# Supplementary material for: Scanning the Landscape of Genome Architecture of Non-O1 and Non-O139 Vibrio cholerae by Whole Genome Mapping Reveals Extensive Population Genetic Diversity
Source: PLoS One. 2015 Mar 20;10(3):e0120311. doi: 10.1371/journal.pone.0120311 (PMC4368569; doi:10.1371/journal.pone.0120311)
Supplement: S1 Dataset — (ZIP) [file pone.0120311.s002.zip › chr_I_cluster_1_v6.xml]

<?xml version="1.0" encoding="UTF-8" ?>
<RESTRICTION_MAPS_DOCUMENT version="0.2">
  <DISPLAY_INFO SCALE="0.000714222" X="0" Y="0" RULER="true" RULERORIGIN="0" GRID="false" GRIDSNAP="false" />

<CLUSTER NAME="New Cluster">
    <MAPS>
  <RESTRICTION_MAP ID="Vibrio cholerae (010)" ENZYME="NheI" INSILICO="false">
    <MAP_DISPLAY DBID="2739716" EDITABLE="false" STICK="false" X="10000" Y="1910" TRANS="255" ORDER="20" ORIENTATION="1" CIRCULAR="true" GROUPID="-1" />
      <FRAGMENTS SHIFT="0" OFFSET="1">
        <F I="0" S="14733" STDDEV="0.000" HIGHLIGHT="false" HIDE="false" GAP="false" />
        <F I="1" S="8226" STDDEV="0.000" HIGHLIGHT="false" HIDE="false" GAP="false" />
        <F I="2" S="9910" STDDEV="0.000" HIGHLIGHT="false" HIDE="false" GAP="false" />
        <F I="3" S="3699" STDDEV="0.000" HIGHLIGHT="false" HIDE="false" GAP="false" />
        <F I="4" S="5773" STDDEV="0.000" HIGHLIGHT="false" HIDE="false" GAP="false" />
        <F I="5" S="7894" STDDEV="0.000" HIGHLIGHT="false" HIDE="false" GAP="false" />
        <F I="6" S="2338" STDDEV="0.000" HIGHLIGHT="false" HIDE="false" GAP="false" />
        <F I="7" S="19315" STDDEV="0.000" HIGHLIGHT="false" HIDE="false" GAP="false" />
        <F I="8" S="2802" STDDEV="0.000" HIGHLIGHT="false" HIDE="false" GAP="false" />
        <F I="9" S="5952" STDDEV="0.000" HIGHLIGHT="false" HIDE="false" GAP="false" />
        <F I="10" S="19903" STDDEV="0.000" HIGHLIGHT="false" HIDE="false" GAP="false" />
        <F I="11" S="4880" STDDEV="0.000" HIGHLIGHT="false" HIDE="false" GAP="false" />
        <F I="12" S="9577" STDDEV="0.000" HIGHLIGHT="false" HIDE="false" GAP="false" />
        <F I="13" S="16648" STDDEV="0.000" HIGHLIGHT="false" HIDE="false" GAP="false" />
        <F I="14" S="2002" STDDEV="0.000" HIGHLIGHT="false" HIDE="false" GAP="false" />
        <F I="15" S="27546" STDDEV="0.000" HIGHLIGHT="false" HIDE="false" GAP="false" />
        <F I="16" S="8270" STDDEV="0.000" HIGHLIGHT="false" HIDE="false" GAP="false" />
        <F I="17" S="12014" STDDEV="0.000" HIGHLIGHT="false" HIDE="false" GAP="false" />
        <F I="18" S="15177" STDDEV="0.000" HIGHLIGHT="false" HIDE="false" GAP="false" />
        <F I="19" S="3085" STDDEV="0.000" HIGHLIGHT="false" HIDE="false" GAP="false" />
        <F I="20" S="12359" STDDEV="0.000" HIGHLIGHT="false" HIDE="false" GAP="false" />
        <F I="21" S="2139" STDDEV="0.000" HIGHLIGHT="false" HIDE="false" GAP="false" />
        <F I="22" S="3983" STDDEV="0.000" HIGHLIGHT="false" HIDE="false" GAP="false" />
        <F I="23" S="14756" STDDEV="0.000" HIGHLIGHT="false" HIDE="false" GAP="false" />
        <F I="24" S="14251" STDDEV="0.000" HIGHLIGHT="false" HIDE="false" GAP="false" />
        <F I="25" S="4386" STDDEV="0.000" HIGHLIGHT="false" HIDE="false" GAP="false" />
        <F I="26" S="51564" STDDEV="0.000" HIGHLIGHT="false" HIDE="false" GAP="false" />
        <F I="27" S="31203" STDDEV="0.000" HIGHLIGHT="false" HIDE="false" GAP="false" />
        <F I="28" S="6186" STDDEV="0.000" HIGHLIGHT="false" HIDE="false" GAP="false" />
        <F I="29" S="10512" STDDEV="0.000" HIGHLIGHT="false" HIDE="false" GAP="false" />
        <F I="30" S="6920" STDDEV="0.000" HIGHLIGHT="false" HIDE="false" GAP="false" />
        <F I="31" S="5597" STDDEV="0.000" HIGHLIGHT="false" HIDE="false" GAP="false" />
        <F I="32" S="3766" STDDEV="0.000" HIGHLIGHT="false" HIDE="false" GAP="false" />
        <F I="33" S="2390" STDDEV="0.000" HIGHLIGHT="false" HIDE="false" GAP="false" />
        <F I="34" S="6892" STDDEV="0.000" HIGHLIGHT="false" HIDE="false" GAP="false" />
        <F I="35" S="3068" STDDEV="0.000" HIGHLIGHT="false" HIDE="false" GAP="false" />
        <F I="36" S="12027" STDDEV="0.000" HIGHLIGHT="false" HIDE="false" GAP="false" />
        <F I="37" S="10078" STDDEV="0.000" HIGHLIGHT="false" HIDE="false" GAP="false" />
        <F I="38" S="7785" STDDEV="0.000" HIGHLIGHT="false" HIDE="false" GAP="false" />
        <F I="39" S="15089" STDDEV="0.000" HIGHLIGHT="false" HIDE="false" GAP="false" />
        <F I="40" S="14563" STDDEV="0.000" HIGHLIGHT="false" HIDE="false" GAP="false" />
        <F I="41" S="1867" STDDEV="0.000" HIGHLIGHT="false" HIDE="false" GAP="false" />
        <F I="42" S="23684" STDDEV="0.000" HIGHLIGHT="false" HIDE="false" GAP="false" />
        <F I="43" S="1970" STDDEV="0.000" HIGHLIGHT="false" HIDE="false" GAP="false" />
        <F I="44" S="28130" STDDEV="0.000" HIGHLIGHT="false" HIDE="false" GAP="false" />
        <F I="45" S="3657" STDDEV="0.000" HIGHLIGHT="false" HIDE="false" GAP="false" />
        <F I="46" S="1608" STDDEV="0.000" HIGHLIGHT="false" HIDE="false" GAP="false" />
        <F I="47" S="11014" STDDEV="0.000" HIGHLIGHT="false" HIDE="false" GAP="false" />
        <F I="48" S="6682" STDDEV="0.000" HIGHLIGHT="false" HIDE="false" GAP="false" />
        <F I="49" S="2043" STDDEV="0.000" HIGHLIGHT="false" HIDE="false" GAP="false" />
        <F I="50" S="2424" STDDEV="0.000" HIGHLIGHT="false" HIDE="false" GAP="false" />
        <F I="51" S="13342" STDDEV="0.000" HIGHLIGHT="false" HIDE="false" GAP="false" />
        <F I="52" S="5598" STDDEV="0.000" HIGHLIGHT="false" HIDE="false" GAP="false" />
        <F I="53" S="12750" STDDEV="0.000" HIGHLIGHT="false" HIDE="false" GAP="false" />
        <F I="54" S="3358" STDDEV="0.000" HIGHLIGHT="false" HIDE="false" GAP="false" />
        <F I="55" S="7311" STDDEV="0.000" HIGHLIGHT="false" HIDE="false" GAP="false" />
        <F I="56" S="4213" STDDEV="0.000" HIGHLIGHT="false" HIDE="false" GAP="false" />
        <F I="57" S="5286" STDDEV="0.000" HIGHLIGHT="false" HIDE="false" GAP="false" />
        <F I="58" S="3992" STDDEV="0.000" HIGHLIGHT="false" HIDE="false" GAP="false" />
        <F I="59" S="5852" STDDEV="0.000" HIGHLIGHT="false" HIDE="false" GAP="false" />
        <F I="60" S="3725" STDDEV="0.000" HIGHLIGHT="false" HIDE="false" GAP="false" />
        <F I="61" S="4336" STDDEV="0.000" HIGHLIGHT="false" HIDE="false" GAP="false" />
        <F I="62" S="7901" STDDEV="0.000" HIGHLIGHT="false" HIDE="false" GAP="false" />
        <F I="63" S="2102" STDDEV="0.000" HIGHLIGHT="false" HIDE="false" GAP="false" />
        <F I="64" S="7779" STDDEV="0.000" HIGHLIGHT="false" HIDE="false" GAP="false" />
        <F I="65" S="11271" STDDEV="0.000" HIGHLIGHT="false" HIDE="false" GAP="false" />
        <F I="66" S="4465" STDDEV="0.000" HIGHLIGHT="false" HIDE="false" GAP="false" />
        <F I="67" S="13804" STDDEV="0.000" HIGHLIGHT="false" HIDE="false" GAP="false" />
        <F I="68" S="34873" STDDEV="0.000" HIGHLIGHT="false" HIDE="false" GAP="false" />
        <F I="69" S="1797" STDDEV="0.000" HIGHLIGHT="false" HIDE="false" GAP="false" />
        <F I="70" S="4197" STDDEV="0.000" HIGHLIGHT="false" HIDE="false" GAP="false" />
        <F I="71" S="4505" STDDEV="0.000" HIGHLIGHT="false" HIDE="false" GAP="false" />
        <F I="72" S="8444" STDDEV="0.000" HIGHLIGHT="false" HIDE="false" GAP="false" />
        <F I="73" S="12336" STDDEV="0.000" HIGHLIGHT="false" HIDE="false" GAP="false" />
        <F I="74" S="2390" STDDEV="0.000" HIGHLIGHT="false" HIDE="false" GAP="false" />
        <F I="75" S="13541" STDDEV="0.000" HIGHLIGHT="false" HIDE="false" GAP="false" />
        <F I="76" S="6007" STDDEV="0.000" HIGHLIGHT="false" HIDE="false" GAP="false" />
        <F I="77" S="9616" STDDEV="0.000" HIGHLIGHT="false" HIDE="false" GAP="false" />
        <F I="78" S="10563" STDDEV="0.000" HIGHLIGHT="false" HIDE="false" GAP="false" />
        <F I="79" S="12869" STDDEV="0.000" HIGHLIGHT="false" HIDE="false" GAP="false" />
        <F I="80" S="7738" STDDEV="0.000" HIGHLIGHT="false" HIDE="false" GAP="false" />
        <F I="81" S="7521" STDDEV="0.000" HIGHLIGHT="false" HIDE="false" GAP="false" />
        <F I="82" S="2570" STDDEV="0.000" HIGHLIGHT="false" HIDE="false" GAP="false" />
        <F I="83" S="3583" STDDEV="0.000" HIGHLIGHT="false" HIDE="false" GAP="false" />
        <F I="84" S="3118" STDDEV="0.000" HIGHLIGHT="false" HIDE="false" GAP="false" />
        <F I="85" S="10902" STDDEV="0.000" HIGHLIGHT="false" HIDE="false" GAP="false" />
        <F I="86" S="3597" STDDEV="0.000" HIGHLIGHT="false" HIDE="false" GAP="false" />
        <F I="87" S="31525" STDDEV="0.000" HIGHLIGHT="false" HIDE="false" GAP="false" />
        <F I="88" S="6898" STDDEV="0.000" HIGHLIGHT="false" HIDE="false" GAP="false" />
        <F I="89" S="4507" STDDEV="0.000" HIGHLIGHT="false" HIDE="false" GAP="false" />
        <F I="90" S="27502" STDDEV="0.000" HIGHLIGHT="false" HIDE="false" GAP="false" />
        <F I="91" S="1418" STDDEV="0.000" HIGHLIGHT="false" HIDE="false" GAP="false" />
        <F I="92" S="8825" STDDEV="0.000" HIGHLIGHT="false" HIDE="false" GAP="false" />
        <F I="93" S="17321" STDDEV="0.000" HIGHLIGHT="false" HIDE="false" GAP="false" />
        <F I="94" S="2452" STDDEV="0.000" HIGHLIGHT="false" HIDE="false" GAP="false" />
        <F I="95" S="4358" STDDEV="0.000" HIGHLIGHT="false" HIDE="false" GAP="false" />
        <F I="96" S="9352" STDDEV="0.000" HIGHLIGHT="false" HIDE="false" GAP="false" />
        <F I="97" S="34519" STDDEV="0.000" HIGHLIGHT="false" HIDE="false" GAP="false" />
        <F I="98" S="1906" STDDEV="0.000" HIGHLIGHT="false" HIDE="false" GAP="false" />
        <F I="99" S="4576" STDDEV="0.000" HIGHLIGHT="false" HIDE="false" GAP="false" />
        <F I="100" S="9566" STDDEV="0.000" HIGHLIGHT="false" HIDE="false" GAP="false" />
        <F I="101" S="1986" STDDEV="0.000" HIGHLIGHT="false" HIDE="false" GAP="false" />
        <F I="102" S="6937" STDDEV="0.000" HIGHLIGHT="false" HIDE="false" GAP="false" />
        <F I="103" S="12472" STDDEV="0.000" HIGHLIGHT="false" HIDE="false" GAP="false" />
        <F I="104" S="4047" STDDEV="0.000" HIGHLIGHT="false" HIDE="false" GAP="false" />
        <F I="105" S="17045" STDDEV="0.000" HIGHLIGHT="false" HIDE="false" GAP="false" />
        <F I="106" S="5507" STDDEV="0.000" HIGHLIGHT="false" HIDE="false" GAP="false" />
        <F I="107" S="15329" STDDEV="0.000" HIGHLIGHT="false" HIDE="false" GAP="false" />
        <F I="108" S="15763" STDDEV="0.000" HIGHLIGHT="false" HIDE="false" GAP="false" />
        <F I="109" S="16689" STDDEV="0.000" HIGHLIGHT="false" HIDE="false" GAP="false" />
        <F I="110" S="3837" STDDEV="0.000" HIGHLIGHT="false" HIDE="false" GAP="false" />
        <F I="111" S="4455" STDDEV="0.000" HIGHLIGHT="false" HIDE="false" GAP="false" />
        <F I="112" S="11492" STDDEV="0.000" HIGHLIGHT="false" HIDE="false" GAP="false" />
        <F I="113" S="12485" STDDEV="0.000" HIGHLIGHT="false" HIDE="false" GAP="false" />
        <F I="114" S="5596" STDDEV="0.000" HIGHLIGHT="false" HIDE="false" GAP="false" />
        <F I="115" S="4541" STDDEV="0.000" HIGHLIGHT="false" HIDE="false" GAP="false" />
        <F I="116" S="4655" STDDEV="0.000" HIGHLIGHT="false" HIDE="false" GAP="false" />
        <F I="117" S="11395" STDDEV="0.000" HIGHLIGHT="false" HIDE="false" GAP="false" />
        <F I="118" S="17022" STDDEV="0.000" HIGHLIGHT="false" HIDE="false" GAP="false" />
        <F I="119" S="5572" STDDEV="0.000" HIGHLIGHT="false" HIDE="false" GAP="false" />
        <F I="120" S="5118" STDDEV="0.000" HIGHLIGHT="false" HIDE="false" GAP="false" />
        <F I="121" S="2653" STDDEV="0.000" HIGHLIGHT="false" HIDE="false" GAP="false" />
        <F I="122" S="12549" STDDEV="0.000" HIGHLIGHT="false" HIDE="false" GAP="false" />
        <F I="123" S="7578" STDDEV="0.000" HIGHLIGHT="false" HIDE="false" GAP="false" />
        <F I="124" S="8047" STDDEV="0.000" HIGHLIGHT="false" HIDE="false" GAP="false" />
        <F I="125" S="13462" STDDEV="0.000" HIGHLIGHT="false" HIDE="false" GAP="false" />
        <F I="126" S="2409" STDDEV="0.000" HIGHLIGHT="false" HIDE="false" GAP="false" />
        <F I="127" S="4059" STDDEV="0.000" HIGHLIGHT="false" HIDE="false" GAP="false" />
        <F I="128" S="5351" STDDEV="0.000" HIGHLIGHT="false" HIDE="false" GAP="false" />
        <F I="129" S="7592" STDDEV="0.000" HIGHLIGHT="false" HIDE="false" GAP="false" />
        <F I="130" S="4178" STDDEV="0.000" HIGHLIGHT="false" HIDE="false" GAP="false" />
        <F I="131" S="2142" STDDEV="0.000" HIGHLIGHT="false" HIDE="false" GAP="false" />
        <F I="132" S="8257" STDDEV="0.000" HIGHLIGHT="false" HIDE="false" GAP="false" />
        <F I="133" S="10980" STDDEV="0.000" HIGHLIGHT="false" HIDE="false" GAP="false" />
        <F I="134" S="9567" STDDEV="0.000" HIGHLIGHT="false" HIDE="false" GAP="false" />
        <F I="135" S="3399" STDDEV="0.000" HIGHLIGHT="false" HIDE="false" GAP="false" />
        <F I="136" S="1415" STDDEV="0.000" HIGHLIGHT="false" HIDE="false" GAP="false" />
        <F I="137" S="6167" STDDEV="0.000" HIGHLIGHT="false" HIDE="false" GAP="false" />
        <F I="138" S="2558" STDDEV="0.000" HIGHLIGHT="false" HIDE="false" GAP="false" />
        <F I="139" S="53434" STDDEV="0.000" HIGHLIGHT="false" HIDE="false" GAP="false" />
        <F I="140" S="11840" STDDEV="0.000" HIGHLIGHT="false" HIDE="false" GAP="false" />
        <F I="141" S="1948" STDDEV="0.000" HIGHLIGHT="false" HIDE="false" GAP="false" />
        <F I="142" S="9295" STDDEV="0.000" HIGHLIGHT="false" HIDE="false" GAP="false" />
        <F I="143" S="19890" STDDEV="0.000" HIGHLIGHT="false" HIDE="false" GAP="false" />
        <F I="144" S="6248" STDDEV="0.000" HIGHLIGHT="false" HIDE="false" GAP="false" />
        <F I="145" S="1932" STDDEV="0.000" HIGHLIGHT="false" HIDE="false" GAP="false" />
        <F I="146" S="3698" STDDEV="0.000" HIGHLIGHT="false" HIDE="false" GAP="false" />
        <F I="147" S="7587" STDDEV="0.000" HIGHLIGHT="false" HIDE="false" GAP="false" />
        <F I="148" S="9769" STDDEV="0.000" HIGHLIGHT="false" HIDE="false" GAP="false" />
        <F I="149" S="4485" STDDEV="0.000" HIGHLIGHT="false" HIDE="false" GAP="false" />
        <F I="150" S="2691" STDDEV="0.000" HIGHLIGHT="false" HIDE="false" GAP="false" />
        <F I="151" S="2478" STDDEV="0.000" HIGHLIGHT="false" HIDE="false" GAP="false" />
        <F I="152" S="19464" STDDEV="0.000" HIGHLIGHT="false" HIDE="false" GAP="false" />
        <F I="153" S="2166" STDDEV="0.000" HIGHLIGHT="false" HIDE="false" GAP="false" />
        <F I="154" S="10146" STDDEV="0.000" HIGHLIGHT="false" HIDE="false" GAP="false" />
        <F I="155" S="2647" STDDEV="0.000" HIGHLIGHT="false" HIDE="false" GAP="false" />
        <F I="156" S="12338" STDDEV="0.000" HIGHLIGHT="false" HIDE="false" GAP="false" />
        <F I="157" S="8244" STDDEV="0.000" HIGHLIGHT="false" HIDE="false" GAP="false" />
        <F I="158" S="7342" STDDEV="0.000" HIGHLIGHT="false" HIDE="false" GAP="false" />
        <F I="159" S="27987" STDDEV="0.000" HIGHLIGHT="false" HIDE="false" GAP="false" />
        <F I="160" S="4074" STDDEV="0.000" HIGHLIGHT="false" HIDE="false" GAP="false" />
        <F I="161" S="13843" STDDEV="0.000" HIGHLIGHT="false" HIDE="false" GAP="false" />
        <F I="162" S="5605" STDDEV="0.000" HIGHLIGHT="false" HIDE="false" GAP="false" />
        <F I="163" S="4740" STDDEV="0.000" HIGHLIGHT="false" HIDE="false" GAP="false" />
        <F I="164" S="12697" STDDEV="0.000" HIGHLIGHT="false" HIDE="false" GAP="false" />
        <F I="165" S="4988" STDDEV="0.000" HIGHLIGHT="false" HIDE="false" GAP="false" />
        <F I="166" S="8894" STDDEV="0.000" HIGHLIGHT="false" HIDE="false" GAP="false" />
        <F I="167" S="1849" STDDEV="0.000" HIGHLIGHT="false" HIDE="false" GAP="false" />
        <F I="168" S="6150" STDDEV="0.000" HIGHLIGHT="false" HIDE="false" GAP="false" />
        <F I="169" S="52862" STDDEV="0.000" HIGHLIGHT="false" HIDE="false" GAP="false" />
        <F I="170" S="5745" STDDEV="0.000" HIGHLIGHT="false" HIDE="false" GAP="false" />
        <F I="171" S="4269" STDDEV="0.000" HIGHLIGHT="false" HIDE="false" GAP="false" />
        <F I="172" S="14266" STDDEV="0.000" HIGHLIGHT="false" HIDE="false" GAP="false" />
        <F I="173" S="15837" STDDEV="0.000" HIGHLIGHT="false" HIDE="false" GAP="false" />
        <F I="174" S="1872" STDDEV="0.000" HIGHLIGHT="false" HIDE="false" GAP="false" />
        <F I="175" S="9477" STDDEV="0.000" HIGHLIGHT="false" HIDE="false" GAP="false" />
        <F I="176" S="9400" STDDEV="0.000" HIGHLIGHT="false" HIDE="false" GAP="false" />
        <F I="177" S="2133" STDDEV="0.000" HIGHLIGHT="false" HIDE="false" GAP="false" />
        <F I="178" S="6201" STDDEV="0.000" HIGHLIGHT="false" HIDE="false" GAP="false" />
        <F I="179" S="3339" STDDEV="0.000" HIGHLIGHT="false" HIDE="false" GAP="false" />
        <F I="180" S="1894" STDDEV="0.000" HIGHLIGHT="false" HIDE="false" GAP="false" />
        <F I="181" S="14537" STDDEV="0.000" HIGHLIGHT="false" HIDE="false" GAP="false" />
        <F I="182" S="10758" STDDEV="0.000" HIGHLIGHT="false" HIDE="false" GAP="false" />
        <F I="183" S="21005" STDDEV="0.000" HIGHLIGHT="false" HIDE="false" GAP="false" />
        <F I="184" S="4916" STDDEV="0.000" HIGHLIGHT="false" HIDE="false" GAP="false" />
        <F I="185" S="17395" STDDEV="0.000" HIGHLIGHT="false" HIDE="false" GAP="false" />
        <F I="186" S="41722" STDDEV="0.000" HIGHLIGHT="false" HIDE="false" GAP="false" />
        <F I="187" S="30597" STDDEV="0.000" HIGHLIGHT="false" HIDE="false" GAP="false" />
        <F I="188" S="14767" STDDEV="0.000" HIGHLIGHT="false" HIDE="false" GAP="false" />
        <F I="189" S="16525" STDDEV="0.000" HIGHLIGHT="false" HIDE="false" GAP="false" />
        <F I="190" S="5108" STDDEV="0.000" HIGHLIGHT="false" HIDE="false" GAP="false" />
        <F I="191" S="4289" STDDEV="0.000" HIGHLIGHT="false" HIDE="false" GAP="false" />
        <F I="192" S="29180" STDDEV="0.000" HIGHLIGHT="false" HIDE="false" GAP="false" />
        <F I="193" S="10114" STDDEV="0.000" HIGHLIGHT="false" HIDE="false" GAP="false" />
        <F I="194" S="2183" STDDEV="0.000" HIGHLIGHT="false" HIDE="false" GAP="false" />
        <F I="195" S="2839" STDDEV="0.000" HIGHLIGHT="false" HIDE="false" GAP="false" />
        <F I="196" S="29482" STDDEV="0.000" HIGHLIGHT="false" HIDE="false" GAP="false" />
        <F I="197" S="11495" STDDEV="0.000" HIGHLIGHT="false" HIDE="false" GAP="false" />
        <F I="198" S="15021" STDDEV="0.000" HIGHLIGHT="false" HIDE="false" GAP="false" />
        <F I="199" S="8331" STDDEV="0.000" HIGHLIGHT="false" HIDE="false" GAP="false" />
        <F I="200" S="11585" STDDEV="0.000" HIGHLIGHT="false" HIDE="false" GAP="false" />
        <F I="201" S="23247" STDDEV="0.000" HIGHLIGHT="false" HIDE="false" GAP="false" />
        <F I="202" S="10261" STDDEV="0.000" HIGHLIGHT="false" HIDE="false" GAP="false" />
        <F I="203" S="3094" STDDEV="0.000" HIGHLIGHT="false" HIDE="false" GAP="false" />
        <F I="204" S="2231" STDDEV="0.000" HIGHLIGHT="false" HIDE="false" GAP="false" />
        <F I="205" S="2706" STDDEV="0.000" HIGHLIGHT="false" HIDE="false" GAP="false" />
        <F I="206" S="14528" STDDEV="0.000" HIGHLIGHT="false" HIDE="false" GAP="false" />
        <F I="207" S="13485" STDDEV="0.000" HIGHLIGHT="false" HIDE="false" GAP="false" />
        <F I="208" S="1847" STDDEV="0.000" HIGHLIGHT="false" HIDE="false" GAP="false" />
        <F I="209" S="2700" STDDEV="0.000" HIGHLIGHT="false" HIDE="false" GAP="false" />
        <F I="210" S="18573" STDDEV="0.000" HIGHLIGHT="false" HIDE="false" GAP="false" />
        <F I="211" S="10732" STDDEV="0.000" HIGHLIGHT="false" HIDE="false" GAP="false" />
        <F I="212" S="4611" STDDEV="0.000" HIGHLIGHT="false" HIDE="false" GAP="false" />
        <F I="213" S="8477" STDDEV="0.000" HIGHLIGHT="false" HIDE="false" GAP="false" />
        <F I="214" S="10690" STDDEV="0.000" HIGHLIGHT="false" HIDE="false" GAP="false" />
        <F I="215" S="11505" STDDEV="0.000" HIGHLIGHT="false" HIDE="false" GAP="false" />
        <F I="216" S="3119" STDDEV="0.000" HIGHLIGHT="false" HIDE="false" GAP="false" />
        <F I="217" S="8803" STDDEV="0.000" HIGHLIGHT="false" HIDE="false" GAP="false" />
        <F I="218" S="5488" STDDEV="0.000" HIGHLIGHT="false" HIDE="false" GAP="false" />
        <F I="219" S="10071" STDDEV="0.000" HIGHLIGHT="false" HIDE="false" GAP="false" />
        <F I="220" S="2624" STDDEV="0.000" HIGHLIGHT="false" HIDE="false" GAP="false" />
        <F I="221" S="20515" STDDEV="0.000" HIGHLIGHT="false" HIDE="false" GAP="false" />
        <F I="222" S="15818" STDDEV="0.000" HIGHLIGHT="false" HIDE="false" GAP="false" />
        <F I="223" S="7092" STDDEV="0.000" HIGHLIGHT="false" HIDE="false" GAP="false" />
        <F I="224" S="13539" STDDEV="0.000" HIGHLIGHT="false" HIDE="false" GAP="false" />
        <F I="225" S="1690" STDDEV="0.000" HIGHLIGHT="false" HIDE="false" GAP="false" />
        <F I="226" S="4793" STDDEV="0.000" HIGHLIGHT="false" HIDE="false" GAP="false" />
        <F I="227" S="13405" STDDEV="0.000" HIGHLIGHT="false" HIDE="false" GAP="false" />
        <F I="228" S="12947" STDDEV="0.000" HIGHLIGHT="false" HIDE="false" GAP="false" />
        <F I="229" S="10678" STDDEV="0.000" HIGHLIGHT="false" HIDE="false" GAP="false" />
        <F I="230" S="4516" STDDEV="0.000" HIGHLIGHT="false" HIDE="false" GAP="false" />
        <F I="231" S="14069" STDDEV="0.000" HIGHLIGHT="false" HIDE="false" GAP="false" />
        <F I="232" S="5356" STDDEV="0.000" HIGHLIGHT="false" HIDE="false" GAP="false" />
        <F I="233" S="12530" STDDEV="0.000" HIGHLIGHT="false" HIDE="false" GAP="false" />
        <F I="234" S="11090" STDDEV="0.000" HIGHLIGHT="false" HIDE="false" GAP="false" />
        <F I="235" S="6334" STDDEV="0.000" HIGHLIGHT="false" HIDE="false" GAP="false" />
        <F I="236" S="16207" STDDEV="0.000" HIGHLIGHT="false" HIDE="false" GAP="false" />
        <F I="237" S="3758" STDDEV="0.000" HIGHLIGHT="false" HIDE="false" GAP="false" />
        <F I="238" S="6359" STDDEV="0.000" HIGHLIGHT="false" HIDE="false" GAP="false" />
        <F I="239" S="23968" STDDEV="0.000" HIGHLIGHT="false" HIDE="false" GAP="false" />
        <F I="240" S="11664" STDDEV="0.000" HIGHLIGHT="false" HIDE="false" GAP="false" />
        <F I="241" S="14630" STDDEV="0.000" HIGHLIGHT="false" HIDE="false" GAP="false" />
        <F I="242" S="13244" STDDEV="0.000" HIGHLIGHT="false" HIDE="false" GAP="false" />
        <F I="243" S="6872" STDDEV="0.000" HIGHLIGHT="false" HIDE="false" GAP="false" />
        <F I="244" S="4475" STDDEV="0.000" HIGHLIGHT="false" HIDE="false" GAP="false" />
        <F I="245" S="12436" STDDEV="0.000" HIGHLIGHT="false" HIDE="false" GAP="false" />
        <F I="246" S="16689" STDDEV="0.000" HIGHLIGHT="false" HIDE="false" GAP="false" />
        <F I="247" S="2228" STDDEV="0.000" HIGHLIGHT="false" HIDE="false" GAP="false" />
        <F I="248" S="36002" STDDEV="0.000" HIGHLIGHT="false" HIDE="false" GAP="false" />
        <F I="249" S="4849" STDDEV="0.000" HIGHLIGHT="false" HIDE="false" GAP="false" />
        <F I="250" S="7878" STDDEV="0.000" HIGHLIGHT="false" HIDE="false" GAP="false" />
        <F I="251" S="10202" STDDEV="0.000" HIGHLIGHT="false" HIDE="false" GAP="false" />
        <F I="252" S="3336" STDDEV="0.000" HIGHLIGHT="false" HIDE="false" GAP="false" />
        <F I="253" S="3526" STDDEV="0.000" HIGHLIGHT="false" HIDE="false" GAP="false" />
        <F I="254" S="12369" STDDEV="0.000" HIGHLIGHT="false" HIDE="false" GAP="false" />
        <F I="255" S="15928" STDDEV="0.000" HIGHLIGHT="false" HIDE="false" GAP="false" />
        <F I="256" S="2642" STDDEV="0.000" HIGHLIGHT="false" HIDE="false" GAP="false" />
        <F I="257" S="3154" STDDEV="0.000" HIGHLIGHT="false" HIDE="false" GAP="false" />
        <F I="258" S="17664" STDDEV="0.000" HIGHLIGHT="false" HIDE="false" GAP="false" />
        <F I="259" S="6416" STDDEV="0.000" HIGHLIGHT="false" HIDE="false" GAP="false" />
        <F I="260" S="6108" STDDEV="0.000" HIGHLIGHT="false" HIDE="false" GAP="false" />
        <F I="261" S="5400" STDDEV="0.000" HIGHLIGHT="false" HIDE="false" GAP="false" />
        <F I="262" S="3363" STDDEV="0.000" HIGHLIGHT="false" HIDE="false" GAP="false" />
        <F I="263" S="7147" STDDEV="0.000" HIGHLIGHT="false" HIDE="false" GAP="false" />
        <F I="264" S="8685" STDDEV="0.000" HIGHLIGHT="false" HIDE="false" GAP="false" />
        <F I="265" S="3102" STDDEV="0.000" HIGHLIGHT="false" HIDE="false" GAP="false" />
        <F I="266" S="4223" STDDEV="0.000" HIGHLIGHT="false" HIDE="false" GAP="false" />
        <F I="267" S="7878" STDDEV="0.000" HIGHLIGHT="false" HIDE="false" GAP="false" />
        <F I="268" S="5300" STDDEV="0.000" HIGHLIGHT="false" HIDE="false" GAP="false" />
        <F I="269" S="13501" STDDEV="0.000" HIGHLIGHT="false" HIDE="false" GAP="false" />
        <F I="270" S="4833" STDDEV="0.000" HIGHLIGHT="false" HIDE="false" GAP="false" />
        <F I="271" S="8961" STDDEV="0.000" HIGHLIGHT="false" HIDE="false" GAP="false" />
        <F I="272" S="5410" STDDEV="0.000" HIGHLIGHT="false" HIDE="false" GAP="false" />
        <F I="273" S="2164" STDDEV="0.000" HIGHLIGHT="false" HIDE="false" GAP="false" />
        <F I="274" S="14649" STDDEV="0.000" HIGHLIGHT="false" HIDE="false" GAP="false" />
        <F I="275" S="16025" STDDEV="0.000" HIGHLIGHT="false" HIDE="false" GAP="false" />
        <F I="276" S="3158" STDDEV="0.000" HIGHLIGHT="false" HIDE="false" GAP="false" />
        <F I="277" S="6427" STDDEV="0.000" HIGHLIGHT="false" HIDE="false" GAP="false" />
        <F I="278" S="17675" STDDEV="0.000" HIGHLIGHT="false" HIDE="false" GAP="false" />
        <F I="279" S="2707" STDDEV="0.000" HIGHLIGHT="false" HIDE="false" GAP="false" />
        <F I="280" S="5053" STDDEV="0.000" HIGHLIGHT="false" HIDE="false" GAP="false" />
        <F I="281" S="25506" STDDEV="0.000" HIGHLIGHT="false" HIDE="false" GAP="false" />
        <F I="282" S="6770" STDDEV="0.000" HIGHLIGHT="false" HIDE="false" GAP="false" />
        <F I="283" S="27106" STDDEV="0.000" HIGHLIGHT="false" HIDE="false" GAP="false" />
        <F I="284" S="6850" STDDEV="0.000" HIGHLIGHT="false" HIDE="false" GAP="false" />
        <F I="285" S="8441" STDDEV="0.000" HIGHLIGHT="false" HIDE="false" GAP="false" />
        <F I="286" S="34691" STDDEV="0.000" HIGHLIGHT="false" HIDE="false" GAP="false" />
        <F I="287" S="5223" STDDEV="0.000" HIGHLIGHT="false" HIDE="false" GAP="false" />
        <F I="288" S="8408" STDDEV="0.000" HIGHLIGHT="false" HIDE="false" GAP="false" />
        <F I="289" S="4181" STDDEV="0.000" HIGHLIGHT="false" HIDE="false" GAP="false" />
        <F I="290" S="53743" STDDEV="0.000" HIGHLIGHT="false" HIDE="false" GAP="false" />
        <F I="291" S="8217" STDDEV="0.000" HIGHLIGHT="false" HIDE="false" GAP="false" />
        <F I="292" S="20885" STDDEV="0.000" HIGHLIGHT="false" HIDE="false" GAP="false" />
        <F I="293" S="5670" STDDEV="0.000" HIGHLIGHT="false" HIDE="false" GAP="false" />
        <F I="294" S="11257" STDDEV="0.000" HIGHLIGHT="false" HIDE="false" GAP="false" />
        <F I="295" S="4350" STDDEV="0.000" HIGHLIGHT="false" HIDE="false" GAP="false" />
        <F I="296" S="2822" STDDEV="0.000" HIGHLIGHT="false" HIDE="false" GAP="false" />
        <F I="297" S="5123" STDDEV="0.000" HIGHLIGHT="false" HIDE="false" GAP="false" />
        <F I="298" S="20778" STDDEV="0.000" HIGHLIGHT="false" HIDE="false" GAP="false" />
        <F I="299" S="4481" STDDEV="0.000" HIGHLIGHT="false" HIDE="false" GAP="false" />
        <F I="300" S="3187" STDDEV="0.000" HIGHLIGHT="false" HIDE="false" GAP="false" />
        <F I="301" S="2737" STDDEV="0.000" HIGHLIGHT="false" HIDE="false" GAP="false" />
        <F I="302" S="12902" STDDEV="0.000" HIGHLIGHT="false" HIDE="false" GAP="false" />
        <F I="303" S="18221" STDDEV="0.000" HIGHLIGHT="false" HIDE="false" GAP="false" />
        <F I="304" S="12316" STDDEV="0.000" HIGHLIGHT="false" HIDE="false" GAP="false" />
        <F I="305" S="2701" STDDEV="0.000" HIGHLIGHT="false" HIDE="false" GAP="false" />
        <F I="306" S="19892" STDDEV="0.000" HIGHLIGHT="false" HIDE="false" GAP="false" />
      </FRAGMENTS>

      <MAP_METRICS STRETCH="0" RECT_AVE="0.00" RECT_ALL="0.00" MID_STDDEV="0.00" R="0.00" WIGGLE="0.00" GAP_STDDEV="0.00" GAP_MAX="0" />
      <FEATURES>

      </FEATURES>

  </RESTRICTION_MAP>
  <RESTRICTION_MAP ID="Vibrio cholerae (0122)" ENZYME="NheI" INSILICO="false">
    <MAP_DISPLAY DBID="2739720" EDITABLE="false" STICK="false" X="10000" Y="200" TRANS="255" ORDER="20" ORIENTATION="1" CIRCULAR="true" GROUPID="-1" />
      <FRAGMENTS SHIFT="0" OFFSET="1">
        <F I="0" S="14322" STDDEV="0.000" HIGHLIGHT="false" HIDE="false" GAP="false" />
        <F I="1" S="2329" STDDEV="0.000" HIGHLIGHT="false" HIDE="false" GAP="false" />
        <F I="2" S="5925" STDDEV="0.000" HIGHLIGHT="false" HIDE="false" GAP="false" />
        <F I="3" S="8938" STDDEV="0.000" HIGHLIGHT="false" HIDE="false" GAP="false" />
        <F I="4" S="1913" STDDEV="0.000" HIGHLIGHT="false" HIDE="false" GAP="false" />
        <F I="5" S="2900" STDDEV="0.000" HIGHLIGHT="false" HIDE="false" GAP="false" />
        <F I="6" S="5543" STDDEV="0.000" HIGHLIGHT="false" HIDE="false" GAP="false" />
        <F I="7" S="1870" STDDEV="0.000" HIGHLIGHT="false" HIDE="false" GAP="false" />
        <F I="8" S="6522" STDDEV="0.000" HIGHLIGHT="false" HIDE="false" GAP="false" />
        <F I="9" S="2371" STDDEV="0.000" HIGHLIGHT="false" HIDE="false" GAP="false" />
        <F I="10" S="18419" STDDEV="0.000" HIGHLIGHT="false" HIDE="false" GAP="false" />
        <F I="11" S="3037" STDDEV="0.000" HIGHLIGHT="false" HIDE="false" GAP="false" />
        <F I="12" S="6181" STDDEV="0.000" HIGHLIGHT="false" HIDE="false" GAP="false" />
        <F I="13" S="11380" STDDEV="0.000" HIGHLIGHT="false" HIDE="false" GAP="false" />
        <F I="14" S="35471" STDDEV="0.000" HIGHLIGHT="false" HIDE="false" GAP="false" />
        <F I="15" S="3367" STDDEV="0.000" HIGHLIGHT="false" HIDE="false" GAP="false" />
        <F I="16" S="7183" STDDEV="0.000" HIGHLIGHT="false" HIDE="false" GAP="false" />
        <F I="17" S="7672" STDDEV="0.000" HIGHLIGHT="false" HIDE="false" GAP="false" />
        <F I="18" S="12295" STDDEV="0.000" HIGHLIGHT="false" HIDE="false" GAP="false" />
        <F I="19" S="8239" STDDEV="0.000" HIGHLIGHT="false" HIDE="false" GAP="false" />
        <F I="20" S="12066" STDDEV="0.000" HIGHLIGHT="false" HIDE="false" GAP="false" />
        <F I="21" S="3724" STDDEV="0.000" HIGHLIGHT="false" HIDE="false" GAP="false" />
        <F I="22" S="3230" STDDEV="0.000" HIGHLIGHT="false" HIDE="false" GAP="false" />
        <F I="23" S="8540" STDDEV="0.000" HIGHLIGHT="false" HIDE="false" GAP="false" />
        <F I="24" S="3015" STDDEV="0.000" HIGHLIGHT="false" HIDE="false" GAP="false" />
        <F I="25" S="11349" STDDEV="0.000" HIGHLIGHT="false" HIDE="false" GAP="false" />
        <F I="26" S="2237" STDDEV="0.000" HIGHLIGHT="false" HIDE="false" GAP="false" />
        <F I="27" S="18193" STDDEV="0.000" HIGHLIGHT="false" HIDE="false" GAP="false" />
        <F I="28" S="13928" STDDEV="0.000" HIGHLIGHT="false" HIDE="false" GAP="false" />
        <F I="29" S="4229" STDDEV="0.000" HIGHLIGHT="false" HIDE="false" GAP="false" />
        <F I="30" S="11922" STDDEV="0.000" HIGHLIGHT="false" HIDE="false" GAP="false" />
        <F I="31" S="2678" STDDEV="0.000" HIGHLIGHT="false" HIDE="false" GAP="false" />
        <F I="32" S="7265" STDDEV="0.000" HIGHLIGHT="false" HIDE="false" GAP="false" />
        <F I="33" S="10726" STDDEV="0.000" HIGHLIGHT="false" HIDE="false" GAP="false" />
        <F I="34" S="2020" STDDEV="0.000" HIGHLIGHT="false" HIDE="false" GAP="false" />
        <F I="35" S="3599" STDDEV="0.000" HIGHLIGHT="false" HIDE="false" GAP="false" />
        <F I="36" S="28543" STDDEV="0.000" HIGHLIGHT="false" HIDE="false" GAP="false" />
        <F I="37" S="2248" STDDEV="0.000" HIGHLIGHT="false" HIDE="false" GAP="false" />
        <F I="38" S="11012" STDDEV="0.000" HIGHLIGHT="false" HIDE="false" GAP="false" />
        <F I="39" S="19109" STDDEV="0.000" HIGHLIGHT="false" HIDE="false" GAP="false" />
        <F I="40" S="2095" STDDEV="0.000" HIGHLIGHT="false" HIDE="false" GAP="false" />
        <F I="41" S="31117" STDDEV="0.000" HIGHLIGHT="false" HIDE="false" GAP="false" />
        <F I="42" S="5052" STDDEV="0.000" HIGHLIGHT="false" HIDE="false" GAP="false" />
        <F I="43" S="10399" STDDEV="0.000" HIGHLIGHT="false" HIDE="false" GAP="false" />
        <F I="44" S="13468" STDDEV="0.000" HIGHLIGHT="false" HIDE="false" GAP="false" />
        <F I="45" S="3013" STDDEV="0.000" HIGHLIGHT="false" HIDE="false" GAP="false" />
        <F I="46" S="2330" STDDEV="0.000" HIGHLIGHT="false" HIDE="false" GAP="false" />
        <F I="47" S="4596" STDDEV="0.000" HIGHLIGHT="false" HIDE="false" GAP="false" />
        <F I="48" S="6244" STDDEV="0.000" HIGHLIGHT="false" HIDE="false" GAP="false" />
        <F I="49" S="5833" STDDEV="0.000" HIGHLIGHT="false" HIDE="false" GAP="false" />
        <F I="50" S="5407" STDDEV="0.000" HIGHLIGHT="false" HIDE="false" GAP="false" />
        <F I="51" S="2318" STDDEV="0.000" HIGHLIGHT="false" HIDE="false" GAP="false" />
        <F I="52" S="7156" STDDEV="0.000" HIGHLIGHT="false" HIDE="false" GAP="false" />
        <F I="53" S="9248" STDDEV="0.000" HIGHLIGHT="false" HIDE="false" GAP="false" />
        <F I="54" S="11417" STDDEV="0.000" HIGHLIGHT="false" HIDE="false" GAP="false" />
        <F I="55" S="17044" STDDEV="0.000" HIGHLIGHT="false" HIDE="false" GAP="false" />
        <F I="56" S="5673" STDDEV="0.000" HIGHLIGHT="false" HIDE="false" GAP="false" />
        <F I="57" S="49245" STDDEV="0.000" HIGHLIGHT="false" HIDE="false" GAP="false" />
        <F I="58" S="5849" STDDEV="0.000" HIGHLIGHT="false" HIDE="false" GAP="false" />
        <F I="59" S="10977" STDDEV="0.000" HIGHLIGHT="false" HIDE="false" GAP="false" />
        <F I="60" S="3984" STDDEV="0.000" HIGHLIGHT="false" HIDE="false" GAP="false" />
        <F I="61" S="6224" STDDEV="0.000" HIGHLIGHT="false" HIDE="false" GAP="false" />
        <F I="62" S="3736" STDDEV="0.000" HIGHLIGHT="false" HIDE="false" GAP="false" />
        <F I="63" S="4335" STDDEV="0.000" HIGHLIGHT="false" HIDE="false" GAP="false" />
        <F I="64" S="8608" STDDEV="0.000" HIGHLIGHT="false" HIDE="false" GAP="false" />
        <F I="65" S="2354" STDDEV="0.000" HIGHLIGHT="false" HIDE="false" GAP="false" />
        <F I="66" S="19016" STDDEV="0.000" HIGHLIGHT="false" HIDE="false" GAP="false" />
        <F I="67" S="2045" STDDEV="0.000" HIGHLIGHT="false" HIDE="false" GAP="false" />
        <F I="68" S="2671" STDDEV="0.000" HIGHLIGHT="false" HIDE="false" GAP="false" />
        <F I="69" S="14938" STDDEV="0.000" HIGHLIGHT="false" HIDE="false" GAP="false" />
        <F I="70" S="17491" STDDEV="0.000" HIGHLIGHT="false" HIDE="false" GAP="false" />
        <F I="71" S="6026" STDDEV="0.000" HIGHLIGHT="false" HIDE="false" GAP="false" />
        <F I="72" S="10782" STDDEV="0.000" HIGHLIGHT="false" HIDE="false" GAP="false" />
        <F I="73" S="4340" STDDEV="0.000" HIGHLIGHT="false" HIDE="false" GAP="false" />
        <F I="74" S="6157" STDDEV="0.000" HIGHLIGHT="false" HIDE="false" GAP="false" />
        <F I="75" S="3507" STDDEV="0.000" HIGHLIGHT="false" HIDE="false" GAP="false" />
        <F I="76" S="4273" STDDEV="0.000" HIGHLIGHT="false" HIDE="false" GAP="false" />
        <F I="77" S="8320" STDDEV="0.000" HIGHLIGHT="false" HIDE="false" GAP="false" />
        <F I="78" S="1991" STDDEV="0.000" HIGHLIGHT="false" HIDE="false" GAP="false" />
        <F I="79" S="19042" STDDEV="0.000" HIGHLIGHT="false" HIDE="false" GAP="false" />
        <F I="80" S="2293" STDDEV="0.000" HIGHLIGHT="false" HIDE="false" GAP="false" />
        <F I="81" S="2664" STDDEV="0.000" HIGHLIGHT="false" HIDE="false" GAP="false" />
        <F I="82" S="14441" STDDEV="0.000" HIGHLIGHT="false" HIDE="false" GAP="false" />
        <F I="83" S="29212" STDDEV="0.000" HIGHLIGHT="false" HIDE="false" GAP="false" />
        <F I="84" S="4679" STDDEV="0.000" HIGHLIGHT="false" HIDE="false" GAP="false" />
        <F I="85" S="6091" STDDEV="0.000" HIGHLIGHT="false" HIDE="false" GAP="false" />
        <F I="86" S="8192" STDDEV="0.000" HIGHLIGHT="false" HIDE="false" GAP="false" />
        <F I="87" S="6293" STDDEV="0.000" HIGHLIGHT="false" HIDE="false" GAP="false" />
        <F I="88" S="15138" STDDEV="0.000" HIGHLIGHT="false" HIDE="false" GAP="false" />
        <F I="89" S="15417" STDDEV="0.000" HIGHLIGHT="false" HIDE="false" GAP="false" />
        <F I="90" S="10649" STDDEV="0.000" HIGHLIGHT="false" HIDE="false" GAP="false" />
        <F I="91" S="4354" STDDEV="0.000" HIGHLIGHT="false" HIDE="false" GAP="false" />
        <F I="92" S="8177" STDDEV="0.000" HIGHLIGHT="false" HIDE="false" GAP="false" />
        <F I="93" S="6601" STDDEV="0.000" HIGHLIGHT="false" HIDE="false" GAP="false" />
        <F I="94" S="1782" STDDEV="0.000" HIGHLIGHT="false" HIDE="false" GAP="false" />
        <F I="95" S="7047" STDDEV="0.000" HIGHLIGHT="false" HIDE="false" GAP="false" />
        <F I="96" S="2935" STDDEV="0.000" HIGHLIGHT="false" HIDE="false" GAP="false" />
        <F I="97" S="3390" STDDEV="0.000" HIGHLIGHT="false" HIDE="false" GAP="false" />
        <F I="98" S="3905" STDDEV="0.000" HIGHLIGHT="false" HIDE="false" GAP="false" />
        <F I="99" S="10244" STDDEV="0.000" HIGHLIGHT="false" HIDE="false" GAP="false" />
        <F I="100" S="3442" STDDEV="0.000" HIGHLIGHT="false" HIDE="false" GAP="false" />
        <F I="101" S="5210" STDDEV="0.000" HIGHLIGHT="false" HIDE="false" GAP="false" />
        <F I="102" S="26341" STDDEV="0.000" HIGHLIGHT="false" HIDE="false" GAP="false" />
        <F I="103" S="1766" STDDEV="0.000" HIGHLIGHT="false" HIDE="false" GAP="false" />
        <F I="104" S="5955" STDDEV="0.000" HIGHLIGHT="false" HIDE="false" GAP="false" />
        <F I="105" S="31798" STDDEV="0.000" HIGHLIGHT="false" HIDE="false" GAP="false" />
        <F I="106" S="1363" STDDEV="0.000" HIGHLIGHT="false" HIDE="false" GAP="false" />
        <F I="107" S="8924" STDDEV="0.000" HIGHLIGHT="false" HIDE="false" GAP="false" />
        <F I="108" S="14522" STDDEV="0.000" HIGHLIGHT="false" HIDE="false" GAP="false" />
        <F I="109" S="5510" STDDEV="0.000" HIGHLIGHT="false" HIDE="false" GAP="false" />
        <F I="110" S="4583" STDDEV="0.000" HIGHLIGHT="false" HIDE="false" GAP="false" />
        <F I="111" S="9081" STDDEV="0.000" HIGHLIGHT="false" HIDE="false" GAP="false" />
        <F I="112" S="34503" STDDEV="0.000" HIGHLIGHT="false" HIDE="false" GAP="false" />
        <F I="113" S="1861" STDDEV="0.000" HIGHLIGHT="false" HIDE="false" GAP="false" />
        <F I="114" S="14513" STDDEV="0.000" HIGHLIGHT="false" HIDE="false" GAP="false" />
        <F I="115" S="2126" STDDEV="0.000" HIGHLIGHT="false" HIDE="false" GAP="false" />
        <F I="116" S="7068" STDDEV="0.000" HIGHLIGHT="false" HIDE="false" GAP="false" />
        <F I="117" S="11812" STDDEV="0.000" HIGHLIGHT="false" HIDE="false" GAP="false" />
        <F I="118" S="1977" STDDEV="0.000" HIGHLIGHT="false" HIDE="false" GAP="false" />
        <F I="119" S="18650" STDDEV="0.000" HIGHLIGHT="false" HIDE="false" GAP="false" />
        <F I="120" S="5328" STDDEV="0.000" HIGHLIGHT="false" HIDE="false" GAP="false" />
        <F I="121" S="15319" STDDEV="0.000" HIGHLIGHT="false" HIDE="false" GAP="false" />
        <F I="122" S="17066" STDDEV="0.000" HIGHLIGHT="false" HIDE="false" GAP="false" />
        <F I="123" S="13444" STDDEV="0.000" HIGHLIGHT="false" HIDE="false" GAP="false" />
        <F I="124" S="4011" STDDEV="0.000" HIGHLIGHT="false" HIDE="false" GAP="false" />
        <F I="125" S="3837" STDDEV="0.000" HIGHLIGHT="false" HIDE="false" GAP="false" />
        <F I="126" S="4234" STDDEV="0.000" HIGHLIGHT="false" HIDE="false" GAP="false" />
        <F I="127" S="11425" STDDEV="0.000" HIGHLIGHT="false" HIDE="false" GAP="false" />
        <F I="128" S="8046" STDDEV="0.000" HIGHLIGHT="false" HIDE="false" GAP="false" />
        <F I="129" S="4024" STDDEV="0.000" HIGHLIGHT="false" HIDE="false" GAP="false" />
        <F I="130" S="14335" STDDEV="0.000" HIGHLIGHT="false" HIDE="false" GAP="false" />
        <F I="131" S="3496" STDDEV="0.000" HIGHLIGHT="false" HIDE="false" GAP="false" />
        <F I="132" S="7901" STDDEV="0.000" HIGHLIGHT="false" HIDE="false" GAP="false" />
        <F I="133" S="16854" STDDEV="0.000" HIGHLIGHT="false" HIDE="false" GAP="false" />
        <F I="134" S="7101" STDDEV="0.000" HIGHLIGHT="false" HIDE="false" GAP="false" />
        <F I="135" S="3535" STDDEV="0.000" HIGHLIGHT="false" HIDE="false" GAP="false" />
        <F I="136" S="3990" STDDEV="0.000" HIGHLIGHT="false" HIDE="false" GAP="false" />
        <F I="137" S="7604" STDDEV="0.000" HIGHLIGHT="false" HIDE="false" GAP="false" />
        <F I="138" S="4901" STDDEV="0.000" HIGHLIGHT="false" HIDE="false" GAP="false" />
        <F I="139" S="7556" STDDEV="0.000" HIGHLIGHT="false" HIDE="false" GAP="false" />
        <F I="140" S="8437" STDDEV="0.000" HIGHLIGHT="false" HIDE="false" GAP="false" />
        <F I="141" S="12800" STDDEV="0.000" HIGHLIGHT="false" HIDE="false" GAP="false" />
        <F I="142" S="2401" STDDEV="0.000" HIGHLIGHT="false" HIDE="false" GAP="false" />
        <F I="143" S="3990" STDDEV="0.000" HIGHLIGHT="false" HIDE="false" GAP="false" />
        <F I="144" S="5124" STDDEV="0.000" HIGHLIGHT="false" HIDE="false" GAP="false" />
        <F I="145" S="2207" STDDEV="0.000" HIGHLIGHT="false" HIDE="false" GAP="false" />
        <F I="146" S="5646" STDDEV="0.000" HIGHLIGHT="false" HIDE="false" GAP="false" />
        <F I="147" S="4840" STDDEV="0.000" HIGHLIGHT="false" HIDE="false" GAP="false" />
        <F I="148" S="2336" STDDEV="0.000" HIGHLIGHT="false" HIDE="false" GAP="false" />
        <F I="149" S="7688" STDDEV="0.000" HIGHLIGHT="false" HIDE="false" GAP="false" />
        <F I="150" S="1652" STDDEV="0.000" HIGHLIGHT="false" HIDE="false" GAP="false" />
        <F I="151" S="9563" STDDEV="0.000" HIGHLIGHT="false" HIDE="false" GAP="false" />
        <F I="152" S="12849" STDDEV="0.000" HIGHLIGHT="false" HIDE="false" GAP="false" />
        <F I="153" S="1764" STDDEV="0.000" HIGHLIGHT="false" HIDE="false" GAP="false" />
        <F I="154" S="6306" STDDEV="0.000" HIGHLIGHT="false" HIDE="false" GAP="false" />
        <F I="155" S="24661" STDDEV="0.000" HIGHLIGHT="false" HIDE="false" GAP="false" />
        <F I="156" S="30469" STDDEV="0.000" HIGHLIGHT="false" HIDE="false" GAP="false" />
        <F I="157" S="11157" STDDEV="0.000" HIGHLIGHT="false" HIDE="false" GAP="false" />
        <F I="158" S="3008" STDDEV="0.000" HIGHLIGHT="false" HIDE="false" GAP="false" />
        <F I="159" S="8921" STDDEV="0.000" HIGHLIGHT="false" HIDE="false" GAP="false" />
        <F I="160" S="20367" STDDEV="0.000" HIGHLIGHT="false" HIDE="false" GAP="false" />
        <F I="161" S="6057" STDDEV="0.000" HIGHLIGHT="false" HIDE="false" GAP="false" />
        <F I="162" S="1747" STDDEV="0.000" HIGHLIGHT="false" HIDE="false" GAP="false" />
        <F I="163" S="4846" STDDEV="0.000" HIGHLIGHT="false" HIDE="false" GAP="false" />
        <F I="164" S="6759" STDDEV="0.000" HIGHLIGHT="false" HIDE="false" GAP="false" />
        <F I="165" S="10068" STDDEV="0.000" HIGHLIGHT="false" HIDE="false" GAP="false" />
        <F I="166" S="7346" STDDEV="0.000" HIGHLIGHT="false" HIDE="false" GAP="false" />
        <F I="167" S="2589" STDDEV="0.000" HIGHLIGHT="false" HIDE="false" GAP="false" />
        <F I="168" S="18812" STDDEV="0.000" HIGHLIGHT="false" HIDE="false" GAP="false" />
        <F I="169" S="2122" STDDEV="0.000" HIGHLIGHT="false" HIDE="false" GAP="false" />
        <F I="170" S="10010" STDDEV="0.000" HIGHLIGHT="false" HIDE="false" GAP="false" />
        <F I="171" S="3039" STDDEV="0.000" HIGHLIGHT="false" HIDE="false" GAP="false" />
        <F I="172" S="6885" STDDEV="0.000" HIGHLIGHT="false" HIDE="false" GAP="false" />
        <F I="173" S="5635" STDDEV="0.000" HIGHLIGHT="false" HIDE="false" GAP="false" />
        <F I="174" S="2343" STDDEV="0.000" HIGHLIGHT="false" HIDE="false" GAP="false" />
        <F I="175" S="5597" STDDEV="0.000" HIGHLIGHT="false" HIDE="false" GAP="false" />
        <F I="176" S="8002" STDDEV="0.000" HIGHLIGHT="false" HIDE="false" GAP="false" />
        <F I="177" S="23004" STDDEV="0.000" HIGHLIGHT="false" HIDE="false" GAP="false" />
        <F I="178" S="3733" STDDEV="0.000" HIGHLIGHT="false" HIDE="false" GAP="false" />
        <F I="179" S="4006" STDDEV="0.000" HIGHLIGHT="false" HIDE="false" GAP="false" />
        <F I="180" S="4308" STDDEV="0.000" HIGHLIGHT="false" HIDE="false" GAP="false" />
        <F I="181" S="7960" STDDEV="0.000" HIGHLIGHT="false" HIDE="false" GAP="false" />
        <F I="182" S="5601" STDDEV="0.000" HIGHLIGHT="false" HIDE="false" GAP="false" />
        <F I="183" S="16907" STDDEV="0.000" HIGHLIGHT="false" HIDE="false" GAP="false" />
        <F I="184" S="2886" STDDEV="0.000" HIGHLIGHT="false" HIDE="false" GAP="false" />
        <F I="185" S="3048" STDDEV="0.000" HIGHLIGHT="false" HIDE="false" GAP="false" />
        <F I="186" S="7327" STDDEV="0.000" HIGHLIGHT="false" HIDE="false" GAP="false" />
        <F I="187" S="1917" STDDEV="0.000" HIGHLIGHT="false" HIDE="false" GAP="false" />
        <F I="188" S="6107" STDDEV="0.000" HIGHLIGHT="false" HIDE="false" GAP="false" />
        <F I="189" S="37239" STDDEV="0.000" HIGHLIGHT="false" HIDE="false" GAP="false" />
        <F I="190" S="14975" STDDEV="0.000" HIGHLIGHT="false" HIDE="false" GAP="false" />
        <F I="191" S="5018" STDDEV="0.000" HIGHLIGHT="false" HIDE="false" GAP="false" />
        <F I="192" S="1803" STDDEV="0.000" HIGHLIGHT="false" HIDE="false" GAP="false" />
        <F I="193" S="4156" STDDEV="0.000" HIGHLIGHT="false" HIDE="false" GAP="false" />
        <F I="194" S="15582" STDDEV="0.000" HIGHLIGHT="false" HIDE="false" GAP="false" />
        <F I="195" S="5009" STDDEV="0.000" HIGHLIGHT="false" HIDE="false" GAP="false" />
        <F I="196" S="1646" STDDEV="0.000" HIGHLIGHT="false" HIDE="false" GAP="false" />
        <F I="197" S="3929" STDDEV="0.000" HIGHLIGHT="false" HIDE="false" GAP="false" />
        <F I="198" S="4715" STDDEV="0.000" HIGHLIGHT="false" HIDE="false" GAP="false" />
        <F I="199" S="9327" STDDEV="0.000" HIGHLIGHT="false" HIDE="false" GAP="false" />
        <F I="200" S="2267" STDDEV="0.000" HIGHLIGHT="false" HIDE="false" GAP="false" />
        <F I="201" S="5436" STDDEV="0.000" HIGHLIGHT="false" HIDE="false" GAP="false" />
        <F I="202" S="2186" STDDEV="0.000" HIGHLIGHT="false" HIDE="false" GAP="false" />
        <F I="203" S="2349" STDDEV="0.000" HIGHLIGHT="false" HIDE="false" GAP="false" />
        <F I="204" S="15041" STDDEV="0.000" HIGHLIGHT="false" HIDE="false" GAP="false" />
        <F I="205" S="10715" STDDEV="0.000" HIGHLIGHT="false" HIDE="false" GAP="false" />
        <F I="206" S="13011" STDDEV="0.000" HIGHLIGHT="false" HIDE="false" GAP="false" />
        <F I="207" S="7147" STDDEV="0.000" HIGHLIGHT="false" HIDE="false" GAP="false" />
        <F I="208" S="3060" STDDEV="0.000" HIGHLIGHT="false" HIDE="false" GAP="false" />
        <F I="209" S="16264" STDDEV="0.000" HIGHLIGHT="false" HIDE="false" GAP="false" />
        <F I="210" S="4562" STDDEV="0.000" HIGHLIGHT="false" HIDE="false" GAP="false" />
        <F I="211" S="7601" STDDEV="0.000" HIGHLIGHT="false" HIDE="false" GAP="false" />
        <F I="212" S="74683" STDDEV="0.000" HIGHLIGHT="false" HIDE="false" GAP="false" />
        <F I="213" S="3104" STDDEV="0.000" HIGHLIGHT="false" HIDE="false" GAP="false" />
        <F I="214" S="15195" STDDEV="0.000" HIGHLIGHT="false" HIDE="false" GAP="false" />
        <F I="215" S="9250" STDDEV="0.000" HIGHLIGHT="false" HIDE="false" GAP="false" />
        <F I="216" S="18519" STDDEV="0.000" HIGHLIGHT="false" HIDE="false" GAP="false" />
        <F I="217" S="9596" STDDEV="0.000" HIGHLIGHT="false" HIDE="false" GAP="false" />
        <F I="218" S="2535" STDDEV="0.000" HIGHLIGHT="false" HIDE="false" GAP="false" />
        <F I="219" S="2764" STDDEV="0.000" HIGHLIGHT="false" HIDE="false" GAP="false" />
        <F I="220" S="9291" STDDEV="0.000" HIGHLIGHT="false" HIDE="false" GAP="false" />
        <F I="221" S="11455" STDDEV="0.000" HIGHLIGHT="false" HIDE="false" GAP="false" />
        <F I="222" S="11125" STDDEV="0.000" HIGHLIGHT="false" HIDE="false" GAP="false" />
        <F I="223" S="2513" STDDEV="0.000" HIGHLIGHT="false" HIDE="false" GAP="false" />
        <F I="224" S="4071" STDDEV="0.000" HIGHLIGHT="false" HIDE="false" GAP="false" />
        <F I="225" S="8272" STDDEV="0.000" HIGHLIGHT="false" HIDE="false" GAP="false" />
        <F I="226" S="9024" STDDEV="0.000" HIGHLIGHT="false" HIDE="false" GAP="false" />
        <F I="227" S="8041" STDDEV="0.000" HIGHLIGHT="false" HIDE="false" GAP="false" />
        <F I="228" S="2995" STDDEV="0.000" HIGHLIGHT="false" HIDE="false" GAP="false" />
        <F I="229" S="5754" STDDEV="0.000" HIGHLIGHT="false" HIDE="false" GAP="false" />
        <F I="230" S="13130" STDDEV="0.000" HIGHLIGHT="false" HIDE="false" GAP="false" />
        <F I="231" S="1462" STDDEV="0.000" HIGHLIGHT="false" HIDE="false" GAP="false" />
        <F I="232" S="2799" STDDEV="0.000" HIGHLIGHT="false" HIDE="false" GAP="false" />
        <F I="233" S="10244" STDDEV="0.000" HIGHLIGHT="false" HIDE="false" GAP="false" />
        <F I="234" S="2937" STDDEV="0.000" HIGHLIGHT="false" HIDE="false" GAP="false" />
        <F I="235" S="2193" STDDEV="0.000" HIGHLIGHT="false" HIDE="false" GAP="false" />
        <F I="236" S="2753" STDDEV="0.000" HIGHLIGHT="false" HIDE="false" GAP="false" />
        <F I="237" S="13589" STDDEV="0.000" HIGHLIGHT="false" HIDE="false" GAP="false" />
        <F I="238" S="7652" STDDEV="0.000" HIGHLIGHT="false" HIDE="false" GAP="false" />
        <F I="239" S="7889" STDDEV="0.000" HIGHLIGHT="false" HIDE="false" GAP="false" />
        <F I="240" S="6312" STDDEV="0.000" HIGHLIGHT="false" HIDE="false" GAP="false" />
        <F I="241" S="3791" STDDEV="0.000" HIGHLIGHT="false" HIDE="false" GAP="false" />
        <F I="242" S="5186" STDDEV="0.000" HIGHLIGHT="false" HIDE="false" GAP="false" />
        <F I="243" S="13200" STDDEV="0.000" HIGHLIGHT="false" HIDE="false" GAP="false" />
        <F I="244" S="10382" STDDEV="0.000" HIGHLIGHT="false" HIDE="false" GAP="false" />
        <F I="245" S="4320" STDDEV="0.000" HIGHLIGHT="false" HIDE="false" GAP="false" />
        <F I="246" S="1971" STDDEV="0.000" HIGHLIGHT="false" HIDE="false" GAP="false" />
        <F I="247" S="5440" STDDEV="0.000" HIGHLIGHT="false" HIDE="false" GAP="false" />
        <F I="248" S="12635" STDDEV="0.000" HIGHLIGHT="false" HIDE="false" GAP="false" />
        <F I="249" S="9970" STDDEV="0.000" HIGHLIGHT="false" HIDE="false" GAP="false" />
        <F I="250" S="4059" STDDEV="0.000" HIGHLIGHT="false" HIDE="false" GAP="false" />
        <F I="251" S="2989" STDDEV="0.000" HIGHLIGHT="false" HIDE="false" GAP="false" />
        <F I="252" S="3962" STDDEV="0.000" HIGHLIGHT="false" HIDE="false" GAP="false" />
        <F I="253" S="13615" STDDEV="0.000" HIGHLIGHT="false" HIDE="false" GAP="false" />
        <F I="254" S="10816" STDDEV="0.000" HIGHLIGHT="false" HIDE="false" GAP="false" />
        <F I="255" S="3665" STDDEV="0.000" HIGHLIGHT="false" HIDE="false" GAP="false" />
        <F I="256" S="2194" STDDEV="0.000" HIGHLIGHT="false" HIDE="false" GAP="false" />
        <F I="257" S="3581" STDDEV="0.000" HIGHLIGHT="false" HIDE="false" GAP="false" />
        <F I="258" S="6794" STDDEV="0.000" HIGHLIGHT="false" HIDE="false" GAP="false" />
        <F I="259" S="9877" STDDEV="0.000" HIGHLIGHT="false" HIDE="false" GAP="false" />
        <F I="260" S="1559" STDDEV="0.000" HIGHLIGHT="false" HIDE="false" GAP="false" />
        <F I="261" S="2960" STDDEV="0.000" HIGHLIGHT="false" HIDE="false" GAP="false" />
        <F I="262" S="8320" STDDEV="0.000" HIGHLIGHT="false" HIDE="false" GAP="false" />
        <F I="263" S="5419" STDDEV="0.000" HIGHLIGHT="false" HIDE="false" GAP="false" />
        <F I="264" S="2087" STDDEV="0.000" HIGHLIGHT="false" HIDE="false" GAP="false" />
        <F I="265" S="7429" STDDEV="0.000" HIGHLIGHT="false" HIDE="false" GAP="false" />
        <F I="266" S="21969" STDDEV="0.000" HIGHLIGHT="false" HIDE="false" GAP="false" />
        <F I="267" S="15100" STDDEV="0.000" HIGHLIGHT="false" HIDE="false" GAP="false" />
        <F I="268" S="6940" STDDEV="0.000" HIGHLIGHT="false" HIDE="false" GAP="false" />
        <F I="269" S="2228" STDDEV="0.000" HIGHLIGHT="false" HIDE="false" GAP="false" />
        <F I="270" S="9579" STDDEV="0.000" HIGHLIGHT="false" HIDE="false" GAP="false" />
        <F I="271" S="4508" STDDEV="0.000" HIGHLIGHT="false" HIDE="false" GAP="false" />
        <F I="272" S="2317" STDDEV="0.000" HIGHLIGHT="false" HIDE="false" GAP="false" />
        <F I="273" S="12229" STDDEV="0.000" HIGHLIGHT="false" HIDE="false" GAP="false" />
        <F I="274" S="12232" STDDEV="0.000" HIGHLIGHT="false" HIDE="false" GAP="false" />
        <F I="275" S="10479" STDDEV="0.000" HIGHLIGHT="false" HIDE="false" GAP="false" />
        <F I="276" S="4838" STDDEV="0.000" HIGHLIGHT="false" HIDE="false" GAP="false" />
        <F I="277" S="12939" STDDEV="0.000" HIGHLIGHT="false" HIDE="false" GAP="false" />
        <F I="278" S="5061" STDDEV="0.000" HIGHLIGHT="false" HIDE="false" GAP="false" />
        <F I="279" S="11353" STDDEV="0.000" HIGHLIGHT="false" HIDE="false" GAP="false" />
        <F I="280" S="4359" STDDEV="0.000" HIGHLIGHT="false" HIDE="false" GAP="false" />
        <F I="281" S="13158" STDDEV="0.000" HIGHLIGHT="false" HIDE="false" GAP="false" />
        <F I="282" S="16171" STDDEV="0.000" HIGHLIGHT="false" HIDE="false" GAP="false" />
        <F I="283" S="13222" STDDEV="0.000" HIGHLIGHT="false" HIDE="false" GAP="false" />
        <F I="284" S="14765" STDDEV="0.000" HIGHLIGHT="false" HIDE="false" GAP="false" />
        <F I="285" S="5188" STDDEV="0.000" HIGHLIGHT="false" HIDE="false" GAP="false" />
        <F I="286" S="11094" STDDEV="0.000" HIGHLIGHT="false" HIDE="false" GAP="false" />
        <F I="287" S="13913" STDDEV="0.000" HIGHLIGHT="false" HIDE="false" GAP="false" />
        <F I="288" S="12370" STDDEV="0.000" HIGHLIGHT="false" HIDE="false" GAP="false" />
        <F I="289" S="6653" STDDEV="0.000" HIGHLIGHT="false" HIDE="false" GAP="false" />
        <F I="290" S="2188" STDDEV="0.000" HIGHLIGHT="false" HIDE="false" GAP="false" />
        <F I="291" S="7708" STDDEV="0.000" HIGHLIGHT="false" HIDE="false" GAP="false" />
        <F I="292" S="7637" STDDEV="0.000" HIGHLIGHT="false" HIDE="false" GAP="false" />
        <F I="293" S="16165" STDDEV="0.000" HIGHLIGHT="false" HIDE="false" GAP="false" />
        <F I="294" S="6420" STDDEV="0.000" HIGHLIGHT="false" HIDE="false" GAP="false" />
        <F I="295" S="24476" STDDEV="0.000" HIGHLIGHT="false" HIDE="false" GAP="false" />
        <F I="296" S="17748" STDDEV="0.000" HIGHLIGHT="false" HIDE="false" GAP="false" />
        <F I="297" S="2258" STDDEV="0.000" HIGHLIGHT="false" HIDE="false" GAP="false" />
        <F I="298" S="15008" STDDEV="0.000" HIGHLIGHT="false" HIDE="false" GAP="false" />
        <F I="299" S="2579" STDDEV="0.000" HIGHLIGHT="false" HIDE="false" GAP="false" />
        <F I="300" S="2695" STDDEV="0.000" HIGHLIGHT="false" HIDE="false" GAP="false" />
        <F I="301" S="1894" STDDEV="0.000" HIGHLIGHT="false" HIDE="false" GAP="false" />
        <F I="302" S="16572" STDDEV="0.000" HIGHLIGHT="false" HIDE="false" GAP="false" />
        <F I="303" S="6557" STDDEV="0.000" HIGHLIGHT="false" HIDE="false" GAP="false" />
        <F I="304" S="5966" STDDEV="0.000" HIGHLIGHT="false" HIDE="false" GAP="false" />
        <F I="305" S="5418" STDDEV="0.000" HIGHLIGHT="false" HIDE="false" GAP="false" />
        <F I="306" S="9940" STDDEV="0.000" HIGHLIGHT="false" HIDE="false" GAP="false" />
        <F I="307" S="8485" STDDEV="0.000" HIGHLIGHT="false" HIDE="false" GAP="false" />
        <F I="308" S="3212" STDDEV="0.000" HIGHLIGHT="false" HIDE="false" GAP="false" />
        <F I="309" S="4319" STDDEV="0.000" HIGHLIGHT="false" HIDE="false" GAP="false" />
        <F I="310" S="6334" STDDEV="0.000" HIGHLIGHT="false" HIDE="false" GAP="false" />
        <F I="311" S="1812" STDDEV="0.000" HIGHLIGHT="false" HIDE="false" GAP="false" />
        <F I="312" S="5391" STDDEV="0.000" HIGHLIGHT="false" HIDE="false" GAP="false" />
        <F I="313" S="13028" STDDEV="0.000" HIGHLIGHT="false" HIDE="false" GAP="false" />
        <F I="314" S="4524" STDDEV="0.000" HIGHLIGHT="false" HIDE="false" GAP="false" />
        <F I="315" S="8292" STDDEV="0.000" HIGHLIGHT="false" HIDE="false" GAP="false" />
        <F I="316" S="5299" STDDEV="0.000" HIGHLIGHT="false" HIDE="false" GAP="false" />
        <F I="317" S="2066" STDDEV="0.000" HIGHLIGHT="false" HIDE="false" GAP="false" />
        <F I="318" S="2103" STDDEV="0.000" HIGHLIGHT="false" HIDE="false" GAP="false" />
        <F I="319" S="10572" STDDEV="0.000" HIGHLIGHT="false" HIDE="false" GAP="false" />
        <F I="320" S="19145" STDDEV="0.000" HIGHLIGHT="false" HIDE="false" GAP="false" />
        <F I="321" S="3443" STDDEV="0.000" HIGHLIGHT="false" HIDE="false" GAP="false" />
        <F I="322" S="23319" STDDEV="0.000" HIGHLIGHT="false" HIDE="false" GAP="false" />
        <F I="323" S="7289" STDDEV="0.000" HIGHLIGHT="false" HIDE="false" GAP="false" />
        <F I="324" S="12397" STDDEV="0.000" HIGHLIGHT="false" HIDE="false" GAP="false" />
        <F I="325" S="5448" STDDEV="0.000" HIGHLIGHT="false" HIDE="false" GAP="false" />
        <F I="326" S="2897" STDDEV="0.000" HIGHLIGHT="false" HIDE="false" GAP="false" />
        <F I="327" S="37761" STDDEV="0.000" HIGHLIGHT="false" HIDE="false" GAP="false" />
        <F I="328" S="4605" STDDEV="0.000" HIGHLIGHT="false" HIDE="false" GAP="false" />
        <F I="329" S="1819" STDDEV="0.000" HIGHLIGHT="false" HIDE="false" GAP="false" />
        <F I="330" S="7552" STDDEV="0.000" HIGHLIGHT="false" HIDE="false" GAP="false" />
        <F I="331" S="4305" STDDEV="0.000" HIGHLIGHT="false" HIDE="false" GAP="false" />
        <F I="332" S="53339" STDDEV="0.000" HIGHLIGHT="false" HIDE="false" GAP="false" />
        <F I="333" S="27009" STDDEV="0.000" HIGHLIGHT="false" HIDE="false" GAP="false" />
        <F I="334" S="5608" STDDEV="0.000" HIGHLIGHT="false" HIDE="false" GAP="false" />
        <F I="335" S="12509" STDDEV="0.000" HIGHLIGHT="false" HIDE="false" GAP="false" />
        <F I="336" S="4033" STDDEV="0.000" HIGHLIGHT="false" HIDE="false" GAP="false" />
        <F I="337" S="2785" STDDEV="0.000" HIGHLIGHT="false" HIDE="false" GAP="false" />
        <F I="338" S="3934" STDDEV="0.000" HIGHLIGHT="false" HIDE="false" GAP="false" />
        <F I="339" S="20842" STDDEV="0.000" HIGHLIGHT="false" HIDE="false" GAP="false" />
        <F I="340" S="4969" STDDEV="0.000" HIGHLIGHT="false" HIDE="false" GAP="false" />
        <F I="341" S="3098" STDDEV="0.000" HIGHLIGHT="false" HIDE="false" GAP="false" />
        <F I="342" S="2667" STDDEV="0.000" HIGHLIGHT="false" HIDE="false" GAP="false" />
        <F I="343" S="42581" STDDEV="0.000" HIGHLIGHT="false" HIDE="false" GAP="false" />
        <F I="344" S="3034" STDDEV="0.000" HIGHLIGHT="false" HIDE="false" GAP="false" />
        <F I="345" S="19787" STDDEV="0.000" HIGHLIGHT="false" HIDE="false" GAP="false" />
      </FRAGMENTS>

      <MAP_METRICS STRETCH="0" RECT_AVE="0.00" RECT_ALL="0.00" MID_STDDEV="0.00" R="0.00" WIGGLE="0.00" GAP_STDDEV="0.00" GAP_MAX="0" />
      <FEATURES>

      </FEATURES>

  </RESTRICTION_MAP>
  <RESTRICTION_MAP ID="Vibrio cholerae (0127)" ENZYME="NheI" INSILICO="false">
    <MAP_DISPLAY DBID="2739722" EDITABLE="false" STICK="false" X="10000" Y="200" TRANS="255" ORDER="20" ORIENTATION="1" CIRCULAR="true" GROUPID="-1" />
      <FRAGMENTS SHIFT="0" OFFSET="1">
        <F I="0" S="27880" STDDEV="0.000" HIGHLIGHT="false" HIDE="false" GAP="false" />
        <F I="1" S="18246" STDDEV="0.000" HIGHLIGHT="false" HIDE="false" GAP="false" />
        <F I="2" S="6948" STDDEV="0.000" HIGHLIGHT="false" HIDE="false" GAP="false" />
        <F I="3" S="1745" STDDEV="0.000" HIGHLIGHT="false" HIDE="false" GAP="false" />
        <F I="4" S="10605" STDDEV="0.000" HIGHLIGHT="false" HIDE="false" GAP="false" />
        <F I="5" S="12273" STDDEV="0.000" HIGHLIGHT="false" HIDE="false" GAP="false" />
        <F I="6" S="7573" STDDEV="0.000" HIGHLIGHT="false" HIDE="false" GAP="false" />
        <F I="7" S="1865" STDDEV="0.000" HIGHLIGHT="false" HIDE="false" GAP="false" />
        <F I="8" S="5384" STDDEV="0.000" HIGHLIGHT="false" HIDE="false" GAP="false" />
        <F I="9" S="12912" STDDEV="0.000" HIGHLIGHT="false" HIDE="false" GAP="false" />
        <F I="10" S="2615" STDDEV="0.000" HIGHLIGHT="false" HIDE="false" GAP="false" />
        <F I="11" S="3117" STDDEV="0.000" HIGHLIGHT="false" HIDE="false" GAP="false" />
        <F I="12" S="13549" STDDEV="0.000" HIGHLIGHT="false" HIDE="false" GAP="false" />
        <F I="13" S="8180" STDDEV="0.000" HIGHLIGHT="false" HIDE="false" GAP="false" />
        <F I="14" S="7409" STDDEV="0.000" HIGHLIGHT="false" HIDE="false" GAP="false" />
        <F I="15" S="14320" STDDEV="0.000" HIGHLIGHT="false" HIDE="false" GAP="false" />
        <F I="16" S="2009" STDDEV="0.000" HIGHLIGHT="false" HIDE="false" GAP="false" />
        <F I="17" S="3899" STDDEV="0.000" HIGHLIGHT="false" HIDE="false" GAP="false" />
        <F I="18" S="5921" STDDEV="0.000" HIGHLIGHT="false" HIDE="false" GAP="false" />
        <F I="19" S="4059" STDDEV="0.000" HIGHLIGHT="false" HIDE="false" GAP="false" />
        <F I="20" S="2136" STDDEV="0.000" HIGHLIGHT="false" HIDE="false" GAP="false" />
        <F I="21" S="11788" STDDEV="0.000" HIGHLIGHT="false" HIDE="false" GAP="false" />
        <F I="22" S="10017" STDDEV="0.000" HIGHLIGHT="false" HIDE="false" GAP="false" />
        <F I="23" S="1601" STDDEV="0.000" HIGHLIGHT="false" HIDE="false" GAP="false" />
        <F I="24" S="22242" STDDEV="0.000" HIGHLIGHT="false" HIDE="false" GAP="false" />
        <F I="25" S="4289" STDDEV="0.000" HIGHLIGHT="false" HIDE="false" GAP="false" />
        <F I="26" S="11445" STDDEV="0.000" HIGHLIGHT="false" HIDE="false" GAP="false" />
        <F I="27" S="4337" STDDEV="0.000" HIGHLIGHT="false" HIDE="false" GAP="false" />
        <F I="28" S="3298" STDDEV="0.000" HIGHLIGHT="false" HIDE="false" GAP="false" />
        <F I="29" S="16961" STDDEV="0.000" HIGHLIGHT="false" HIDE="false" GAP="false" />
        <F I="30" S="10112" STDDEV="0.000" HIGHLIGHT="false" HIDE="false" GAP="false" />
        <F I="31" S="6645" STDDEV="0.000" HIGHLIGHT="false" HIDE="false" GAP="false" />
        <F I="32" S="3685" STDDEV="0.000" HIGHLIGHT="false" HIDE="false" GAP="false" />
        <F I="33" S="11714" STDDEV="0.000" HIGHLIGHT="false" HIDE="false" GAP="false" />
        <F I="34" S="5537" STDDEV="0.000" HIGHLIGHT="false" HIDE="false" GAP="false" />
        <F I="35" S="15102" STDDEV="0.000" HIGHLIGHT="false" HIDE="false" GAP="false" />
        <F I="36" S="3692" STDDEV="0.000" HIGHLIGHT="false" HIDE="false" GAP="false" />
        <F I="37" S="18605" STDDEV="0.000" HIGHLIGHT="false" HIDE="false" GAP="false" />
        <F I="38" S="2312" STDDEV="0.000" HIGHLIGHT="false" HIDE="false" GAP="false" />
        <F I="39" S="11177" STDDEV="0.000" HIGHLIGHT="false" HIDE="false" GAP="false" />
        <F I="40" S="39046" STDDEV="0.000" HIGHLIGHT="false" HIDE="false" GAP="false" />
        <F I="41" S="9547" STDDEV="0.000" HIGHLIGHT="false" HIDE="false" GAP="false" />
        <F I="42" S="4159" STDDEV="0.000" HIGHLIGHT="false" HIDE="false" GAP="false" />
        <F I="43" S="27420" STDDEV="0.000" HIGHLIGHT="false" HIDE="false" GAP="false" />
        <F I="44" S="1885" STDDEV="0.000" HIGHLIGHT="false" HIDE="false" GAP="false" />
        <F I="45" S="3541" STDDEV="0.000" HIGHLIGHT="false" HIDE="false" GAP="false" />
        <F I="46" S="8629" STDDEV="0.000" HIGHLIGHT="false" HIDE="false" GAP="false" />
        <F I="47" S="20799" STDDEV="0.000" HIGHLIGHT="false" HIDE="false" GAP="false" />
        <F I="48" S="6549" STDDEV="0.000" HIGHLIGHT="false" HIDE="false" GAP="false" />
        <F I="49" S="12834" STDDEV="0.000" HIGHLIGHT="false" HIDE="false" GAP="false" />
        <F I="50" S="2174" STDDEV="0.000" HIGHLIGHT="false" HIDE="false" GAP="false" />
        <F I="51" S="14873" STDDEV="0.000" HIGHLIGHT="false" HIDE="false" GAP="false" />
        <F I="52" S="3555" STDDEV="0.000" HIGHLIGHT="false" HIDE="false" GAP="false" />
        <F I="53" S="10559" STDDEV="0.000" HIGHLIGHT="false" HIDE="false" GAP="false" />
        <F I="54" S="15281" STDDEV="0.000" HIGHLIGHT="false" HIDE="false" GAP="false" />
        <F I="55" S="2338" STDDEV="0.000" HIGHLIGHT="false" HIDE="false" GAP="false" />
        <F I="56" S="6731" STDDEV="0.000" HIGHLIGHT="false" HIDE="false" GAP="false" />
        <F I="57" S="8544" STDDEV="0.000" HIGHLIGHT="false" HIDE="false" GAP="false" />
        <F I="58" S="4311" STDDEV="0.000" HIGHLIGHT="false" HIDE="false" GAP="false" />
        <F I="59" S="10365" STDDEV="0.000" HIGHLIGHT="false" HIDE="false" GAP="false" />
        <F I="60" S="9446" STDDEV="0.000" HIGHLIGHT="false" HIDE="false" GAP="false" />
        <F I="61" S="6320" STDDEV="0.000" HIGHLIGHT="false" HIDE="false" GAP="false" />
        <F I="62" S="14057" STDDEV="0.000" HIGHLIGHT="false" HIDE="false" GAP="false" />
        <F I="63" S="1655" STDDEV="0.000" HIGHLIGHT="false" HIDE="false" GAP="false" />
        <F I="64" S="27787" STDDEV="0.000" HIGHLIGHT="false" HIDE="false" GAP="false" />
        <F I="65" S="3957" STDDEV="0.000" HIGHLIGHT="false" HIDE="false" GAP="false" />
        <F I="66" S="1314" STDDEV="0.000" HIGHLIGHT="false" HIDE="false" GAP="false" />
        <F I="67" S="29227" STDDEV="0.000" HIGHLIGHT="false" HIDE="false" GAP="false" />
        <F I="68" S="10469" STDDEV="0.000" HIGHLIGHT="false" HIDE="false" GAP="false" />
        <F I="69" S="26438" STDDEV="0.000" HIGHLIGHT="false" HIDE="false" GAP="false" />
        <F I="70" S="2559" STDDEV="0.000" HIGHLIGHT="false" HIDE="false" GAP="false" />
        <F I="71" S="5931" STDDEV="0.000" HIGHLIGHT="false" HIDE="false" GAP="false" />
        <F I="72" S="5091" STDDEV="0.000" HIGHLIGHT="false" HIDE="false" GAP="false" />
        <F I="73" S="7818" STDDEV="0.000" HIGHLIGHT="false" HIDE="false" GAP="false" />
        <F I="74" S="1495" STDDEV="0.000" HIGHLIGHT="false" HIDE="false" GAP="false" />
        <F I="75" S="8407" STDDEV="0.000" HIGHLIGHT="false" HIDE="false" GAP="false" />
        <F I="76" S="4872" STDDEV="0.000" HIGHLIGHT="false" HIDE="false" GAP="false" />
        <F I="77" S="7314" STDDEV="0.000" HIGHLIGHT="false" HIDE="false" GAP="false" />
        <F I="78" S="3926" STDDEV="0.000" HIGHLIGHT="false" HIDE="false" GAP="false" />
        <F I="79" S="8416" STDDEV="0.000" HIGHLIGHT="false" HIDE="false" GAP="false" />
        <F I="80" S="2099" STDDEV="0.000" HIGHLIGHT="false" HIDE="false" GAP="false" />
        <F I="81" S="6535" STDDEV="0.000" HIGHLIGHT="false" HIDE="false" GAP="false" />
        <F I="82" S="13265" STDDEV="0.000" HIGHLIGHT="false" HIDE="false" GAP="false" />
        <F I="83" S="1831" STDDEV="0.000" HIGHLIGHT="false" HIDE="false" GAP="false" />
        <F I="84" S="2354" STDDEV="0.000" HIGHLIGHT="false" HIDE="false" GAP="false" />
        <F I="85" S="5281" STDDEV="0.000" HIGHLIGHT="false" HIDE="false" GAP="false" />
        <F I="86" S="7611" STDDEV="0.000" HIGHLIGHT="false" HIDE="false" GAP="false" />
        <F I="87" S="2522" STDDEV="0.000" HIGHLIGHT="false" HIDE="false" GAP="false" />
        <F I="88" S="4162" STDDEV="0.000" HIGHLIGHT="false" HIDE="false" GAP="false" />
        <F I="89" S="28322" STDDEV="0.000" HIGHLIGHT="false" HIDE="false" GAP="false" />
        <F I="90" S="1815" STDDEV="0.000" HIGHLIGHT="false" HIDE="false" GAP="false" />
        <F I="91" S="10777" STDDEV="0.000" HIGHLIGHT="false" HIDE="false" GAP="false" />
        <F I="92" S="19852" STDDEV="0.000" HIGHLIGHT="false" HIDE="false" GAP="false" />
        <F I="93" S="13791" STDDEV="0.000" HIGHLIGHT="false" HIDE="false" GAP="false" />
        <F I="94" S="10734" STDDEV="0.000" HIGHLIGHT="false" HIDE="false" GAP="false" />
        <F I="95" S="11814" STDDEV="0.000" HIGHLIGHT="false" HIDE="false" GAP="false" />
        <F I="96" S="3291" STDDEV="0.000" HIGHLIGHT="false" HIDE="false" GAP="false" />
        <F I="97" S="8373" STDDEV="0.000" HIGHLIGHT="false" HIDE="false" GAP="false" />
        <F I="98" S="7801" STDDEV="0.000" HIGHLIGHT="false" HIDE="false" GAP="false" />
        <F I="99" S="3726" STDDEV="0.000" HIGHLIGHT="false" HIDE="false" GAP="false" />
        <F I="100" S="2730" STDDEV="0.000" HIGHLIGHT="false" HIDE="false" GAP="false" />
        <F I="101" S="10341" STDDEV="0.000" HIGHLIGHT="false" HIDE="false" GAP="false" />
        <F I="102" S="9266" STDDEV="0.000" HIGHLIGHT="false" HIDE="false" GAP="false" />
        <F I="103" S="15449" STDDEV="0.000" HIGHLIGHT="false" HIDE="false" GAP="false" />
        <F I="104" S="14915" STDDEV="0.000" HIGHLIGHT="false" HIDE="false" GAP="false" />
        <F I="105" S="5251" STDDEV="0.000" HIGHLIGHT="false" HIDE="false" GAP="false" />
        <F I="106" S="8417" STDDEV="0.000" HIGHLIGHT="false" HIDE="false" GAP="false" />
        <F I="107" S="17571" STDDEV="0.000" HIGHLIGHT="false" HIDE="false" GAP="false" />
        <F I="108" S="30326" STDDEV="0.000" HIGHLIGHT="false" HIDE="false" GAP="false" />
        <F I="109" S="14627" STDDEV="0.000" HIGHLIGHT="false" HIDE="false" GAP="false" />
        <F I="110" S="4072" STDDEV="0.000" HIGHLIGHT="false" HIDE="false" GAP="false" />
        <F I="111" S="11448" STDDEV="0.000" HIGHLIGHT="false" HIDE="false" GAP="false" />
        <F I="112" S="22975" STDDEV="0.000" HIGHLIGHT="false" HIDE="false" GAP="false" />
        <F I="113" S="6624" STDDEV="0.000" HIGHLIGHT="false" HIDE="false" GAP="false" />
        <F I="114" S="4915" STDDEV="0.000" HIGHLIGHT="false" HIDE="false" GAP="false" />
        <F I="115" S="3841" STDDEV="0.000" HIGHLIGHT="false" HIDE="false" GAP="false" />
        <F I="116" S="8280" STDDEV="0.000" HIGHLIGHT="false" HIDE="false" GAP="false" />
        <F I="117" S="5990" STDDEV="0.000" HIGHLIGHT="false" HIDE="false" GAP="false" />
        <F I="118" S="17033" STDDEV="0.000" HIGHLIGHT="false" HIDE="false" GAP="false" />
        <F I="119" S="8110" STDDEV="0.000" HIGHLIGHT="false" HIDE="false" GAP="false" />
        <F I="120" S="8246" STDDEV="0.000" HIGHLIGHT="false" HIDE="false" GAP="false" />
        <F I="121" S="18629" STDDEV="0.000" HIGHLIGHT="false" HIDE="false" GAP="false" />
        <F I="122" S="36369" STDDEV="0.000" HIGHLIGHT="false" HIDE="false" GAP="false" />
        <F I="123" S="18377" STDDEV="0.000" HIGHLIGHT="false" HIDE="false" GAP="false" />
        <F I="124" S="8726" STDDEV="0.000" HIGHLIGHT="false" HIDE="false" GAP="false" />
        <F I="125" S="15158" STDDEV="0.000" HIGHLIGHT="false" HIDE="false" GAP="false" />
        <F I="126" S="5972" STDDEV="0.000" HIGHLIGHT="false" HIDE="false" GAP="false" />
        <F I="127" S="2159" STDDEV="0.000" HIGHLIGHT="false" HIDE="false" GAP="false" />
        <F I="128" S="15919" STDDEV="0.000" HIGHLIGHT="false" HIDE="false" GAP="false" />
        <F I="129" S="1860" STDDEV="0.000" HIGHLIGHT="false" HIDE="false" GAP="false" />
        <F I="130" S="7877" STDDEV="0.000" HIGHLIGHT="false" HIDE="false" GAP="false" />
        <F I="131" S="5480" STDDEV="0.000" HIGHLIGHT="false" HIDE="false" GAP="false" />
        <F I="132" S="3284" STDDEV="0.000" HIGHLIGHT="false" HIDE="false" GAP="false" />
        <F I="133" S="18601" STDDEV="0.000" HIGHLIGHT="false" HIDE="false" GAP="false" />
        <F I="134" S="14526" STDDEV="0.000" HIGHLIGHT="false" HIDE="false" GAP="false" />
        <F I="135" S="4037" STDDEV="0.000" HIGHLIGHT="false" HIDE="false" GAP="false" />
        <F I="136" S="2168" STDDEV="0.000" HIGHLIGHT="false" HIDE="false" GAP="false" />
        <F I="137" S="40281" STDDEV="0.000" HIGHLIGHT="false" HIDE="false" GAP="false" />
        <F I="138" S="18322" STDDEV="0.000" HIGHLIGHT="false" HIDE="false" GAP="false" />
        <F I="139" S="4924" STDDEV="0.000" HIGHLIGHT="false" HIDE="false" GAP="false" />
        <F I="140" S="4501" STDDEV="0.000" HIGHLIGHT="false" HIDE="false" GAP="false" />
        <F I="141" S="12775" STDDEV="0.000" HIGHLIGHT="false" HIDE="false" GAP="false" />
        <F I="142" S="6917" STDDEV="0.000" HIGHLIGHT="false" HIDE="false" GAP="false" />
        <F I="143" S="4996" STDDEV="0.000" HIGHLIGHT="false" HIDE="false" GAP="false" />
        <F I="144" S="2480" STDDEV="0.000" HIGHLIGHT="false" HIDE="false" GAP="false" />
        <F I="145" S="15720" STDDEV="0.000" HIGHLIGHT="false" HIDE="false" GAP="false" />
        <F I="146" S="5552" STDDEV="0.000" HIGHLIGHT="false" HIDE="false" GAP="false" />
        <F I="147" S="18901" STDDEV="0.000" HIGHLIGHT="false" HIDE="false" GAP="false" />
        <F I="148" S="3208" STDDEV="0.000" HIGHLIGHT="false" HIDE="false" GAP="false" />
        <F I="149" S="4068" STDDEV="0.000" HIGHLIGHT="false" HIDE="false" GAP="false" />
        <F I="150" S="10651" STDDEV="0.000" HIGHLIGHT="false" HIDE="false" GAP="false" />
        <F I="151" S="42080" STDDEV="0.000" HIGHLIGHT="false" HIDE="false" GAP="false" />
        <F I="152" S="3587" STDDEV="0.000" HIGHLIGHT="false" HIDE="false" GAP="false" />
        <F I="153" S="8072" STDDEV="0.000" HIGHLIGHT="false" HIDE="false" GAP="false" />
        <F I="154" S="4918" STDDEV="0.000" HIGHLIGHT="false" HIDE="false" GAP="false" />
        <F I="155" S="21192" STDDEV="0.000" HIGHLIGHT="false" HIDE="false" GAP="false" />
        <F I="156" S="8061" STDDEV="0.000" HIGHLIGHT="false" HIDE="false" GAP="false" />
        <F I="157" S="9760" STDDEV="0.000" HIGHLIGHT="false" HIDE="false" GAP="false" />
        <F I="158" S="3580" STDDEV="0.000" HIGHLIGHT="false" HIDE="false" GAP="false" />
        <F I="159" S="18731" STDDEV="0.000" HIGHLIGHT="false" HIDE="false" GAP="false" />
        <F I="160" S="2407" STDDEV="0.000" HIGHLIGHT="false" HIDE="false" GAP="false" />
        <F I="161" S="4073" STDDEV="0.000" HIGHLIGHT="false" HIDE="false" GAP="false" />
        <F I="162" S="22843" STDDEV="0.000" HIGHLIGHT="false" HIDE="false" GAP="false" />
        <F I="163" S="16140" STDDEV="0.000" HIGHLIGHT="false" HIDE="false" GAP="false" />
        <F I="164" S="17668" STDDEV="0.000" HIGHLIGHT="false" HIDE="false" GAP="false" />
        <F I="165" S="2366" STDDEV="0.000" HIGHLIGHT="false" HIDE="false" GAP="false" />
        <F I="166" S="5660" STDDEV="0.000" HIGHLIGHT="false" HIDE="false" GAP="false" />
        <F I="167" S="9273" STDDEV="0.000" HIGHLIGHT="false" HIDE="false" GAP="false" />
        <F I="168" S="4160" STDDEV="0.000" HIGHLIGHT="false" HIDE="false" GAP="false" />
        <F I="169" S="13722" STDDEV="0.000" HIGHLIGHT="false" HIDE="false" GAP="false" />
        <F I="170" S="11595" STDDEV="0.000" HIGHLIGHT="false" HIDE="false" GAP="false" />
        <F I="171" S="4527" STDDEV="0.000" HIGHLIGHT="false" HIDE="false" GAP="false" />
        <F I="172" S="3032" STDDEV="0.000" HIGHLIGHT="false" HIDE="false" GAP="false" />
        <F I="173" S="8685" STDDEV="0.000" HIGHLIGHT="false" HIDE="false" GAP="false" />
        <F I="174" S="10151" STDDEV="0.000" HIGHLIGHT="false" HIDE="false" GAP="false" />
        <F I="175" S="5316" STDDEV="0.000" HIGHLIGHT="false" HIDE="false" GAP="false" />
        <F I="176" S="6067" STDDEV="0.000" HIGHLIGHT="false" HIDE="false" GAP="false" />
        <F I="177" S="23233" STDDEV="0.000" HIGHLIGHT="false" HIDE="false" GAP="false" />
        <F I="178" S="3853" STDDEV="0.000" HIGHLIGHT="false" HIDE="false" GAP="false" />
        <F I="179" S="2457" STDDEV="0.000" HIGHLIGHT="false" HIDE="false" GAP="false" />
        <F I="180" S="29881" STDDEV="0.000" HIGHLIGHT="false" HIDE="false" GAP="false" />
        <F I="181" S="3462" STDDEV="0.000" HIGHLIGHT="false" HIDE="false" GAP="false" />
        <F I="182" S="10979" STDDEV="0.000" HIGHLIGHT="false" HIDE="false" GAP="false" />
        <F I="183" S="10893" STDDEV="0.000" HIGHLIGHT="false" HIDE="false" GAP="false" />
        <F I="184" S="19568" STDDEV="0.000" HIGHLIGHT="false" HIDE="false" GAP="false" />
        <F I="185" S="12136" STDDEV="0.000" HIGHLIGHT="false" HIDE="false" GAP="false" />
        <F I="186" S="9153" STDDEV="0.000" HIGHLIGHT="false" HIDE="false" GAP="false" />
        <F I="187" S="5559" STDDEV="0.000" HIGHLIGHT="false" HIDE="false" GAP="false" />
        <F I="188" S="6656" STDDEV="0.000" HIGHLIGHT="false" HIDE="false" GAP="false" />
        <F I="189" S="3771" STDDEV="0.000" HIGHLIGHT="false" HIDE="false" GAP="false" />
        <F I="190" S="9016" STDDEV="0.000" HIGHLIGHT="false" HIDE="false" GAP="false" />
        <F I="191" S="6141" STDDEV="0.000" HIGHLIGHT="false" HIDE="false" GAP="false" />
        <F I="192" S="12543" STDDEV="0.000" HIGHLIGHT="false" HIDE="false" GAP="false" />
        <F I="193" S="11631" STDDEV="0.000" HIGHLIGHT="false" HIDE="false" GAP="false" />
        <F I="194" S="15852" STDDEV="0.000" HIGHLIGHT="false" HIDE="false" GAP="false" />
        <F I="195" S="4687" STDDEV="0.000" HIGHLIGHT="false" HIDE="false" GAP="false" />
        <F I="196" S="16580" STDDEV="0.000" HIGHLIGHT="false" HIDE="false" GAP="false" />
        <F I="197" S="3014" STDDEV="0.000" HIGHLIGHT="false" HIDE="false" GAP="false" />
        <F I="198" S="30347" STDDEV="0.000" HIGHLIGHT="false" HIDE="false" GAP="false" />
        <F I="199" S="3312" STDDEV="0.000" HIGHLIGHT="false" HIDE="false" GAP="false" />
        <F I="200" S="11125" STDDEV="0.000" HIGHLIGHT="false" HIDE="false" GAP="false" />
        <F I="201" S="6072" STDDEV="0.000" HIGHLIGHT="false" HIDE="false" GAP="false" />
        <F I="202" S="7859" STDDEV="0.000" HIGHLIGHT="false" HIDE="false" GAP="false" />
        <F I="203" S="58089" STDDEV="0.000" HIGHLIGHT="false" HIDE="false" GAP="false" />
        <F I="204" S="3018" STDDEV="0.000" HIGHLIGHT="false" HIDE="false" GAP="false" />
        <F I="205" S="11200" STDDEV="0.000" HIGHLIGHT="false" HIDE="false" GAP="false" />
        <F I="206" S="15803" STDDEV="0.000" HIGHLIGHT="false" HIDE="false" GAP="false" />
        <F I="207" S="21041" STDDEV="0.000" HIGHLIGHT="false" HIDE="false" GAP="false" />
        <F I="208" S="1923" STDDEV="0.000" HIGHLIGHT="false" HIDE="false" GAP="false" />
        <F I="209" S="16668" STDDEV="0.000" HIGHLIGHT="false" HIDE="false" GAP="false" />
        <F I="210" S="2473" STDDEV="0.000" HIGHLIGHT="false" HIDE="false" GAP="false" />
        <F I="211" S="5403" STDDEV="0.000" HIGHLIGHT="false" HIDE="false" GAP="false" />
        <F I="212" S="9005" STDDEV="0.000" HIGHLIGHT="false" HIDE="false" GAP="false" />
        <F I="213" S="3796" STDDEV="0.000" HIGHLIGHT="false" HIDE="false" GAP="false" />
        <F I="214" S="9040" STDDEV="0.000" HIGHLIGHT="false" HIDE="false" GAP="false" />
        <F I="215" S="15002" STDDEV="0.000" HIGHLIGHT="false" HIDE="false" GAP="false" />
        <F I="216" S="8573" STDDEV="0.000" HIGHLIGHT="false" HIDE="false" GAP="false" />
        <F I="217" S="8306" STDDEV="0.000" HIGHLIGHT="false" HIDE="false" GAP="false" />
        <F I="218" S="2599" STDDEV="0.000" HIGHLIGHT="false" HIDE="false" GAP="false" />
        <F I="219" S="22054" STDDEV="0.000" HIGHLIGHT="false" HIDE="false" GAP="false" />
        <F I="220" S="13561" STDDEV="0.000" HIGHLIGHT="false" HIDE="false" GAP="false" />
        <F I="221" S="4162" STDDEV="0.000" HIGHLIGHT="false" HIDE="false" GAP="false" />
        <F I="222" S="2845" STDDEV="0.000" HIGHLIGHT="false" HIDE="false" GAP="false" />
        <F I="223" S="27314" STDDEV="0.000" HIGHLIGHT="false" HIDE="false" GAP="false" />
        <F I="224" S="2098" STDDEV="0.000" HIGHLIGHT="false" HIDE="false" GAP="false" />
        <F I="225" S="19513" STDDEV="0.000" HIGHLIGHT="false" HIDE="false" GAP="false" />
        <F I="226" S="11284" STDDEV="0.000" HIGHLIGHT="false" HIDE="false" GAP="false" />
        <F I="227" S="22838" STDDEV="0.000" HIGHLIGHT="false" HIDE="false" GAP="false" />
        <F I="228" S="11417" STDDEV="0.000" HIGHLIGHT="false" HIDE="false" GAP="false" />
        <F I="229" S="3076" STDDEV="0.000" HIGHLIGHT="false" HIDE="false" GAP="false" />
        <F I="230" S="8018" STDDEV="0.000" HIGHLIGHT="false" HIDE="false" GAP="false" />
        <F I="231" S="10489" STDDEV="0.000" HIGHLIGHT="false" HIDE="false" GAP="false" />
        <F I="232" S="2401" STDDEV="0.000" HIGHLIGHT="false" HIDE="false" GAP="false" />
        <F I="233" S="19345" STDDEV="0.000" HIGHLIGHT="false" HIDE="false" GAP="false" />
        <F I="234" S="11300" STDDEV="0.000" HIGHLIGHT="false" HIDE="false" GAP="false" />
        <F I="235" S="23276" STDDEV="0.000" HIGHLIGHT="false" HIDE="false" GAP="false" />
        <F I="236" S="11387" STDDEV="0.000" HIGHLIGHT="false" HIDE="false" GAP="false" />
        <F I="237" S="3172" STDDEV="0.000" HIGHLIGHT="false" HIDE="false" GAP="false" />
        <F I="238" S="8357" STDDEV="0.000" HIGHLIGHT="false" HIDE="false" GAP="false" />
        <F I="239" S="10868" STDDEV="0.000" HIGHLIGHT="false" HIDE="false" GAP="false" />
        <F I="240" S="1790" STDDEV="0.000" HIGHLIGHT="false" HIDE="false" GAP="false" />
        <F I="241" S="31317" STDDEV="0.000" HIGHLIGHT="false" HIDE="false" GAP="false" />
        <F I="242" S="23169" STDDEV="0.000" HIGHLIGHT="false" HIDE="false" GAP="false" />
        <F I="243" S="11257" STDDEV="0.000" HIGHLIGHT="false" HIDE="false" GAP="false" />
        <F I="244" S="3317" STDDEV="0.000" HIGHLIGHT="false" HIDE="false" GAP="false" />
        <F I="245" S="8398" STDDEV="0.000" HIGHLIGHT="false" HIDE="false" GAP="false" />
        <F I="246" S="10078" STDDEV="0.000" HIGHLIGHT="false" HIDE="false" GAP="false" />
        <F I="247" S="2421" STDDEV="0.000" HIGHLIGHT="false" HIDE="false" GAP="false" />
        <F I="248" S="30750" STDDEV="0.000" HIGHLIGHT="false" HIDE="false" GAP="false" />
        <F I="249" S="22723" STDDEV="0.000" HIGHLIGHT="false" HIDE="false" GAP="false" />
        <F I="250" S="11327" STDDEV="0.000" HIGHLIGHT="false" HIDE="false" GAP="false" />
        <F I="251" S="2955" STDDEV="0.000" HIGHLIGHT="false" HIDE="false" GAP="false" />
        <F I="252" S="8312" STDDEV="0.000" HIGHLIGHT="false" HIDE="false" GAP="false" />
        <F I="253" S="5811" STDDEV="0.000" HIGHLIGHT="false" HIDE="false" GAP="false" />
        <F I="254" S="21645" STDDEV="0.000" HIGHLIGHT="false" HIDE="false" GAP="false" />
        <F I="255" S="10369" STDDEV="0.000" HIGHLIGHT="false" HIDE="false" GAP="false" />
        <F I="256" S="9524" STDDEV="0.000" HIGHLIGHT="false" HIDE="false" GAP="false" />
        <F I="257" S="5058" STDDEV="0.000" HIGHLIGHT="false" HIDE="false" GAP="false" />
        <F I="258" S="18715" STDDEV="0.000" HIGHLIGHT="false" HIDE="false" GAP="false" />
        <F I="259" S="5977" STDDEV="0.000" HIGHLIGHT="false" HIDE="false" GAP="false" />
        <F I="260" S="11467" STDDEV="0.000" HIGHLIGHT="false" HIDE="false" GAP="false" />
        <F I="261" S="5768" STDDEV="0.000" HIGHLIGHT="false" HIDE="false" GAP="false" />
        <F I="262" S="4304" STDDEV="0.000" HIGHLIGHT="false" HIDE="false" GAP="false" />
        <F I="263" S="5462" STDDEV="0.000" HIGHLIGHT="false" HIDE="false" GAP="false" />
        <F I="264" S="4910" STDDEV="0.000" HIGHLIGHT="false" HIDE="false" GAP="false" />
        <F I="265" S="18019" STDDEV="0.000" HIGHLIGHT="false" HIDE="false" GAP="false" />
        <F I="266" S="5234" STDDEV="0.000" HIGHLIGHT="false" HIDE="false" GAP="false" />
        <F I="267" S="11836" STDDEV="0.000" HIGHLIGHT="false" HIDE="false" GAP="false" />
        <F I="268" S="15336" STDDEV="0.000" HIGHLIGHT="false" HIDE="false" GAP="false" />
        <F I="269" S="16142" STDDEV="0.000" HIGHLIGHT="false" HIDE="false" GAP="false" />
        <F I="270" S="11745" STDDEV="0.000" HIGHLIGHT="false" HIDE="false" GAP="false" />
        <F I="271" S="2960" STDDEV="0.000" HIGHLIGHT="false" HIDE="false" GAP="false" />
        <F I="272" S="32388" STDDEV="0.000" HIGHLIGHT="false" HIDE="false" GAP="false" />
        <F I="273" S="9929" STDDEV="0.000" HIGHLIGHT="false" HIDE="false" GAP="false" />
        <F I="274" S="2783" STDDEV="0.000" HIGHLIGHT="false" HIDE="false" GAP="false" />
        <F I="275" S="17175" STDDEV="0.000" HIGHLIGHT="false" HIDE="false" GAP="false" />
        <F I="276" S="1488" STDDEV="0.000" HIGHLIGHT="false" HIDE="false" GAP="false" />
        <F I="277" S="3263" STDDEV="0.000" HIGHLIGHT="false" HIDE="false" GAP="false" />
        <F I="278" S="4464" STDDEV="0.000" HIGHLIGHT="false" HIDE="false" GAP="false" />
        <F I="279" S="7328" STDDEV="0.000" HIGHLIGHT="false" HIDE="false" GAP="false" />
        <F I="280" S="17997" STDDEV="0.000" HIGHLIGHT="false" HIDE="false" GAP="false" />
        <F I="281" S="28601" STDDEV="0.000" HIGHLIGHT="false" HIDE="false" GAP="false" />
        <F I="282" S="6102" STDDEV="0.000" HIGHLIGHT="false" HIDE="false" GAP="false" />
        <F I="283" S="9207" STDDEV="0.000" HIGHLIGHT="false" HIDE="false" GAP="false" />
        <F I="284" S="5787" STDDEV="0.000" HIGHLIGHT="false" HIDE="false" GAP="false" />
        <F I="285" S="2454" STDDEV="0.000" HIGHLIGHT="false" HIDE="false" GAP="false" />
        <F I="286" S="8265" STDDEV="0.000" HIGHLIGHT="false" HIDE="false" GAP="false" />
        <F I="287" S="21348" STDDEV="0.000" HIGHLIGHT="false" HIDE="false" GAP="false" />
        <F I="288" S="2443" STDDEV="0.000" HIGHLIGHT="false" HIDE="false" GAP="false" />
        <F I="289" S="5990" STDDEV="0.000" HIGHLIGHT="false" HIDE="false" GAP="false" />
        <F I="290" S="19450" STDDEV="0.000" HIGHLIGHT="false" HIDE="false" GAP="false" />
        <F I="291" S="2256" STDDEV="0.000" HIGHLIGHT="false" HIDE="false" GAP="false" />
        <F I="292" S="7213" STDDEV="0.000" HIGHLIGHT="false" HIDE="false" GAP="false" />
        <F I="293" S="31926" STDDEV="0.000" HIGHLIGHT="false" HIDE="false" GAP="false" />
        <F I="294" S="1887" STDDEV="0.000" HIGHLIGHT="false" HIDE="false" GAP="false" />
        <F I="295" S="8266" STDDEV="0.000" HIGHLIGHT="false" HIDE="false" GAP="false" />
        <F I="296" S="3325" STDDEV="0.000" HIGHLIGHT="false" HIDE="false" GAP="false" />
        <F I="297" S="7878" STDDEV="0.000" HIGHLIGHT="false" HIDE="false" GAP="false" />
      </FRAGMENTS>

      <MAP_METRICS STRETCH="0" RECT_AVE="0.00" RECT_ALL="0.00" MID_STDDEV="0.00" R="0.00" WIGGLE="0.00" GAP_STDDEV="0.00" GAP_MAX="0" />
      <FEATURES>

      </FEATURES>

  </RESTRICTION_MAP>
  <RESTRICTION_MAP ID="Vibrio cholerae (0141)" ENZYME="NheI" INSILICO="false">
    <MAP_DISPLAY DBID="2739726" EDITABLE="false" STICK="false" X="10000" Y="200" TRANS="255" ORDER="20" ORIENTATION="1" CIRCULAR="true" GROUPID="-1" />
      <FRAGMENTS SHIFT="0" OFFSET="1">
        <F I="0" S="14806" STDDEV="0.000" HIGHLIGHT="false" HIDE="false" GAP="false" />
        <F I="1" S="8223" STDDEV="0.000" HIGHLIGHT="false" HIDE="false" GAP="false" />
        <F I="2" S="9910" STDDEV="0.000" HIGHLIGHT="false" HIDE="false" GAP="false" />
        <F I="3" S="3959" STDDEV="0.000" HIGHLIGHT="false" HIDE="false" GAP="false" />
        <F I="4" S="5555" STDDEV="0.000" HIGHLIGHT="false" HIDE="false" GAP="false" />
        <F I="5" S="8309" STDDEV="0.000" HIGHLIGHT="false" HIDE="false" GAP="false" />
        <F I="6" S="1942" STDDEV="0.000" HIGHLIGHT="false" HIDE="false" GAP="false" />
        <F I="7" S="18982" STDDEV="0.000" HIGHLIGHT="false" HIDE="false" GAP="false" />
        <F I="8" S="2817" STDDEV="0.000" HIGHLIGHT="false" HIDE="false" GAP="false" />
        <F I="9" S="6183" STDDEV="0.000" HIGHLIGHT="false" HIDE="false" GAP="false" />
        <F I="10" S="11617" STDDEV="0.000" HIGHLIGHT="false" HIDE="false" GAP="false" />
        <F I="11" S="12296" STDDEV="0.000" HIGHLIGHT="false" HIDE="false" GAP="false" />
        <F I="12" S="22896" STDDEV="0.000" HIGHLIGHT="false" HIDE="false" GAP="false" />
        <F I="13" S="3828" STDDEV="0.000" HIGHLIGHT="false" HIDE="false" GAP="false" />
        <F I="14" S="7237" STDDEV="0.000" HIGHLIGHT="false" HIDE="false" GAP="false" />
        <F I="15" S="7657" STDDEV="0.000" HIGHLIGHT="false" HIDE="false" GAP="false" />
        <F I="16" S="12560" STDDEV="0.000" HIGHLIGHT="false" HIDE="false" GAP="false" />
        <F I="17" S="8275" STDDEV="0.000" HIGHLIGHT="false" HIDE="false" GAP="false" />
        <F I="18" S="17037" STDDEV="0.000" HIGHLIGHT="false" HIDE="false" GAP="false" />
        <F I="19" S="6445" STDDEV="0.000" HIGHLIGHT="false" HIDE="false" GAP="false" />
        <F I="20" S="8516" STDDEV="0.000" HIGHLIGHT="false" HIDE="false" GAP="false" />
        <F I="21" S="2720" STDDEV="0.000" HIGHLIGHT="false" HIDE="false" GAP="false" />
        <F I="22" S="10778" STDDEV="0.000" HIGHLIGHT="false" HIDE="false" GAP="false" />
        <F I="23" S="1904" STDDEV="0.000" HIGHLIGHT="false" HIDE="false" GAP="false" />
        <F I="24" S="3767" STDDEV="0.000" HIGHLIGHT="false" HIDE="false" GAP="false" />
        <F I="25" S="28520" STDDEV="0.000" HIGHLIGHT="false" HIDE="false" GAP="false" />
        <F I="26" S="2030" STDDEV="0.000" HIGHLIGHT="false" HIDE="false" GAP="false" />
        <F I="27" S="4435" STDDEV="0.000" HIGHLIGHT="false" HIDE="false" GAP="false" />
        <F I="28" S="46505" STDDEV="0.000" HIGHLIGHT="false" HIDE="false" GAP="false" />
        <F I="29" S="37712" STDDEV="0.000" HIGHLIGHT="false" HIDE="false" GAP="false" />
        <F I="30" S="6177" STDDEV="0.000" HIGHLIGHT="false" HIDE="false" GAP="false" />
        <F I="31" S="9875" STDDEV="0.000" HIGHLIGHT="false" HIDE="false" GAP="false" />
        <F I="32" S="5813" STDDEV="0.000" HIGHLIGHT="false" HIDE="false" GAP="false" />
        <F I="33" S="4607" STDDEV="0.000" HIGHLIGHT="false" HIDE="false" GAP="false" />
        <F I="34" S="2586" STDDEV="0.000" HIGHLIGHT="false" HIDE="false" GAP="false" />
        <F I="35" S="2633" STDDEV="0.000" HIGHLIGHT="false" HIDE="false" GAP="false" />
        <F I="36" S="16215" STDDEV="0.000" HIGHLIGHT="false" HIDE="false" GAP="false" />
        <F I="37" S="6883" STDDEV="0.000" HIGHLIGHT="false" HIDE="false" GAP="false" />
        <F I="38" S="36540" STDDEV="0.000" HIGHLIGHT="false" HIDE="false" GAP="false" />
        <F I="39" S="31107" STDDEV="0.000" HIGHLIGHT="false" HIDE="false" GAP="false" />
        <F I="40" S="1815" STDDEV="0.000" HIGHLIGHT="false" HIDE="false" GAP="false" />
        <F I="41" S="12117" STDDEV="0.000" HIGHLIGHT="false" HIDE="false" GAP="false" />
        <F I="42" S="18238" STDDEV="0.000" HIGHLIGHT="false" HIDE="false" GAP="false" />
        <F I="43" S="4122" STDDEV="0.000" HIGHLIGHT="false" HIDE="false" GAP="false" />
        <F I="44" S="15621" STDDEV="0.000" HIGHLIGHT="false" HIDE="false" GAP="false" />
        <F I="45" S="7315" STDDEV="0.000" HIGHLIGHT="false" HIDE="false" GAP="false" />
        <F I="46" S="2451" STDDEV="0.000" HIGHLIGHT="false" HIDE="false" GAP="false" />
        <F I="47" S="14073" STDDEV="0.000" HIGHLIGHT="false" HIDE="false" GAP="false" />
        <F I="48" S="16531" STDDEV="0.000" HIGHLIGHT="false" HIDE="false" GAP="false" />
        <F I="49" S="4104" STDDEV="0.000" HIGHLIGHT="false" HIDE="false" GAP="false" />
        <F I="50" S="7450" STDDEV="0.000" HIGHLIGHT="false" HIDE="false" GAP="false" />
        <F I="51" S="3403" STDDEV="0.000" HIGHLIGHT="false" HIDE="false" GAP="false" />
        <F I="52" S="4090" STDDEV="0.000" HIGHLIGHT="false" HIDE="false" GAP="false" />
        <F I="53" S="8672" STDDEV="0.000" HIGHLIGHT="false" HIDE="false" GAP="false" />
        <F I="54" S="1769" STDDEV="0.000" HIGHLIGHT="false" HIDE="false" GAP="false" />
        <F I="55" S="7547" STDDEV="0.000" HIGHLIGHT="false" HIDE="false" GAP="false" />
        <F I="56" S="7453" STDDEV="0.000" HIGHLIGHT="false" HIDE="false" GAP="false" />
        <F I="57" S="4765" STDDEV="0.000" HIGHLIGHT="false" HIDE="false" GAP="false" />
        <F I="58" S="2851" STDDEV="0.000" HIGHLIGHT="false" HIDE="false" GAP="false" />
        <F I="59" S="12324" STDDEV="0.000" HIGHLIGHT="false" HIDE="false" GAP="false" />
        <F I="60" S="3303" STDDEV="0.000" HIGHLIGHT="false" HIDE="false" GAP="false" />
        <F I="61" S="10370" STDDEV="0.000" HIGHLIGHT="false" HIDE="false" GAP="false" />
        <F I="62" S="6601" STDDEV="0.000" HIGHLIGHT="false" HIDE="false" GAP="false" />
        <F I="63" S="7356" STDDEV="0.000" HIGHLIGHT="false" HIDE="false" GAP="false" />
        <F I="64" S="24664" STDDEV="0.000" HIGHLIGHT="false" HIDE="false" GAP="false" />
        <F I="65" S="4548" STDDEV="0.000" HIGHLIGHT="false" HIDE="false" GAP="false" />
        <F I="66" S="19954" STDDEV="0.000" HIGHLIGHT="false" HIDE="false" GAP="false" />
        <F I="67" S="2330" STDDEV="0.000" HIGHLIGHT="false" HIDE="false" GAP="false" />
        <F I="68" S="15036" STDDEV="0.000" HIGHLIGHT="false" HIDE="false" GAP="false" />
        <F I="69" S="15779" STDDEV="0.000" HIGHLIGHT="false" HIDE="false" GAP="false" />
        <F I="70" S="10615" STDDEV="0.000" HIGHLIGHT="false" HIDE="false" GAP="false" />
        <F I="71" S="12660" STDDEV="0.000" HIGHLIGHT="false" HIDE="false" GAP="false" />
        <F I="72" S="6045" STDDEV="0.000" HIGHLIGHT="false" HIDE="false" GAP="false" />
        <F I="73" S="2388" STDDEV="0.000" HIGHLIGHT="false" HIDE="false" GAP="false" />
        <F I="74" S="9658" STDDEV="0.000" HIGHLIGHT="false" HIDE="false" GAP="false" />
        <F I="75" S="3015" STDDEV="0.000" HIGHLIGHT="false" HIDE="false" GAP="false" />
        <F I="76" S="3905" STDDEV="0.000" HIGHLIGHT="false" HIDE="false" GAP="false" />
        <F I="77" S="10929" STDDEV="0.000" HIGHLIGHT="false" HIDE="false" GAP="false" />
        <F I="78" S="3576" STDDEV="0.000" HIGHLIGHT="false" HIDE="false" GAP="false" />
        <F I="79" S="32244" STDDEV="0.000" HIGHLIGHT="false" HIDE="false" GAP="false" />
        <F I="80" S="7022" STDDEV="0.000" HIGHLIGHT="false" HIDE="false" GAP="false" />
        <F I="81" S="32353" STDDEV="0.000" HIGHLIGHT="false" HIDE="false" GAP="false" />
        <F I="82" S="9798" STDDEV="0.000" HIGHLIGHT="false" HIDE="false" GAP="false" />
        <F I="83" S="20638" STDDEV="0.000" HIGHLIGHT="false" HIDE="false" GAP="false" />
        <F I="84" S="3893" STDDEV="0.000" HIGHLIGHT="false" HIDE="false" GAP="false" />
        <F I="85" S="15152" STDDEV="0.000" HIGHLIGHT="false" HIDE="false" GAP="false" />
        <F I="86" S="3477" STDDEV="0.000" HIGHLIGHT="false" HIDE="false" GAP="false" />
        <F I="87" S="30534" STDDEV="0.000" HIGHLIGHT="false" HIDE="false" GAP="false" />
        <F I="88" S="3946" STDDEV="0.000" HIGHLIGHT="false" HIDE="false" GAP="false" />
        <F I="89" S="14885" STDDEV="0.000" HIGHLIGHT="false" HIDE="false" GAP="false" />
        <F I="90" S="1826" STDDEV="0.000" HIGHLIGHT="false" HIDE="false" GAP="false" />
        <F I="91" S="8672" STDDEV="0.000" HIGHLIGHT="false" HIDE="false" GAP="false" />
        <F I="92" S="12444" STDDEV="0.000" HIGHLIGHT="false" HIDE="false" GAP="false" />
        <F I="93" S="3761" STDDEV="0.000" HIGHLIGHT="false" HIDE="false" GAP="false" />
        <F I="94" S="16931" STDDEV="0.000" HIGHLIGHT="false" HIDE="false" GAP="false" />
        <F I="95" S="5667" STDDEV="0.000" HIGHLIGHT="false" HIDE="false" GAP="false" />
        <F I="96" S="15527" STDDEV="0.000" HIGHLIGHT="false" HIDE="false" GAP="false" />
        <F I="97" S="7644" STDDEV="0.000" HIGHLIGHT="false" HIDE="false" GAP="false" />
        <F I="98" S="23817" STDDEV="0.000" HIGHLIGHT="false" HIDE="false" GAP="false" />
        <F I="99" S="3866" STDDEV="0.000" HIGHLIGHT="false" HIDE="false" GAP="false" />
        <F I="100" S="3829" STDDEV="0.000" HIGHLIGHT="false" HIDE="false" GAP="false" />
        <F I="101" S="4232" STDDEV="0.000" HIGHLIGHT="false" HIDE="false" GAP="false" />
        <F I="102" S="11960" STDDEV="0.000" HIGHLIGHT="false" HIDE="false" GAP="false" />
        <F I="103" S="15330" STDDEV="0.000" HIGHLIGHT="false" HIDE="false" GAP="false" />
        <F I="104" S="5347" STDDEV="0.000" HIGHLIGHT="false" HIDE="false" GAP="false" />
        <F I="105" S="10109" STDDEV="0.000" HIGHLIGHT="false" HIDE="false" GAP="false" />
        <F I="106" S="11577" STDDEV="0.000" HIGHLIGHT="false" HIDE="false" GAP="false" />
        <F I="107" S="14062" STDDEV="0.000" HIGHLIGHT="false" HIDE="false" GAP="false" />
        <F I="108" S="3102" STDDEV="0.000" HIGHLIGHT="false" HIDE="false" GAP="false" />
        <F I="109" S="5573" STDDEV="0.000" HIGHLIGHT="false" HIDE="false" GAP="false" />
        <F I="110" S="3531" STDDEV="0.000" HIGHLIGHT="false" HIDE="false" GAP="false" />
        <F I="111" S="3817" STDDEV="0.000" HIGHLIGHT="false" HIDE="false" GAP="false" />
        <F I="112" S="2754" STDDEV="0.000" HIGHLIGHT="false" HIDE="false" GAP="false" />
        <F I="113" S="12587" STDDEV="0.000" HIGHLIGHT="false" HIDE="false" GAP="false" />
        <F I="114" S="8212" STDDEV="0.000" HIGHLIGHT="false" HIDE="false" GAP="false" />
        <F I="115" S="7978" STDDEV="0.000" HIGHLIGHT="false" HIDE="false" GAP="false" />
        <F I="116" S="16133" STDDEV="0.000" HIGHLIGHT="false" HIDE="false" GAP="false" />
        <F I="117" S="4785" STDDEV="0.000" HIGHLIGHT="false" HIDE="false" GAP="false" />
        <F I="118" S="18228" STDDEV="0.000" HIGHLIGHT="false" HIDE="false" GAP="false" />
        <F I="119" S="2485" STDDEV="0.000" HIGHLIGHT="false" HIDE="false" GAP="false" />
        <F I="120" S="7944" STDDEV="0.000" HIGHLIGHT="false" HIDE="false" GAP="false" />
        <F I="121" S="13301" STDDEV="0.000" HIGHLIGHT="false" HIDE="false" GAP="false" />
        <F I="122" S="10692" STDDEV="0.000" HIGHLIGHT="false" HIDE="false" GAP="false" />
        <F I="123" S="1517" STDDEV="0.000" HIGHLIGHT="false" HIDE="false" GAP="false" />
        <F I="124" S="5981" STDDEV="0.000" HIGHLIGHT="false" HIDE="false" GAP="false" />
        <F I="125" S="60740" STDDEV="0.000" HIGHLIGHT="false" HIDE="false" GAP="false" />
        <F I="126" S="13417" STDDEV="0.000" HIGHLIGHT="false" HIDE="false" GAP="false" />
        <F I="127" S="2212" STDDEV="0.000" HIGHLIGHT="false" HIDE="false" GAP="false" />
        <F I="128" S="9688" STDDEV="0.000" HIGHLIGHT="false" HIDE="false" GAP="false" />
        <F I="129" S="27031" STDDEV="0.000" HIGHLIGHT="false" HIDE="false" GAP="false" />
        <F I="130" S="1592" STDDEV="0.000" HIGHLIGHT="false" HIDE="false" GAP="false" />
        <F I="131" S="3880" STDDEV="0.000" HIGHLIGHT="false" HIDE="false" GAP="false" />
        <F I="132" S="16200" STDDEV="0.000" HIGHLIGHT="false" HIDE="false" GAP="false" />
        <F I="133" S="2268" STDDEV="0.000" HIGHLIGHT="false" HIDE="false" GAP="false" />
        <F I="134" S="4997" STDDEV="0.000" HIGHLIGHT="false" HIDE="false" GAP="false" />
        <F I="135" S="2981" STDDEV="0.000" HIGHLIGHT="false" HIDE="false" GAP="false" />
        <F I="136" S="2182" STDDEV="0.000" HIGHLIGHT="false" HIDE="false" GAP="false" />
        <F I="137" S="19374" STDDEV="0.000" HIGHLIGHT="false" HIDE="false" GAP="false" />
        <F I="138" S="2082" STDDEV="0.000" HIGHLIGHT="false" HIDE="false" GAP="false" />
        <F I="139" S="12761" STDDEV="0.000" HIGHLIGHT="false" HIDE="false" GAP="false" />
        <F I="140" S="20568" STDDEV="0.000" HIGHLIGHT="false" HIDE="false" GAP="false" />
        <F I="141" S="5031" STDDEV="0.000" HIGHLIGHT="false" HIDE="false" GAP="false" />
        <F I="142" S="28606" STDDEV="0.000" HIGHLIGHT="false" HIDE="false" GAP="false" />
        <F I="143" S="3437" STDDEV="0.000" HIGHLIGHT="false" HIDE="false" GAP="false" />
        <F I="144" S="8044" STDDEV="0.000" HIGHLIGHT="false" HIDE="false" GAP="false" />
        <F I="145" S="5536" STDDEV="0.000" HIGHLIGHT="false" HIDE="false" GAP="false" />
        <F I="146" S="12467" STDDEV="0.000" HIGHLIGHT="false" HIDE="false" GAP="false" />
        <F I="147" S="2063" STDDEV="0.000" HIGHLIGHT="false" HIDE="false" GAP="false" />
        <F I="148" S="3221" STDDEV="0.000" HIGHLIGHT="false" HIDE="false" GAP="false" />
        <F I="149" S="8679" STDDEV="0.000" HIGHLIGHT="false" HIDE="false" GAP="false" />
        <F I="150" S="6686" STDDEV="0.000" HIGHLIGHT="false" HIDE="false" GAP="false" />
        <F I="151" S="37665" STDDEV="0.000" HIGHLIGHT="false" HIDE="false" GAP="false" />
        <F I="152" S="6979" STDDEV="0.000" HIGHLIGHT="false" HIDE="false" GAP="false" />
        <F I="153" S="12331" STDDEV="0.000" HIGHLIGHT="false" HIDE="false" GAP="false" />
        <F I="154" S="4296" STDDEV="0.000" HIGHLIGHT="false" HIDE="false" GAP="false" />
        <F I="155" S="14197" STDDEV="0.000" HIGHLIGHT="false" HIDE="false" GAP="false" />
        <F I="156" S="10919" STDDEV="0.000" HIGHLIGHT="false" HIDE="false" GAP="false" />
        <F I="157" S="5260" STDDEV="0.000" HIGHLIGHT="false" HIDE="false" GAP="false" />
        <F I="158" S="4788" STDDEV="0.000" HIGHLIGHT="false" HIDE="false" GAP="false" />
        <F I="159" S="10336" STDDEV="0.000" HIGHLIGHT="false" HIDE="false" GAP="false" />
        <F I="160" S="1571" STDDEV="0.000" HIGHLIGHT="false" HIDE="false" GAP="false" />
        <F I="161" S="5630" STDDEV="0.000" HIGHLIGHT="false" HIDE="false" GAP="false" />
        <F I="162" S="3428" STDDEV="0.000" HIGHLIGHT="false" HIDE="false" GAP="false" />
        <F I="163" S="16093" STDDEV="0.000" HIGHLIGHT="false" HIDE="false" GAP="false" />
        <F I="164" S="10030" STDDEV="0.000" HIGHLIGHT="false" HIDE="false" GAP="false" />
        <F I="165" S="5801" STDDEV="0.000" HIGHLIGHT="false" HIDE="false" GAP="false" />
        <F I="166" S="4679" STDDEV="0.000" HIGHLIGHT="false" HIDE="false" GAP="false" />
        <F I="167" S="8284" STDDEV="0.000" HIGHLIGHT="false" HIDE="false" GAP="false" />
        <F I="168" S="9016" STDDEV="0.000" HIGHLIGHT="false" HIDE="false" GAP="false" />
        <F I="169" S="2191" STDDEV="0.000" HIGHLIGHT="false" HIDE="false" GAP="false" />
        <F I="170" S="12454" STDDEV="0.000" HIGHLIGHT="false" HIDE="false" GAP="false" />
        <F I="171" S="10488" STDDEV="0.000" HIGHLIGHT="false" HIDE="false" GAP="false" />
        <F I="172" S="4106" STDDEV="0.000" HIGHLIGHT="false" HIDE="false" GAP="false" />
        <F I="173" S="5436" STDDEV="0.000" HIGHLIGHT="false" HIDE="false" GAP="false" />
        <F I="174" S="4190" STDDEV="0.000" HIGHLIGHT="false" HIDE="false" GAP="false" />
        <F I="175" S="7554" STDDEV="0.000" HIGHLIGHT="false" HIDE="false" GAP="false" />
        <F I="176" S="3182" STDDEV="0.000" HIGHLIGHT="false" HIDE="false" GAP="false" />
        <F I="177" S="16536" STDDEV="0.000" HIGHLIGHT="false" HIDE="false" GAP="false" />
        <F I="178" S="22644" STDDEV="0.000" HIGHLIGHT="false" HIDE="false" GAP="false" />
        <F I="179" S="16045" STDDEV="0.000" HIGHLIGHT="false" HIDE="false" GAP="false" />
        <F I="180" S="45421" STDDEV="0.000" HIGHLIGHT="false" HIDE="false" GAP="false" />
        <F I="181" S="3096" STDDEV="0.000" HIGHLIGHT="false" HIDE="false" GAP="false" />
        <F I="182" S="17100" STDDEV="0.000" HIGHLIGHT="false" HIDE="false" GAP="false" />
        <F I="183" S="8776" STDDEV="0.000" HIGHLIGHT="false" HIDE="false" GAP="false" />
        <F I="184" S="19416" STDDEV="0.000" HIGHLIGHT="false" HIDE="false" GAP="false" />
        <F I="185" S="12910" STDDEV="0.000" HIGHLIGHT="false" HIDE="false" GAP="false" />
        <F I="186" S="10760" STDDEV="0.000" HIGHLIGHT="false" HIDE="false" GAP="false" />
        <F I="187" S="18356" STDDEV="0.000" HIGHLIGHT="false" HIDE="false" GAP="false" />
        <F I="188" S="2708" STDDEV="0.000" HIGHLIGHT="false" HIDE="false" GAP="false" />
        <F I="189" S="8002" STDDEV="0.000" HIGHLIGHT="false" HIDE="false" GAP="false" />
        <F I="190" S="4539" STDDEV="0.000" HIGHLIGHT="false" HIDE="false" GAP="false" />
        <F I="191" S="4984" STDDEV="0.000" HIGHLIGHT="false" HIDE="false" GAP="false" />
        <F I="192" S="6065" STDDEV="0.000" HIGHLIGHT="false" HIDE="false" GAP="false" />
        <F I="193" S="1957" STDDEV="0.000" HIGHLIGHT="false" HIDE="false" GAP="false" />
        <F I="194" S="2995" STDDEV="0.000" HIGHLIGHT="false" HIDE="false" GAP="false" />
        <F I="195" S="7976" STDDEV="0.000" HIGHLIGHT="false" HIDE="false" GAP="false" />
        <F I="196" S="11645" STDDEV="0.000" HIGHLIGHT="false" HIDE="false" GAP="false" />
        <F I="197" S="14918" STDDEV="0.000" HIGHLIGHT="false" HIDE="false" GAP="false" />
        <F I="198" S="2775" STDDEV="0.000" HIGHLIGHT="false" HIDE="false" GAP="false" />
        <F I="199" S="3558" STDDEV="0.000" HIGHLIGHT="false" HIDE="false" GAP="false" />
        <F I="200" S="13023" STDDEV="0.000" HIGHLIGHT="false" HIDE="false" GAP="false" />
        <F I="201" S="19785" STDDEV="0.000" HIGHLIGHT="false" HIDE="false" GAP="false" />
        <F I="202" S="3162" STDDEV="0.000" HIGHLIGHT="false" HIDE="false" GAP="false" />
        <F I="203" S="7890" STDDEV="0.000" HIGHLIGHT="false" HIDE="false" GAP="false" />
        <F I="204" S="8187" STDDEV="0.000" HIGHLIGHT="false" HIDE="false" GAP="false" />
        <F I="205" S="9172" STDDEV="0.000" HIGHLIGHT="false" HIDE="false" GAP="false" />
        <F I="206" S="6129" STDDEV="0.000" HIGHLIGHT="false" HIDE="false" GAP="false" />
        <F I="207" S="10992" STDDEV="0.000" HIGHLIGHT="false" HIDE="false" GAP="false" />
        <F I="208" S="5664" STDDEV="0.000" HIGHLIGHT="false" HIDE="false" GAP="false" />
        <F I="209" S="6037" STDDEV="0.000" HIGHLIGHT="false" HIDE="false" GAP="false" />
        <F I="210" S="9768" STDDEV="0.000" HIGHLIGHT="false" HIDE="false" GAP="false" />
        <F I="211" S="2455" STDDEV="0.000" HIGHLIGHT="false" HIDE="false" GAP="false" />
        <F I="212" S="17865" STDDEV="0.000" HIGHLIGHT="false" HIDE="false" GAP="false" />
        <F I="213" S="4151" STDDEV="0.000" HIGHLIGHT="false" HIDE="false" GAP="false" />
        <F I="214" S="6823" STDDEV="0.000" HIGHLIGHT="false" HIDE="false" GAP="false" />
        <F I="215" S="3115" STDDEV="0.000" HIGHLIGHT="false" HIDE="false" GAP="false" />
        <F I="216" S="10821" STDDEV="0.000" HIGHLIGHT="false" HIDE="false" GAP="false" />
        <F I="217" S="5377" STDDEV="0.000" HIGHLIGHT="false" HIDE="false" GAP="false" />
        <F I="218" S="9930" STDDEV="0.000" HIGHLIGHT="false" HIDE="false" GAP="false" />
        <F I="219" S="22028" STDDEV="0.000" HIGHLIGHT="false" HIDE="false" GAP="false" />
        <F I="220" S="15411" STDDEV="0.000" HIGHLIGHT="false" HIDE="false" GAP="false" />
        <F I="221" S="7085" STDDEV="0.000" HIGHLIGHT="false" HIDE="false" GAP="false" />
        <F I="222" S="12021" STDDEV="0.000" HIGHLIGHT="false" HIDE="false" GAP="false" />
        <F I="223" S="5777" STDDEV="0.000" HIGHLIGHT="false" HIDE="false" GAP="false" />
        <F I="224" S="14404" STDDEV="0.000" HIGHLIGHT="false" HIDE="false" GAP="false" />
        <F I="225" S="14168" STDDEV="0.000" HIGHLIGHT="false" HIDE="false" GAP="false" />
        <F I="226" S="10087" STDDEV="0.000" HIGHLIGHT="false" HIDE="false" GAP="false" />
        <F I="227" S="18574" STDDEV="0.000" HIGHLIGHT="false" HIDE="false" GAP="false" />
        <F I="228" S="5009" STDDEV="0.000" HIGHLIGHT="false" HIDE="false" GAP="false" />
        <F I="229" S="12619" STDDEV="0.000" HIGHLIGHT="false" HIDE="false" GAP="false" />
        <F I="230" S="3320" STDDEV="0.000" HIGHLIGHT="false" HIDE="false" GAP="false" />
        <F I="231" S="13116" STDDEV="0.000" HIGHLIGHT="false" HIDE="false" GAP="false" />
        <F I="232" S="4272" STDDEV="0.000" HIGHLIGHT="false" HIDE="false" GAP="false" />
        <F I="233" S="12099" STDDEV="0.000" HIGHLIGHT="false" HIDE="false" GAP="false" />
        <F I="234" S="9210" STDDEV="0.000" HIGHLIGHT="false" HIDE="false" GAP="false" />
        <F I="235" S="5171" STDDEV="0.000" HIGHLIGHT="false" HIDE="false" GAP="false" />
        <F I="236" S="31048" STDDEV="0.000" HIGHLIGHT="false" HIDE="false" GAP="false" />
        <F I="237" S="13844" STDDEV="0.000" HIGHLIGHT="false" HIDE="false" GAP="false" />
        <F I="238" S="19580" STDDEV="0.000" HIGHLIGHT="false" HIDE="false" GAP="false" />
        <F I="239" S="2206" STDDEV="0.000" HIGHLIGHT="false" HIDE="false" GAP="false" />
        <F I="240" S="7770" STDDEV="0.000" HIGHLIGHT="false" HIDE="false" GAP="false" />
        <F I="241" S="7443" STDDEV="0.000" HIGHLIGHT="false" HIDE="false" GAP="false" />
        <F I="242" S="16755" STDDEV="0.000" HIGHLIGHT="false" HIDE="false" GAP="false" />
        <F I="243" S="2331" STDDEV="0.000" HIGHLIGHT="false" HIDE="false" GAP="false" />
        <F I="244" S="4789" STDDEV="0.000" HIGHLIGHT="false" HIDE="false" GAP="false" />
        <F I="245" S="30549" STDDEV="0.000" HIGHLIGHT="false" HIDE="false" GAP="false" />
        <F I="246" S="11720" STDDEV="0.000" HIGHLIGHT="false" HIDE="false" GAP="false" />
        <F I="247" S="14918" STDDEV="0.000" HIGHLIGHT="false" HIDE="false" GAP="false" />
        <F I="248" S="3175" STDDEV="0.000" HIGHLIGHT="false" HIDE="false" GAP="false" />
        <F I="249" S="3180" STDDEV="0.000" HIGHLIGHT="false" HIDE="false" GAP="false" />
        <F I="250" S="2266" STDDEV="0.000" HIGHLIGHT="false" HIDE="false" GAP="false" />
        <F I="251" S="23673" STDDEV="0.000" HIGHLIGHT="false" HIDE="false" GAP="false" />
        <F I="252" S="5637" STDDEV="0.000" HIGHLIGHT="false" HIDE="false" GAP="false" />
        <F I="253" S="5515" STDDEV="0.000" HIGHLIGHT="false" HIDE="false" GAP="false" />
        <F I="254" S="2637" STDDEV="0.000" HIGHLIGHT="false" HIDE="false" GAP="false" />
        <F I="255" S="7179" STDDEV="0.000" HIGHLIGHT="false" HIDE="false" GAP="false" />
        <F I="256" S="8250" STDDEV="0.000" HIGHLIGHT="false" HIDE="false" GAP="false" />
        <F I="257" S="3282" STDDEV="0.000" HIGHLIGHT="false" HIDE="false" GAP="false" />
        <F I="258" S="4192" STDDEV="0.000" HIGHLIGHT="false" HIDE="false" GAP="false" />
        <F I="259" S="7127" STDDEV="0.000" HIGHLIGHT="false" HIDE="false" GAP="false" />
        <F I="260" S="5571" STDDEV="0.000" HIGHLIGHT="false" HIDE="false" GAP="false" />
        <F I="261" S="13331" STDDEV="0.000" HIGHLIGHT="false" HIDE="false" GAP="false" />
        <F I="262" S="4766" STDDEV="0.000" HIGHLIGHT="false" HIDE="false" GAP="false" />
        <F I="263" S="13318" STDDEV="0.000" HIGHLIGHT="false" HIDE="false" GAP="false" />
        <F I="264" S="12079" STDDEV="0.000" HIGHLIGHT="false" HIDE="false" GAP="false" />
        <F I="265" S="2385" STDDEV="0.000" HIGHLIGHT="false" HIDE="false" GAP="false" />
        <F I="266" S="1823" STDDEV="0.000" HIGHLIGHT="false" HIDE="false" GAP="false" />
        <F I="267" S="12086" STDDEV="0.000" HIGHLIGHT="false" HIDE="false" GAP="false" />
        <F I="268" S="3168" STDDEV="0.000" HIGHLIGHT="false" HIDE="false" GAP="false" />
        <F I="269" S="3171" STDDEV="0.000" HIGHLIGHT="false" HIDE="false" GAP="false" />
        <F I="270" S="2289" STDDEV="0.000" HIGHLIGHT="false" HIDE="false" GAP="false" />
        <F I="271" S="11597" STDDEV="0.000" HIGHLIGHT="false" HIDE="false" GAP="false" />
        <F I="272" S="19720" STDDEV="0.000" HIGHLIGHT="false" HIDE="false" GAP="false" />
        <F I="273" S="2976" STDDEV="0.000" HIGHLIGHT="false" HIDE="false" GAP="false" />
        <F I="274" S="24794" STDDEV="0.000" HIGHLIGHT="false" HIDE="false" GAP="false" />
        <F I="275" S="19090" STDDEV="0.000" HIGHLIGHT="false" HIDE="false" GAP="false" />
        <F I="276" S="5754" STDDEV="0.000" HIGHLIGHT="false" HIDE="false" GAP="false" />
        <F I="277" S="10258" STDDEV="0.000" HIGHLIGHT="false" HIDE="false" GAP="false" />
        <F I="278" S="2235" STDDEV="0.000" HIGHLIGHT="false" HIDE="false" GAP="false" />
        <F I="279" S="7702" STDDEV="0.000" HIGHLIGHT="false" HIDE="false" GAP="false" />
        <F I="280" S="18951" STDDEV="0.000" HIGHLIGHT="false" HIDE="false" GAP="false" />
        <F I="281" S="5462" STDDEV="0.000" HIGHLIGHT="false" HIDE="false" GAP="false" />
        <F I="282" S="2492" STDDEV="0.000" HIGHLIGHT="false" HIDE="false" GAP="false" />
        <F I="283" S="8688" STDDEV="0.000" HIGHLIGHT="false" HIDE="false" GAP="false" />
        <F I="284" S="29588" STDDEV="0.000" HIGHLIGHT="false" HIDE="false" GAP="false" />
        <F I="285" S="5453" STDDEV="0.000" HIGHLIGHT="false" HIDE="false" GAP="false" />
        <F I="286" S="8053" STDDEV="0.000" HIGHLIGHT="false" HIDE="false" GAP="false" />
        <F I="287" S="3930" STDDEV="0.000" HIGHLIGHT="false" HIDE="false" GAP="false" />
        <F I="288" S="44621" STDDEV="0.000" HIGHLIGHT="false" HIDE="false" GAP="false" />
        <F I="289" S="4914" STDDEV="0.000" HIGHLIGHT="false" HIDE="false" GAP="false" />
        <F I="290" S="8312" STDDEV="0.000" HIGHLIGHT="false" HIDE="false" GAP="false" />
        <F I="291" S="21594" STDDEV="0.000" HIGHLIGHT="false" HIDE="false" GAP="false" />
        <F I="292" S="7067" STDDEV="0.000" HIGHLIGHT="false" HIDE="false" GAP="false" />
        <F I="293" S="5405" STDDEV="0.000" HIGHLIGHT="false" HIDE="false" GAP="false" />
        <F I="294" S="11058" STDDEV="0.000" HIGHLIGHT="false" HIDE="false" GAP="false" />
        <F I="295" S="6153" STDDEV="0.000" HIGHLIGHT="false" HIDE="false" GAP="false" />
        <F I="296" S="2302" STDDEV="0.000" HIGHLIGHT="false" HIDE="false" GAP="false" />
        <F I="297" S="4516" STDDEV="0.000" HIGHLIGHT="false" HIDE="false" GAP="false" />
        <F I="298" S="10482" STDDEV="0.000" HIGHLIGHT="false" HIDE="false" GAP="false" />
        <F I="299" S="11911" STDDEV="0.000" HIGHLIGHT="false" HIDE="false" GAP="false" />
        <F I="300" S="4490" STDDEV="0.000" HIGHLIGHT="false" HIDE="false" GAP="false" />
        <F I="301" S="4668" STDDEV="0.000" HIGHLIGHT="false" HIDE="false" GAP="false" />
        <F I="302" S="2481" STDDEV="0.000" HIGHLIGHT="false" HIDE="false" GAP="false" />
        <F I="303" S="12895" STDDEV="0.000" HIGHLIGHT="false" HIDE="false" GAP="false" />
        <F I="304" S="29805" STDDEV="0.000" HIGHLIGHT="false" HIDE="false" GAP="false" />
        <F I="305" S="2926" STDDEV="0.000" HIGHLIGHT="false" HIDE="false" GAP="false" />
        <F I="306" S="19838" STDDEV="0.000" HIGHLIGHT="false" HIDE="false" GAP="false" />
      </FRAGMENTS>

      <MAP_METRICS STRETCH="0" RECT_AVE="0.00" RECT_ALL="0.00" MID_STDDEV="0.00" R="0.00" WIGGLE="0.00" GAP_STDDEV="0.00" GAP_MAX="0" />
      <FEATURES>

      </FEATURES>

  </RESTRICTION_MAP>
  <RESTRICTION_MAP ID="Vibrio cholerae (0144)" ENZYME="NheI" INSILICO="false">
    <MAP_DISPLAY DBID="2739728" EDITABLE="false" STICK="false" X="10000" Y="200" TRANS="255" ORDER="20" ORIENTATION="1" CIRCULAR="true" GROUPID="-1" />
      <FRAGMENTS SHIFT="0" OFFSET="1">
        <F I="0" S="15204" STDDEV="0.000" HIGHLIGHT="false" HIDE="false" GAP="false" />
        <F I="1" S="2164" STDDEV="0.000" HIGHLIGHT="false" HIDE="false" GAP="false" />
        <F I="2" S="6336" STDDEV="0.000" HIGHLIGHT="false" HIDE="false" GAP="false" />
        <F I="3" S="10419" STDDEV="0.000" HIGHLIGHT="false" HIDE="false" GAP="false" />
        <F I="4" S="3603" STDDEV="0.000" HIGHLIGHT="false" HIDE="false" GAP="false" />
        <F I="5" S="5765" STDDEV="0.000" HIGHLIGHT="false" HIDE="false" GAP="false" />
        <F I="6" S="8198" STDDEV="0.000" HIGHLIGHT="false" HIDE="false" GAP="false" />
        <F I="7" S="2062" STDDEV="0.000" HIGHLIGHT="false" HIDE="false" GAP="false" />
        <F I="8" S="10077" STDDEV="0.000" HIGHLIGHT="false" HIDE="false" GAP="false" />
        <F I="9" S="20074" STDDEV="0.000" HIGHLIGHT="false" HIDE="false" GAP="false" />
        <F I="10" S="5746" STDDEV="0.000" HIGHLIGHT="false" HIDE="false" GAP="false" />
        <F I="11" S="11689" STDDEV="0.000" HIGHLIGHT="false" HIDE="false" GAP="false" />
        <F I="12" S="2815" STDDEV="0.000" HIGHLIGHT="false" HIDE="false" GAP="false" />
        <F I="13" S="6008" STDDEV="0.000" HIGHLIGHT="false" HIDE="false" GAP="false" />
        <F I="14" S="11577" STDDEV="0.000" HIGHLIGHT="false" HIDE="false" GAP="false" />
        <F I="15" S="22359" STDDEV="0.000" HIGHLIGHT="false" HIDE="false" GAP="false" />
        <F I="16" S="19440" STDDEV="0.000" HIGHLIGHT="false" HIDE="false" GAP="false" />
        <F I="17" S="1808" STDDEV="0.000" HIGHLIGHT="false" HIDE="false" GAP="false" />
        <F I="18" S="15376" STDDEV="0.000" HIGHLIGHT="false" HIDE="false" GAP="false" />
        <F I="19" S="20913" STDDEV="0.000" HIGHLIGHT="false" HIDE="false" GAP="false" />
        <F I="20" S="18016" STDDEV="0.000" HIGHLIGHT="false" HIDE="false" GAP="false" />
        <F I="21" S="15381" STDDEV="0.000" HIGHLIGHT="false" HIDE="false" GAP="false" />
        <F I="22" S="3074" STDDEV="0.000" HIGHLIGHT="false" HIDE="false" GAP="false" />
        <F I="23" S="11172" STDDEV="0.000" HIGHLIGHT="false" HIDE="false" GAP="false" />
        <F I="24" S="2258" STDDEV="0.000" HIGHLIGHT="false" HIDE="false" GAP="false" />
        <F I="25" S="19296" STDDEV="0.000" HIGHLIGHT="false" HIDE="false" GAP="false" />
        <F I="26" S="14377" STDDEV="0.000" HIGHLIGHT="false" HIDE="false" GAP="false" />
        <F I="27" S="4495" STDDEV="0.000" HIGHLIGHT="false" HIDE="false" GAP="false" />
        <F I="28" S="23598" STDDEV="0.000" HIGHLIGHT="false" HIDE="false" GAP="false" />
        <F I="29" S="22868" STDDEV="0.000" HIGHLIGHT="false" HIDE="false" GAP="false" />
        <F I="30" S="19239" STDDEV="0.000" HIGHLIGHT="false" HIDE="false" GAP="false" />
        <F I="31" S="10930" STDDEV="0.000" HIGHLIGHT="false" HIDE="false" GAP="false" />
        <F I="32" S="5583" STDDEV="0.000" HIGHLIGHT="false" HIDE="false" GAP="false" />
        <F I="33" S="8618" STDDEV="0.000" HIGHLIGHT="false" HIDE="false" GAP="false" />
        <F I="34" S="3866" STDDEV="0.000" HIGHLIGHT="false" HIDE="false" GAP="false" />
        <F I="35" S="4114" STDDEV="0.000" HIGHLIGHT="false" HIDE="false" GAP="false" />
        <F I="36" S="2151" STDDEV="0.000" HIGHLIGHT="false" HIDE="false" GAP="false" />
        <F I="37" S="7130" STDDEV="0.000" HIGHLIGHT="false" HIDE="false" GAP="false" />
        <F I="38" S="2758" STDDEV="0.000" HIGHLIGHT="false" HIDE="false" GAP="false" />
        <F I="39" S="16096" STDDEV="0.000" HIGHLIGHT="false" HIDE="false" GAP="false" />
        <F I="40" S="8215" STDDEV="0.000" HIGHLIGHT="false" HIDE="false" GAP="false" />
        <F I="41" S="37147" STDDEV="0.000" HIGHLIGHT="false" HIDE="false" GAP="false" />
        <F I="42" S="32583" STDDEV="0.000" HIGHLIGHT="false" HIDE="false" GAP="false" />
        <F I="43" S="1612" STDDEV="0.000" HIGHLIGHT="false" HIDE="false" GAP="false" />
        <F I="44" S="8516" STDDEV="0.000" HIGHLIGHT="false" HIDE="false" GAP="false" />
        <F I="45" S="1772" STDDEV="0.000" HIGHLIGHT="false" HIDE="false" GAP="false" />
        <F I="46" S="19605" STDDEV="0.000" HIGHLIGHT="false" HIDE="false" GAP="false" />
        <F I="47" S="19954" STDDEV="0.000" HIGHLIGHT="false" HIDE="false" GAP="false" />
        <F I="48" S="2391" STDDEV="0.000" HIGHLIGHT="false" HIDE="false" GAP="false" />
        <F I="49" S="2138" STDDEV="0.000" HIGHLIGHT="false" HIDE="false" GAP="false" />
        <F I="50" S="11287" STDDEV="0.000" HIGHLIGHT="false" HIDE="false" GAP="false" />
        <F I="51" S="7433" STDDEV="0.000" HIGHLIGHT="false" HIDE="false" GAP="false" />
        <F I="52" S="2516" STDDEV="0.000" HIGHLIGHT="false" HIDE="false" GAP="false" />
        <F I="53" S="14547" STDDEV="0.000" HIGHLIGHT="false" HIDE="false" GAP="false" />
        <F I="54" S="7228" STDDEV="0.000" HIGHLIGHT="false" HIDE="false" GAP="false" />
        <F I="55" S="10671" STDDEV="0.000" HIGHLIGHT="false" HIDE="false" GAP="false" />
        <F I="56" S="4054" STDDEV="0.000" HIGHLIGHT="false" HIDE="false" GAP="false" />
        <F I="57" S="2538" STDDEV="0.000" HIGHLIGHT="false" HIDE="false" GAP="false" />
        <F I="58" S="10289" STDDEV="0.000" HIGHLIGHT="false" HIDE="false" GAP="false" />
        <F I="59" S="4277" STDDEV="0.000" HIGHLIGHT="false" HIDE="false" GAP="false" />
        <F I="60" S="8652" STDDEV="0.000" HIGHLIGHT="false" HIDE="false" GAP="false" />
        <F I="61" S="1800" STDDEV="0.000" HIGHLIGHT="false" HIDE="false" GAP="false" />
        <F I="62" S="15804" STDDEV="0.000" HIGHLIGHT="false" HIDE="false" GAP="false" />
        <F I="63" S="4154" STDDEV="0.000" HIGHLIGHT="false" HIDE="false" GAP="false" />
        <F I="64" S="4425" STDDEV="0.000" HIGHLIGHT="false" HIDE="false" GAP="false" />
        <F I="65" S="13101" STDDEV="0.000" HIGHLIGHT="false" HIDE="false" GAP="false" />
        <F I="66" S="4121" STDDEV="0.000" HIGHLIGHT="false" HIDE="false" GAP="false" />
        <F I="67" S="2568" STDDEV="0.000" HIGHLIGHT="false" HIDE="false" GAP="false" />
        <F I="68" S="12346" STDDEV="0.000" HIGHLIGHT="false" HIDE="false" GAP="false" />
        <F I="69" S="8628" STDDEV="0.000" HIGHLIGHT="false" HIDE="false" GAP="false" />
        <F I="70" S="25058" STDDEV="0.000" HIGHLIGHT="false" HIDE="false" GAP="false" />
        <F I="71" S="4713" STDDEV="0.000" HIGHLIGHT="false" HIDE="false" GAP="false" />
        <F I="72" S="16126" STDDEV="0.000" HIGHLIGHT="false" HIDE="false" GAP="false" />
        <F I="73" S="11644" STDDEV="0.000" HIGHLIGHT="false" HIDE="false" GAP="false" />
        <F I="74" S="15943" STDDEV="0.000" HIGHLIGHT="false" HIDE="false" GAP="false" />
        <F I="75" S="17146" STDDEV="0.000" HIGHLIGHT="false" HIDE="false" GAP="false" />
        <F I="76" S="11337" STDDEV="0.000" HIGHLIGHT="false" HIDE="false" GAP="false" />
        <F I="77" S="10099" STDDEV="0.000" HIGHLIGHT="false" HIDE="false" GAP="false" />
        <F I="78" S="9121" STDDEV="0.000" HIGHLIGHT="false" HIDE="false" GAP="false" />
        <F I="79" S="7260" STDDEV="0.000" HIGHLIGHT="false" HIDE="false" GAP="false" />
        <F I="80" S="11180" STDDEV="0.000" HIGHLIGHT="false" HIDE="false" GAP="false" />
        <F I="81" S="3164" STDDEV="0.000" HIGHLIGHT="false" HIDE="false" GAP="false" />
        <F I="82" S="4812" STDDEV="0.000" HIGHLIGHT="false" HIDE="false" GAP="false" />
        <F I="83" S="9306" STDDEV="0.000" HIGHLIGHT="false" HIDE="false" GAP="false" />
        <F I="84" S="3533" STDDEV="0.000" HIGHLIGHT="false" HIDE="false" GAP="false" />
        <F I="85" S="14286" STDDEV="0.000" HIGHLIGHT="false" HIDE="false" GAP="false" />
        <F I="86" S="4488" STDDEV="0.000" HIGHLIGHT="false" HIDE="false" GAP="false" />
        <F I="87" S="14977" STDDEV="0.000" HIGHLIGHT="false" HIDE="false" GAP="false" />
        <F I="88" S="6770" STDDEV="0.000" HIGHLIGHT="false" HIDE="false" GAP="false" />
        <F I="89" S="4569" STDDEV="0.000" HIGHLIGHT="false" HIDE="false" GAP="false" />
        <F I="90" S="28252" STDDEV="0.000" HIGHLIGHT="false" HIDE="false" GAP="false" />
        <F I="91" S="9791" STDDEV="0.000" HIGHLIGHT="false" HIDE="false" GAP="false" />
        <F I="92" S="21520" STDDEV="0.000" HIGHLIGHT="false" HIDE="false" GAP="false" />
        <F I="93" S="4440" STDDEV="0.000" HIGHLIGHT="false" HIDE="false" GAP="false" />
        <F I="94" S="9424" STDDEV="0.000" HIGHLIGHT="false" HIDE="false" GAP="false" />
        <F I="95" S="15771" STDDEV="0.000" HIGHLIGHT="false" HIDE="false" GAP="false" />
        <F I="96" S="19096" STDDEV="0.000" HIGHLIGHT="false" HIDE="false" GAP="false" />
        <F I="97" S="1779" STDDEV="0.000" HIGHLIGHT="false" HIDE="false" GAP="false" />
        <F I="98" S="14249" STDDEV="0.000" HIGHLIGHT="false" HIDE="false" GAP="false" />
        <F I="99" S="1957" STDDEV="0.000" HIGHLIGHT="false" HIDE="false" GAP="false" />
        <F I="100" S="7032" STDDEV="0.000" HIGHLIGHT="false" HIDE="false" GAP="false" />
        <F I="101" S="12397" STDDEV="0.000" HIGHLIGHT="false" HIDE="false" GAP="false" />
        <F I="102" S="3775" STDDEV="0.000" HIGHLIGHT="false" HIDE="false" GAP="false" />
        <F I="103" S="16850" STDDEV="0.000" HIGHLIGHT="false" HIDE="false" GAP="false" />
        <F I="104" S="5757" STDDEV="0.000" HIGHLIGHT="false" HIDE="false" GAP="false" />
        <F I="105" S="15142" STDDEV="0.000" HIGHLIGHT="false" HIDE="false" GAP="false" />
        <F I="106" S="8368" STDDEV="0.000" HIGHLIGHT="false" HIDE="false" GAP="false" />
        <F I="107" S="9001" STDDEV="0.000" HIGHLIGHT="false" HIDE="false" GAP="false" />
        <F I="108" S="12948" STDDEV="0.000" HIGHLIGHT="false" HIDE="false" GAP="false" />
        <F I="109" S="4440" STDDEV="0.000" HIGHLIGHT="false" HIDE="false" GAP="false" />
        <F I="110" S="2633" STDDEV="0.000" HIGHLIGHT="false" HIDE="false" GAP="false" />
        <F I="111" S="4709" STDDEV="0.000" HIGHLIGHT="false" HIDE="false" GAP="false" />
        <F I="112" S="11413" STDDEV="0.000" HIGHLIGHT="false" HIDE="false" GAP="false" />
        <F I="113" S="11961" STDDEV="0.000" HIGHLIGHT="false" HIDE="false" GAP="false" />
        <F I="114" S="5521" STDDEV="0.000" HIGHLIGHT="false" HIDE="false" GAP="false" />
        <F I="115" S="8891" STDDEV="0.000" HIGHLIGHT="false" HIDE="false" GAP="false" />
        <F I="116" S="11828" STDDEV="0.000" HIGHLIGHT="false" HIDE="false" GAP="false" />
        <F I="117" S="14011" STDDEV="0.000" HIGHLIGHT="false" HIDE="false" GAP="false" />
        <F I="118" S="3023" STDDEV="0.000" HIGHLIGHT="false" HIDE="false" GAP="false" />
        <F I="119" S="5833" STDDEV="0.000" HIGHLIGHT="false" HIDE="false" GAP="false" />
        <F I="120" S="9146" STDDEV="0.000" HIGHLIGHT="false" HIDE="false" GAP="false" />
        <F I="121" S="12201" STDDEV="0.000" HIGHLIGHT="false" HIDE="false" GAP="false" />
        <F I="122" S="7425" STDDEV="0.000" HIGHLIGHT="false" HIDE="false" GAP="false" />
        <F I="123" S="8082" STDDEV="0.000" HIGHLIGHT="false" HIDE="false" GAP="false" />
        <F I="124" S="14221" STDDEV="0.000" HIGHLIGHT="false" HIDE="false" GAP="false" />
        <F I="125" S="5892" STDDEV="0.000" HIGHLIGHT="false" HIDE="false" GAP="false" />
        <F I="126" S="7725" STDDEV="0.000" HIGHLIGHT="false" HIDE="false" GAP="false" />
        <F I="127" S="5001" STDDEV="0.000" HIGHLIGHT="false" HIDE="false" GAP="false" />
        <F I="128" S="4542" STDDEV="0.000" HIGHLIGHT="false" HIDE="false" GAP="false" />
        <F I="129" S="1964" STDDEV="0.000" HIGHLIGHT="false" HIDE="false" GAP="false" />
        <F I="130" S="9502" STDDEV="0.000" HIGHLIGHT="false" HIDE="false" GAP="false" />
        <F I="131" S="1634" STDDEV="0.000" HIGHLIGHT="false" HIDE="false" GAP="false" />
        <F I="132" S="9103" STDDEV="0.000" HIGHLIGHT="false" HIDE="false" GAP="false" />
        <F I="133" S="13488" STDDEV="0.000" HIGHLIGHT="false" HIDE="false" GAP="false" />
        <F I="134" S="1398" STDDEV="0.000" HIGHLIGHT="false" HIDE="false" GAP="false" />
        <F I="135" S="39181" STDDEV="0.000" HIGHLIGHT="false" HIDE="false" GAP="false" />
        <F I="136" S="3698" STDDEV="0.000" HIGHLIGHT="false" HIDE="false" GAP="false" />
        <F I="137" S="30069" STDDEV="0.000" HIGHLIGHT="false" HIDE="false" GAP="false" />
        <F I="138" S="12520" STDDEV="0.000" HIGHLIGHT="false" HIDE="false" GAP="false" />
        <F I="139" S="1723" STDDEV="0.000" HIGHLIGHT="false" HIDE="false" GAP="false" />
        <F I="140" S="9174" STDDEV="0.000" HIGHLIGHT="false" HIDE="false" GAP="false" />
        <F I="141" S="27218" STDDEV="0.000" HIGHLIGHT="false" HIDE="false" GAP="false" />
        <F I="142" S="3784" STDDEV="0.000" HIGHLIGHT="false" HIDE="false" GAP="false" />
        <F I="143" S="12474" STDDEV="0.000" HIGHLIGHT="false" HIDE="false" GAP="false" />
        <F I="144" S="6457" STDDEV="0.000" HIGHLIGHT="false" HIDE="false" GAP="false" />
        <F I="145" S="6152" STDDEV="0.000" HIGHLIGHT="false" HIDE="false" GAP="false" />
        <F I="146" S="3277" STDDEV="0.000" HIGHLIGHT="false" HIDE="false" GAP="false" />
        <F I="147" S="20792" STDDEV="0.000" HIGHLIGHT="false" HIDE="false" GAP="false" />
        <F I="148" S="11640" STDDEV="0.000" HIGHLIGHT="false" HIDE="false" GAP="false" />
        <F I="149" S="3120" STDDEV="0.000" HIGHLIGHT="false" HIDE="false" GAP="false" />
        <F I="150" S="2160" STDDEV="0.000" HIGHLIGHT="false" HIDE="false" GAP="false" />
        <F I="151" S="10403" STDDEV="0.000" HIGHLIGHT="false" HIDE="false" GAP="false" />
        <F I="152" S="7407" STDDEV="0.000" HIGHLIGHT="false" HIDE="false" GAP="false" />
        <F I="153" S="5462" STDDEV="0.000" HIGHLIGHT="false" HIDE="false" GAP="false" />
        <F I="154" S="36212" STDDEV="0.000" HIGHLIGHT="false" HIDE="false" GAP="false" />
        <F I="155" S="4259" STDDEV="0.000" HIGHLIGHT="false" HIDE="false" GAP="false" />
        <F I="156" S="4381" STDDEV="0.000" HIGHLIGHT="false" HIDE="false" GAP="false" />
        <F I="157" S="9243" STDDEV="0.000" HIGHLIGHT="false" HIDE="false" GAP="false" />
        <F I="158" S="5683" STDDEV="0.000" HIGHLIGHT="false" HIDE="false" GAP="false" />
        <F I="159" S="4024" STDDEV="0.000" HIGHLIGHT="false" HIDE="false" GAP="false" />
        <F I="160" S="12634" STDDEV="0.000" HIGHLIGHT="false" HIDE="false" GAP="false" />
        <F I="161" S="2981" STDDEV="0.000" HIGHLIGHT="false" HIDE="false" GAP="false" />
        <F I="162" S="2792" STDDEV="0.000" HIGHLIGHT="false" HIDE="false" GAP="false" />
        <F I="163" S="8221" STDDEV="0.000" HIGHLIGHT="false" HIDE="false" GAP="false" />
        <F I="164" S="7092" STDDEV="0.000" HIGHLIGHT="false" HIDE="false" GAP="false" />
        <F I="165" S="36711" STDDEV="0.000" HIGHLIGHT="false" HIDE="false" GAP="false" />
        <F I="166" S="4974" STDDEV="0.000" HIGHLIGHT="false" HIDE="false" GAP="false" />
        <F I="167" S="16037" STDDEV="0.000" HIGHLIGHT="false" HIDE="false" GAP="false" />
        <F I="168" S="1725" STDDEV="0.000" HIGHLIGHT="false" HIDE="false" GAP="false" />
        <F I="169" S="18542" STDDEV="0.000" HIGHLIGHT="false" HIDE="false" GAP="false" />
        <F I="170" S="10264" STDDEV="0.000" HIGHLIGHT="false" HIDE="false" GAP="false" />
        <F I="171" S="7689" STDDEV="0.000" HIGHLIGHT="false" HIDE="false" GAP="false" />
        <F I="172" S="3026" STDDEV="0.000" HIGHLIGHT="false" HIDE="false" GAP="false" />
        <F I="173" S="15293" STDDEV="0.000" HIGHLIGHT="false" HIDE="false" GAP="false" />
        <F I="174" S="10188" STDDEV="0.000" HIGHLIGHT="false" HIDE="false" GAP="false" />
        <F I="175" S="12929" STDDEV="0.000" HIGHLIGHT="false" HIDE="false" GAP="false" />
        <F I="176" S="7624" STDDEV="0.000" HIGHLIGHT="false" HIDE="false" GAP="false" />
        <F I="177" S="3125" STDDEV="0.000" HIGHLIGHT="false" HIDE="false" GAP="false" />
        <F I="178" S="17060" STDDEV="0.000" HIGHLIGHT="false" HIDE="false" GAP="false" />
        <F I="179" S="4696" STDDEV="0.000" HIGHLIGHT="false" HIDE="false" GAP="false" />
        <F I="180" S="15284" STDDEV="0.000" HIGHLIGHT="false" HIDE="false" GAP="false" />
        <F I="181" S="64381" STDDEV="0.000" HIGHLIGHT="false" HIDE="false" GAP="false" />
        <F I="182" S="2066" STDDEV="0.000" HIGHLIGHT="false" HIDE="false" GAP="false" />
        <F I="183" S="11524" STDDEV="0.000" HIGHLIGHT="false" HIDE="false" GAP="false" />
        <F I="184" S="4711" STDDEV="0.000" HIGHLIGHT="false" HIDE="false" GAP="false" />
        <F I="185" S="8945" STDDEV="0.000" HIGHLIGHT="false" HIDE="false" GAP="false" />
        <F I="186" S="11814" STDDEV="0.000" HIGHLIGHT="false" HIDE="false" GAP="false" />
        <F I="187" S="5142" STDDEV="0.000" HIGHLIGHT="false" HIDE="false" GAP="false" />
        <F I="188" S="11093" STDDEV="0.000" HIGHLIGHT="false" HIDE="false" GAP="false" />
        <F I="189" S="2325" STDDEV="0.000" HIGHLIGHT="false" HIDE="false" GAP="false" />
        <F I="190" S="10155" STDDEV="0.000" HIGHLIGHT="false" HIDE="false" GAP="false" />
        <F I="191" S="5048" STDDEV="0.000" HIGHLIGHT="false" HIDE="false" GAP="false" />
        <F I="192" S="5845" STDDEV="0.000" HIGHLIGHT="false" HIDE="false" GAP="false" />
        <F I="193" S="11026" STDDEV="0.000" HIGHLIGHT="false" HIDE="false" GAP="false" />
        <F I="194" S="6168" STDDEV="0.000" HIGHLIGHT="false" HIDE="false" GAP="false" />
        <F I="195" S="8614" STDDEV="0.000" HIGHLIGHT="false" HIDE="false" GAP="false" />
        <F I="196" S="8392" STDDEV="0.000" HIGHLIGHT="false" HIDE="false" GAP="false" />
        <F I="197" S="10987" STDDEV="0.000" HIGHLIGHT="false" HIDE="false" GAP="false" />
        <F I="198" S="5654" STDDEV="0.000" HIGHLIGHT="false" HIDE="false" GAP="false" />
        <F I="199" S="10794" STDDEV="0.000" HIGHLIGHT="false" HIDE="false" GAP="false" />
        <F I="200" S="3105" STDDEV="0.000" HIGHLIGHT="false" HIDE="false" GAP="false" />
        <F I="201" S="12741" STDDEV="0.000" HIGHLIGHT="false" HIDE="false" GAP="false" />
        <F I="202" S="1727" STDDEV="0.000" HIGHLIGHT="false" HIDE="false" GAP="false" />
        <F I="203" S="2528" STDDEV="0.000" HIGHLIGHT="false" HIDE="false" GAP="false" />
        <F I="204" S="14714" STDDEV="0.000" HIGHLIGHT="false" HIDE="false" GAP="false" />
        <F I="205" S="10021" STDDEV="0.000" HIGHLIGHT="false" HIDE="false" GAP="false" />
        <F I="206" S="8023" STDDEV="0.000" HIGHLIGHT="false" HIDE="false" GAP="false" />
        <F I="207" S="6396" STDDEV="0.000" HIGHLIGHT="false" HIDE="false" GAP="false" />
        <F I="208" S="3916" STDDEV="0.000" HIGHLIGHT="false" HIDE="false" GAP="false" />
        <F I="209" S="18101" STDDEV="0.000" HIGHLIGHT="false" HIDE="false" GAP="false" />
        <F I="210" S="10518" STDDEV="0.000" HIGHLIGHT="false" HIDE="false" GAP="false" />
        <F I="211" S="12784" STDDEV="0.000" HIGHLIGHT="false" HIDE="false" GAP="false" />
        <F I="212" S="10958" STDDEV="0.000" HIGHLIGHT="false" HIDE="false" GAP="false" />
        <F I="213" S="3608" STDDEV="0.000" HIGHLIGHT="false" HIDE="false" GAP="false" />
        <F I="214" S="9424" STDDEV="0.000" HIGHLIGHT="false" HIDE="false" GAP="false" />
        <F I="215" S="36669" STDDEV="0.000" HIGHLIGHT="false" HIDE="false" GAP="false" />
        <F I="216" S="15670" STDDEV="0.000" HIGHLIGHT="false" HIDE="false" GAP="false" />
        <F I="217" S="5465" STDDEV="0.000" HIGHLIGHT="false" HIDE="false" GAP="false" />
        <F I="218" S="2054" STDDEV="0.000" HIGHLIGHT="false" HIDE="false" GAP="false" />
        <F I="219" S="6171" STDDEV="0.000" HIGHLIGHT="false" HIDE="false" GAP="false" />
        <F I="220" S="6181" STDDEV="0.000" HIGHLIGHT="false" HIDE="false" GAP="false" />
        <F I="221" S="18513" STDDEV="0.000" HIGHLIGHT="false" HIDE="false" GAP="false" />
        <F I="222" S="13853" STDDEV="0.000" HIGHLIGHT="false" HIDE="false" GAP="false" />
        <F I="223" S="10366" STDDEV="0.000" HIGHLIGHT="false" HIDE="false" GAP="false" />
        <F I="224" S="4622" STDDEV="0.000" HIGHLIGHT="false" HIDE="false" GAP="false" />
        <F I="225" S="13934" STDDEV="0.000" HIGHLIGHT="false" HIDE="false" GAP="false" />
        <F I="226" S="4903" STDDEV="0.000" HIGHLIGHT="false" HIDE="false" GAP="false" />
        <F I="227" S="10860" STDDEV="0.000" HIGHLIGHT="false" HIDE="false" GAP="false" />
        <F I="228" S="2029" STDDEV="0.000" HIGHLIGHT="false" HIDE="false" GAP="false" />
        <F I="229" S="16437" STDDEV="0.000" HIGHLIGHT="false" HIDE="false" GAP="false" />
        <F I="230" S="16276" STDDEV="0.000" HIGHLIGHT="false" HIDE="false" GAP="false" />
        <F I="231" S="9818" STDDEV="0.000" HIGHLIGHT="false" HIDE="false" GAP="false" />
        <F I="232" S="3585" STDDEV="0.000" HIGHLIGHT="false" HIDE="false" GAP="false" />
        <F I="233" S="14911" STDDEV="0.000" HIGHLIGHT="false" HIDE="false" GAP="false" />
        <F I="234" S="3198" STDDEV="0.000" HIGHLIGHT="false" HIDE="false" GAP="false" />
        <F I="235" S="2568" STDDEV="0.000" HIGHLIGHT="false" HIDE="false" GAP="false" />
        <F I="236" S="11279" STDDEV="0.000" HIGHLIGHT="false" HIDE="false" GAP="false" />
        <F I="237" S="14163" STDDEV="0.000" HIGHLIGHT="false" HIDE="false" GAP="false" />
        <F I="238" S="20517" STDDEV="0.000" HIGHLIGHT="false" HIDE="false" GAP="false" />
        <F I="239" S="3233" STDDEV="0.000" HIGHLIGHT="false" HIDE="false" GAP="false" />
        <F I="240" S="4894" STDDEV="0.000" HIGHLIGHT="false" HIDE="false" GAP="false" />
        <F I="241" S="7727" STDDEV="0.000" HIGHLIGHT="false" HIDE="false" GAP="false" />
        <F I="242" S="17802" STDDEV="0.000" HIGHLIGHT="false" HIDE="false" GAP="false" />
        <F I="243" S="4942" STDDEV="0.000" HIGHLIGHT="false" HIDE="false" GAP="false" />
        <F I="244" S="43088" STDDEV="0.000" HIGHLIGHT="false" HIDE="false" GAP="false" />
        <F I="245" S="16278" STDDEV="0.000" HIGHLIGHT="false" HIDE="false" GAP="false" />
        <F I="246" S="2310" STDDEV="0.000" HIGHLIGHT="false" HIDE="false" GAP="false" />
        <F I="247" S="2914" STDDEV="0.000" HIGHLIGHT="false" HIDE="false" GAP="false" />
        <F I="248" S="17369" STDDEV="0.000" HIGHLIGHT="false" HIDE="false" GAP="false" />
        <F I="249" S="6566" STDDEV="0.000" HIGHLIGHT="false" HIDE="false" GAP="false" />
        <F I="250" S="5917" STDDEV="0.000" HIGHLIGHT="false" HIDE="false" GAP="false" />
        <F I="251" S="5502" STDDEV="0.000" HIGHLIGHT="false" HIDE="false" GAP="false" />
        <F I="252" S="2614" STDDEV="0.000" HIGHLIGHT="false" HIDE="false" GAP="false" />
        <F I="253" S="7676" STDDEV="0.000" HIGHLIGHT="false" HIDE="false" GAP="false" />
        <F I="254" S="8633" STDDEV="0.000" HIGHLIGHT="false" HIDE="false" GAP="false" />
        <F I="255" S="3339" STDDEV="0.000" HIGHLIGHT="false" HIDE="false" GAP="false" />
        <F I="256" S="4084" STDDEV="0.000" HIGHLIGHT="false" HIDE="false" GAP="false" />
        <F I="257" S="7778" STDDEV="0.000" HIGHLIGHT="false" HIDE="false" GAP="false" />
        <F I="258" S="5062" STDDEV="0.000" HIGHLIGHT="false" HIDE="false" GAP="false" />
        <F I="259" S="13551" STDDEV="0.000" HIGHLIGHT="false" HIDE="false" GAP="false" />
        <F I="260" S="4623" STDDEV="0.000" HIGHLIGHT="false" HIDE="false" GAP="false" />
        <F I="261" S="8433" STDDEV="0.000" HIGHLIGHT="false" HIDE="false" GAP="false" />
        <F I="262" S="5363" STDDEV="0.000" HIGHLIGHT="false" HIDE="false" GAP="false" />
        <F I="263" S="2048" STDDEV="0.000" HIGHLIGHT="false" HIDE="false" GAP="false" />
        <F I="264" S="14814" STDDEV="0.000" HIGHLIGHT="false" HIDE="false" GAP="false" />
        <F I="265" S="16160" STDDEV="0.000" HIGHLIGHT="false" HIDE="false" GAP="false" />
        <F I="266" S="3322" STDDEV="0.000" HIGHLIGHT="false" HIDE="false" GAP="false" />
        <F I="267" S="23062" STDDEV="0.000" HIGHLIGHT="false" HIDE="false" GAP="false" />
        <F I="268" S="33088" STDDEV="0.000" HIGHLIGHT="false" HIDE="false" GAP="false" />
        <F I="269" S="6685" STDDEV="0.000" HIGHLIGHT="false" HIDE="false" GAP="false" />
        <F I="270" S="20323" STDDEV="0.000" HIGHLIGHT="false" HIDE="false" GAP="false" />
        <F I="271" S="6946" STDDEV="0.000" HIGHLIGHT="false" HIDE="false" GAP="false" />
        <F I="272" S="6552" STDDEV="0.000" HIGHLIGHT="false" HIDE="false" GAP="false" />
        <F I="273" S="8283" STDDEV="0.000" HIGHLIGHT="false" HIDE="false" GAP="false" />
        <F I="274" S="27988" STDDEV="0.000" HIGHLIGHT="false" HIDE="false" GAP="false" />
        <F I="275" S="5819" STDDEV="0.000" HIGHLIGHT="false" HIDE="false" GAP="false" />
        <F I="276" S="5363" STDDEV="0.000" HIGHLIGHT="false" HIDE="false" GAP="false" />
        <F I="277" S="15051" STDDEV="0.000" HIGHLIGHT="false" HIDE="false" GAP="false" />
        <F I="278" S="2389" STDDEV="0.000" HIGHLIGHT="false" HIDE="false" GAP="false" />
        <F I="279" S="16089" STDDEV="0.000" HIGHLIGHT="false" HIDE="false" GAP="false" />
        <F I="280" S="4124" STDDEV="0.000" HIGHLIGHT="false" HIDE="false" GAP="false" />
        <F I="281" S="52568" STDDEV="0.000" HIGHLIGHT="false" HIDE="false" GAP="false" />
        <F I="282" S="21464" STDDEV="0.000" HIGHLIGHT="false" HIDE="false" GAP="false" />
        <F I="283" S="5611" STDDEV="0.000" HIGHLIGHT="false" HIDE="false" GAP="false" />
        <F I="284" S="5627" STDDEV="0.000" HIGHLIGHT="false" HIDE="false" GAP="false" />
        <F I="285" S="15495" STDDEV="0.000" HIGHLIGHT="false" HIDE="false" GAP="false" />
        <F I="286" S="2463" STDDEV="0.000" HIGHLIGHT="false" HIDE="false" GAP="false" />
        <F I="287" S="4625" STDDEV="0.000" HIGHLIGHT="false" HIDE="false" GAP="false" />
        <F I="288" S="20647" STDDEV="0.000" HIGHLIGHT="false" HIDE="false" GAP="false" />
        <F I="289" S="4527" STDDEV="0.000" HIGHLIGHT="false" HIDE="false" GAP="false" />
        <F I="290" S="3429" STDDEV="0.000" HIGHLIGHT="false" HIDE="false" GAP="false" />
        <F I="291" S="2853" STDDEV="0.000" HIGHLIGHT="false" HIDE="false" GAP="false" />
        <F I="292" S="12975" STDDEV="0.000" HIGHLIGHT="false" HIDE="false" GAP="false" />
        <F I="293" S="31515" STDDEV="0.000" HIGHLIGHT="false" HIDE="false" GAP="false" />
        <F I="294" S="3000" STDDEV="0.000" HIGHLIGHT="false" HIDE="false" GAP="false" />
        <F I="295" S="15863" STDDEV="0.000" HIGHLIGHT="false" HIDE="false" GAP="false" />
      </FRAGMENTS>

      <MAP_METRICS STRETCH="0" RECT_AVE="0.00" RECT_ALL="0.00" MID_STDDEV="0.00" R="0.00" WIGGLE="0.00" GAP_STDDEV="0.00" GAP_MAX="0" />
      <FEATURES>

      </FEATURES>

  </RESTRICTION_MAP>
  <RESTRICTION_MAP ID="Vibrio cholerae (0154)" ENZYME="NheI" INSILICO="false">
    <MAP_DISPLAY DBID="2739730" EDITABLE="false" STICK="false" X="10000" Y="200" TRANS="255" ORDER="20" ORIENTATION="1" CIRCULAR="true" GROUPID="-1" />
      <FRAGMENTS SHIFT="0" OFFSET="1">
        <F I="0" S="14591" STDDEV="0.000" HIGHLIGHT="false" HIDE="false" GAP="false" />
        <F I="1" S="8175" STDDEV="0.000" HIGHLIGHT="false" HIDE="false" GAP="false" />
        <F I="2" S="9256" STDDEV="0.000" HIGHLIGHT="false" HIDE="false" GAP="false" />
        <F I="3" S="4104" STDDEV="0.000" HIGHLIGHT="false" HIDE="false" GAP="false" />
        <F I="4" S="5758" STDDEV="0.000" HIGHLIGHT="false" HIDE="false" GAP="false" />
        <F I="5" S="2318" STDDEV="0.000" HIGHLIGHT="false" HIDE="false" GAP="false" />
        <F I="6" S="6418" STDDEV="0.000" HIGHLIGHT="false" HIDE="false" GAP="false" />
        <F I="7" S="2507" STDDEV="0.000" HIGHLIGHT="false" HIDE="false" GAP="false" />
        <F I="8" S="17378" STDDEV="0.000" HIGHLIGHT="false" HIDE="false" GAP="false" />
        <F I="9" S="2046" STDDEV="0.000" HIGHLIGHT="false" HIDE="false" GAP="false" />
        <F I="10" S="2535" STDDEV="0.000" HIGHLIGHT="false" HIDE="false" GAP="false" />
        <F I="11" S="7111" STDDEV="0.000" HIGHLIGHT="false" HIDE="false" GAP="false" />
        <F I="12" S="11228" STDDEV="0.000" HIGHLIGHT="false" HIDE="false" GAP="false" />
        <F I="13" S="12301" STDDEV="0.000" HIGHLIGHT="false" HIDE="false" GAP="false" />
        <F I="14" S="22501" STDDEV="0.000" HIGHLIGHT="false" HIDE="false" GAP="false" />
        <F I="15" S="3472" STDDEV="0.000" HIGHLIGHT="false" HIDE="false" GAP="false" />
        <F I="16" S="6856" STDDEV="0.000" HIGHLIGHT="false" HIDE="false" GAP="false" />
        <F I="17" S="7497" STDDEV="0.000" HIGHLIGHT="false" HIDE="false" GAP="false" />
        <F I="18" S="12735" STDDEV="0.000" HIGHLIGHT="false" HIDE="false" GAP="false" />
        <F I="19" S="7843" STDDEV="0.000" HIGHLIGHT="false" HIDE="false" GAP="false" />
        <F I="20" S="17187" STDDEV="0.000" HIGHLIGHT="false" HIDE="false" GAP="false" />
        <F I="21" S="6066" STDDEV="0.000" HIGHLIGHT="false" HIDE="false" GAP="false" />
        <F I="22" S="9028" STDDEV="0.000" HIGHLIGHT="false" HIDE="false" GAP="false" />
        <F I="23" S="3296" STDDEV="0.000" HIGHLIGHT="false" HIDE="false" GAP="false" />
        <F I="24" S="4141" STDDEV="0.000" HIGHLIGHT="false" HIDE="false" GAP="false" />
        <F I="25" S="7568" STDDEV="0.000" HIGHLIGHT="false" HIDE="false" GAP="false" />
        <F I="26" S="2068" STDDEV="0.000" HIGHLIGHT="false" HIDE="false" GAP="false" />
        <F I="27" S="18561" STDDEV="0.000" HIGHLIGHT="false" HIDE="false" GAP="false" />
        <F I="28" S="8605" STDDEV="0.000" HIGHLIGHT="false" HIDE="false" GAP="false" />
        <F I="29" S="5380" STDDEV="0.000" HIGHLIGHT="false" HIDE="false" GAP="false" />
        <F I="30" S="36086" STDDEV="0.000" HIGHLIGHT="false" HIDE="false" GAP="false" />
        <F I="31" S="16475" STDDEV="0.000" HIGHLIGHT="false" HIDE="false" GAP="false" />
        <F I="32" S="5609" STDDEV="0.000" HIGHLIGHT="false" HIDE="false" GAP="false" />
        <F I="33" S="12913" STDDEV="0.000" HIGHLIGHT="false" HIDE="false" GAP="false" />
        <F I="34" S="1835" STDDEV="0.000" HIGHLIGHT="false" HIDE="false" GAP="false" />
        <F I="35" S="26123" STDDEV="0.000" HIGHLIGHT="false" HIDE="false" GAP="false" />
        <F I="36" S="11135" STDDEV="0.000" HIGHLIGHT="false" HIDE="false" GAP="false" />
        <F I="37" S="10327" STDDEV="0.000" HIGHLIGHT="false" HIDE="false" GAP="false" />
        <F I="38" S="35606" STDDEV="0.000" HIGHLIGHT="false" HIDE="false" GAP="false" />
        <F I="39" S="20150" STDDEV="0.000" HIGHLIGHT="false" HIDE="false" GAP="false" />
        <F I="40" S="10692" STDDEV="0.000" HIGHLIGHT="false" HIDE="false" GAP="false" />
        <F I="41" S="2543" STDDEV="0.000" HIGHLIGHT="false" HIDE="false" GAP="false" />
        <F I="42" S="28837" STDDEV="0.000" HIGHLIGHT="false" HIDE="false" GAP="false" />
        <F I="43" S="14229" STDDEV="0.000" HIGHLIGHT="false" HIDE="false" GAP="false" />
        <F I="44" S="7313" STDDEV="0.000" HIGHLIGHT="false" HIDE="false" GAP="false" />
        <F I="45" S="2847" STDDEV="0.000" HIGHLIGHT="false" HIDE="false" GAP="false" />
        <F I="46" S="13390" STDDEV="0.000" HIGHLIGHT="false" HIDE="false" GAP="false" />
        <F I="47" S="16313" STDDEV="0.000" HIGHLIGHT="false" HIDE="false" GAP="false" />
        <F I="48" S="4207" STDDEV="0.000" HIGHLIGHT="false" HIDE="false" GAP="false" />
        <F I="49" S="6309" STDDEV="0.000" HIGHLIGHT="false" HIDE="false" GAP="false" />
        <F I="50" S="5223" STDDEV="0.000" HIGHLIGHT="false" HIDE="false" GAP="false" />
        <F I="51" S="4207" STDDEV="0.000" HIGHLIGHT="false" HIDE="false" GAP="false" />
        <F I="52" S="8398" STDDEV="0.000" HIGHLIGHT="false" HIDE="false" GAP="false" />
        <F I="53" S="2045" STDDEV="0.000" HIGHLIGHT="false" HIDE="false" GAP="false" />
        <F I="54" S="19033" STDDEV="0.000" HIGHLIGHT="false" HIDE="false" GAP="false" />
        <F I="55" S="4438" STDDEV="0.000" HIGHLIGHT="false" HIDE="false" GAP="false" />
        <F I="56" S="13988" STDDEV="0.000" HIGHLIGHT="false" HIDE="false" GAP="false" />
        <F I="57" S="29085" STDDEV="0.000" HIGHLIGHT="false" HIDE="false" GAP="false" />
        <F I="58" S="5027" STDDEV="0.000" HIGHLIGHT="false" HIDE="false" GAP="false" />
        <F I="59" S="13698" STDDEV="0.000" HIGHLIGHT="false" HIDE="false" GAP="false" />
        <F I="60" S="5916" STDDEV="0.000" HIGHLIGHT="false" HIDE="false" GAP="false" />
        <F I="61" S="2476" STDDEV="0.000" HIGHLIGHT="false" HIDE="false" GAP="false" />
        <F I="62" S="13598" STDDEV="0.000" HIGHLIGHT="false" HIDE="false" GAP="false" />
        <F I="63" S="15284" STDDEV="0.000" HIGHLIGHT="false" HIDE="false" GAP="false" />
        <F I="64" S="11067" STDDEV="0.000" HIGHLIGHT="false" HIDE="false" GAP="false" />
        <F I="65" S="7854" STDDEV="0.000" HIGHLIGHT="false" HIDE="false" GAP="false" />
        <F I="66" S="4983" STDDEV="0.000" HIGHLIGHT="false" HIDE="false" GAP="false" />
        <F I="67" S="6480" STDDEV="0.000" HIGHLIGHT="false" HIDE="false" GAP="false" />
        <F I="68" S="2155" STDDEV="0.000" HIGHLIGHT="false" HIDE="false" GAP="false" />
        <F I="69" S="9225" STDDEV="0.000" HIGHLIGHT="false" HIDE="false" GAP="false" />
        <F I="70" S="6569" STDDEV="0.000" HIGHLIGHT="false" HIDE="false" GAP="false" />
        <F I="71" S="10613" STDDEV="0.000" HIGHLIGHT="false" HIDE="false" GAP="false" />
        <F I="72" S="3642" STDDEV="0.000" HIGHLIGHT="false" HIDE="false" GAP="false" />
        <F I="73" S="12823" STDDEV="0.000" HIGHLIGHT="false" HIDE="false" GAP="false" />
        <F I="74" S="19114" STDDEV="0.000" HIGHLIGHT="false" HIDE="false" GAP="false" />
        <F I="75" S="6743" STDDEV="0.000" HIGHLIGHT="false" HIDE="false" GAP="false" />
        <F I="76" S="4536" STDDEV="0.000" HIGHLIGHT="false" HIDE="false" GAP="false" />
        <F I="77" S="24644" STDDEV="0.000" HIGHLIGHT="false" HIDE="false" GAP="false" />
        <F I="78" S="3143" STDDEV="0.000" HIGHLIGHT="false" HIDE="false" GAP="false" />
        <F I="79" S="2540" STDDEV="0.000" HIGHLIGHT="false" HIDE="false" GAP="false" />
        <F I="80" S="7734" STDDEV="0.000" HIGHLIGHT="false" HIDE="false" GAP="false" />
        <F I="81" S="18440" STDDEV="0.000" HIGHLIGHT="false" HIDE="false" GAP="false" />
        <F I="82" S="2119" STDDEV="0.000" HIGHLIGHT="false" HIDE="false" GAP="false" />
        <F I="83" S="4145" STDDEV="0.000" HIGHLIGHT="false" HIDE="false" GAP="false" />
        <F I="84" S="8737" STDDEV="0.000" HIGHLIGHT="false" HIDE="false" GAP="false" />
        <F I="85" S="33083" STDDEV="0.000" HIGHLIGHT="false" HIDE="false" GAP="false" />
        <F I="86" S="4467" STDDEV="0.000" HIGHLIGHT="false" HIDE="false" GAP="false" />
        <F I="87" S="4299" STDDEV="0.000" HIGHLIGHT="false" HIDE="false" GAP="false" />
        <F I="88" S="10258" STDDEV="0.000" HIGHLIGHT="false" HIDE="false" GAP="false" />
        <F I="89" S="2259" STDDEV="0.000" HIGHLIGHT="false" HIDE="false" GAP="false" />
        <F I="90" S="7193" STDDEV="0.000" HIGHLIGHT="false" HIDE="false" GAP="false" />
        <F I="91" S="12282" STDDEV="0.000" HIGHLIGHT="false" HIDE="false" GAP="false" />
        <F I="92" S="3775" STDDEV="0.000" HIGHLIGHT="false" HIDE="false" GAP="false" />
        <F I="93" S="16805" STDDEV="0.000" HIGHLIGHT="false" HIDE="false" GAP="false" />
        <F I="94" S="5624" STDDEV="0.000" HIGHLIGHT="false" HIDE="false" GAP="false" />
        <F I="95" S="8571" STDDEV="0.000" HIGHLIGHT="false" HIDE="false" GAP="false" />
        <F I="96" S="7288" STDDEV="0.000" HIGHLIGHT="false" HIDE="false" GAP="false" />
        <F I="97" S="15059" STDDEV="0.000" HIGHLIGHT="false" HIDE="false" GAP="false" />
        <F I="98" S="12919" STDDEV="0.000" HIGHLIGHT="false" HIDE="false" GAP="false" />
        <F I="99" S="3401" STDDEV="0.000" HIGHLIGHT="false" HIDE="false" GAP="false" />
        <F I="100" S="3758" STDDEV="0.000" HIGHLIGHT="false" HIDE="false" GAP="false" />
        <F I="101" S="4406" STDDEV="0.000" HIGHLIGHT="false" HIDE="false" GAP="false" />
        <F I="102" S="11594" STDDEV="0.000" HIGHLIGHT="false" HIDE="false" GAP="false" />
        <F I="103" S="8796" STDDEV="0.000" HIGHLIGHT="false" HIDE="false" GAP="false" />
        <F I="104" S="4545" STDDEV="0.000" HIGHLIGHT="false" HIDE="false" GAP="false" />
        <F I="105" S="14387" STDDEV="0.000" HIGHLIGHT="false" HIDE="false" GAP="false" />
        <F I="106" S="11824" STDDEV="0.000" HIGHLIGHT="false" HIDE="false" GAP="false" />
        <F I="107" S="14065" STDDEV="0.000" HIGHLIGHT="false" HIDE="false" GAP="false" />
        <F I="108" S="3703" STDDEV="0.000" HIGHLIGHT="false" HIDE="false" GAP="false" />
        <F I="109" S="5775" STDDEV="0.000" HIGHLIGHT="false" HIDE="false" GAP="false" />
        <F I="110" S="3965" STDDEV="0.000" HIGHLIGHT="false" HIDE="false" GAP="false" />
        <F I="111" S="3402" STDDEV="0.000" HIGHLIGHT="false" HIDE="false" GAP="false" />
        <F I="112" S="2767" STDDEV="0.000" HIGHLIGHT="false" HIDE="false" GAP="false" />
        <F I="113" S="11772" STDDEV="0.000" HIGHLIGHT="false" HIDE="false" GAP="false" />
        <F I="114" S="8329" STDDEV="0.000" HIGHLIGHT="false" HIDE="false" GAP="false" />
        <F I="115" S="7140" STDDEV="0.000" HIGHLIGHT="false" HIDE="false" GAP="false" />
        <F I="116" S="14591" STDDEV="0.000" HIGHLIGHT="false" HIDE="false" GAP="false" />
        <F I="117" S="4330" STDDEV="0.000" HIGHLIGHT="false" HIDE="false" GAP="false" />
        <F I="118" S="5375" STDDEV="0.000" HIGHLIGHT="false" HIDE="false" GAP="false" />
        <F I="119" S="2919" STDDEV="0.000" HIGHLIGHT="false" HIDE="false" GAP="false" />
        <F I="120" S="5865" STDDEV="0.000" HIGHLIGHT="false" HIDE="false" GAP="false" />
        <F I="121" S="4993" STDDEV="0.000" HIGHLIGHT="false" HIDE="false" GAP="false" />
        <F I="122" S="2214" STDDEV="0.000" HIGHLIGHT="false" HIDE="false" GAP="false" />
        <F I="123" S="8424" STDDEV="0.000" HIGHLIGHT="false" HIDE="false" GAP="false" />
        <F I="124" S="10536" STDDEV="0.000" HIGHLIGHT="false" HIDE="false" GAP="false" />
        <F I="125" S="13410" STDDEV="0.000" HIGHLIGHT="false" HIDE="false" GAP="false" />
        <F I="126" S="6208" STDDEV="0.000" HIGHLIGHT="false" HIDE="false" GAP="false" />
        <F I="127" S="24629" STDDEV="0.000" HIGHLIGHT="false" HIDE="false" GAP="false" />
        <F I="128" S="30183" STDDEV="0.000" HIGHLIGHT="false" HIDE="false" GAP="false" />
        <F I="129" S="11880" STDDEV="0.000" HIGHLIGHT="false" HIDE="false" GAP="false" />
        <F I="130" S="2395" STDDEV="0.000" HIGHLIGHT="false" HIDE="false" GAP="false" />
        <F I="131" S="8886" STDDEV="0.000" HIGHLIGHT="false" HIDE="false" GAP="false" />
        <F I="132" S="20268" STDDEV="0.000" HIGHLIGHT="false" HIDE="false" GAP="false" />
        <F I="133" S="5991" STDDEV="0.000" HIGHLIGHT="false" HIDE="false" GAP="false" />
        <F I="134" S="1991" STDDEV="0.000" HIGHLIGHT="false" HIDE="false" GAP="false" />
        <F I="135" S="3745" STDDEV="0.000" HIGHLIGHT="false" HIDE="false" GAP="false" />
        <F I="136" S="12007" STDDEV="0.000" HIGHLIGHT="false" HIDE="false" GAP="false" />
        <F I="137" S="3776" STDDEV="0.000" HIGHLIGHT="false" HIDE="false" GAP="false" />
        <F I="138" S="5689" STDDEV="0.000" HIGHLIGHT="false" HIDE="false" GAP="false" />
        <F I="139" S="5350" STDDEV="0.000" HIGHLIGHT="false" HIDE="false" GAP="false" />
        <F I="140" S="11190" STDDEV="0.000" HIGHLIGHT="false" HIDE="false" GAP="false" />
        <F I="141" S="2485" STDDEV="0.000" HIGHLIGHT="false" HIDE="false" GAP="false" />
        <F I="142" S="4063" STDDEV="0.000" HIGHLIGHT="false" HIDE="false" GAP="false" />
        <F I="143" S="4189" STDDEV="0.000" HIGHLIGHT="false" HIDE="false" GAP="false" />
        <F I="144" S="10114" STDDEV="0.000" HIGHLIGHT="false" HIDE="false" GAP="false" />
        <F I="145" S="5366" STDDEV="0.000" HIGHLIGHT="false" HIDE="false" GAP="false" />
        <F I="146" S="2861" STDDEV="0.000" HIGHLIGHT="false" HIDE="false" GAP="false" />
        <F I="147" S="20672" STDDEV="0.000" HIGHLIGHT="false" HIDE="false" GAP="false" />
        <F I="148" S="2629" STDDEV="0.000" HIGHLIGHT="false" HIDE="false" GAP="false" />
        <F I="149" S="10238" STDDEV="0.000" HIGHLIGHT="false" HIDE="false" GAP="false" />
        <F I="150" S="3082" STDDEV="0.000" HIGHLIGHT="false" HIDE="false" GAP="false" />
        <F I="151" S="12204" STDDEV="0.000" HIGHLIGHT="false" HIDE="false" GAP="false" />
        <F I="152" S="9668" STDDEV="0.000" HIGHLIGHT="false" HIDE="false" GAP="false" />
        <F I="153" S="5734" STDDEV="0.000" HIGHLIGHT="false" HIDE="false" GAP="false" />
        <F I="154" S="23004" STDDEV="0.000" HIGHLIGHT="false" HIDE="false" GAP="false" />
        <F I="155" S="2784" STDDEV="0.000" HIGHLIGHT="false" HIDE="false" GAP="false" />
        <F I="156" S="4048" STDDEV="0.000" HIGHLIGHT="false" HIDE="false" GAP="false" />
        <F I="157" S="4470" STDDEV="0.000" HIGHLIGHT="false" HIDE="false" GAP="false" />
        <F I="158" S="3416" STDDEV="0.000" HIGHLIGHT="false" HIDE="false" GAP="false" />
        <F I="159" S="5970" STDDEV="0.000" HIGHLIGHT="false" HIDE="false" GAP="false" />
        <F I="160" S="5575" STDDEV="0.000" HIGHLIGHT="false" HIDE="false" GAP="false" />
        <F I="161" S="6094" STDDEV="0.000" HIGHLIGHT="false" HIDE="false" GAP="false" />
        <F I="162" S="2862" STDDEV="0.000" HIGHLIGHT="false" HIDE="false" GAP="false" />
        <F I="163" S="2900" STDDEV="0.000" HIGHLIGHT="false" HIDE="false" GAP="false" />
        <F I="164" S="8382" STDDEV="0.000" HIGHLIGHT="false" HIDE="false" GAP="false" />
        <F I="165" S="2311" STDDEV="0.000" HIGHLIGHT="false" HIDE="false" GAP="false" />
        <F I="166" S="42247" STDDEV="0.000" HIGHLIGHT="false" HIDE="false" GAP="false" />
        <F I="167" S="15919" STDDEV="0.000" HIGHLIGHT="false" HIDE="false" GAP="false" />
        <F I="168" S="5520" STDDEV="0.000" HIGHLIGHT="false" HIDE="false" GAP="false" />
        <F I="169" S="4590" STDDEV="0.000" HIGHLIGHT="false" HIDE="false" GAP="false" />
        <F I="170" S="21368" STDDEV="0.000" HIGHLIGHT="false" HIDE="false" GAP="false" />
        <F I="171" S="7204" STDDEV="0.000" HIGHLIGHT="false" HIDE="false" GAP="false" />
        <F I="172" S="3616" STDDEV="0.000" HIGHLIGHT="false" HIDE="false" GAP="false" />
        <F I="173" S="16991" STDDEV="0.000" HIGHLIGHT="false" HIDE="false" GAP="false" />
        <F I="174" S="39259" STDDEV="0.000" HIGHLIGHT="false" HIDE="false" GAP="false" />
        <F I="175" S="45582" STDDEV="0.000" HIGHLIGHT="false" HIDE="false" GAP="false" />
        <F I="176" S="12807" STDDEV="0.000" HIGHLIGHT="false" HIDE="false" GAP="false" />
        <F I="177" S="3753" STDDEV="0.000" HIGHLIGHT="false" HIDE="false" GAP="false" />
        <F I="178" S="9049" STDDEV="0.000" HIGHLIGHT="false" HIDE="false" GAP="false" />
        <F I="179" S="25579" STDDEV="0.000" HIGHLIGHT="false" HIDE="false" GAP="false" />
        <F I="180" S="2161" STDDEV="0.000" HIGHLIGHT="false" HIDE="false" GAP="false" />
        <F I="181" S="2653" STDDEV="0.000" HIGHLIGHT="false" HIDE="false" GAP="false" />
        <F I="182" S="9143" STDDEV="0.000" HIGHLIGHT="false" HIDE="false" GAP="false" />
        <F I="183" S="6051" STDDEV="0.000" HIGHLIGHT="false" HIDE="false" GAP="false" />
        <F I="184" S="9387" STDDEV="0.000" HIGHLIGHT="false" HIDE="false" GAP="false" />
        <F I="185" S="10889" STDDEV="0.000" HIGHLIGHT="false" HIDE="false" GAP="false" />
        <F I="186" S="6198" STDDEV="0.000" HIGHLIGHT="false" HIDE="false" GAP="false" />
        <F I="187" S="7098" STDDEV="0.000" HIGHLIGHT="false" HIDE="false" GAP="false" />
        <F I="188" S="2303" STDDEV="0.000" HIGHLIGHT="false" HIDE="false" GAP="false" />
        <F I="189" S="7877" STDDEV="0.000" HIGHLIGHT="false" HIDE="false" GAP="false" />
        <F I="190" S="8097" STDDEV="0.000" HIGHLIGHT="false" HIDE="false" GAP="false" />
        <F I="191" S="3205" STDDEV="0.000" HIGHLIGHT="false" HIDE="false" GAP="false" />
        <F I="192" S="5571" STDDEV="0.000" HIGHLIGHT="false" HIDE="false" GAP="false" />
        <F I="193" S="13881" STDDEV="0.000" HIGHLIGHT="false" HIDE="false" GAP="false" />
        <F I="194" S="3246" STDDEV="0.000" HIGHLIGHT="false" HIDE="false" GAP="false" />
        <F I="195" S="10167" STDDEV="0.000" HIGHLIGHT="false" HIDE="false" GAP="false" />
        <F I="196" S="3954" STDDEV="0.000" HIGHLIGHT="false" HIDE="false" GAP="false" />
        <F I="197" S="2757" STDDEV="0.000" HIGHLIGHT="false" HIDE="false" GAP="false" />
        <F I="198" S="14178" STDDEV="0.000" HIGHLIGHT="false" HIDE="false" GAP="false" />
        <F I="199" S="8644" STDDEV="0.000" HIGHLIGHT="false" HIDE="false" GAP="false" />
        <F I="200" S="7804" STDDEV="0.000" HIGHLIGHT="false" HIDE="false" GAP="false" />
        <F I="201" S="6725" STDDEV="0.000" HIGHLIGHT="false" HIDE="false" GAP="false" />
        <F I="202" S="4208" STDDEV="0.000" HIGHLIGHT="false" HIDE="false" GAP="false" />
        <F I="203" S="17567" STDDEV="0.000" HIGHLIGHT="false" HIDE="false" GAP="false" />
        <F I="204" S="10676" STDDEV="0.000" HIGHLIGHT="false" HIDE="false" GAP="false" />
        <F I="205" S="17646" STDDEV="0.000" HIGHLIGHT="false" HIDE="false" GAP="false" />
        <F I="206" S="10601" STDDEV="0.000" HIGHLIGHT="false" HIDE="false" GAP="false" />
        <F I="207" S="17459" STDDEV="0.000" HIGHLIGHT="false" HIDE="false" GAP="false" />
        <F I="208" S="10802" STDDEV="0.000" HIGHLIGHT="false" HIDE="false" GAP="false" />
        <F I="209" S="14417" STDDEV="0.000" HIGHLIGHT="false" HIDE="false" GAP="false" />
        <F I="210" S="10568" STDDEV="0.000" HIGHLIGHT="false" HIDE="false" GAP="false" />
        <F I="211" S="11497" STDDEV="0.000" HIGHLIGHT="false" HIDE="false" GAP="false" />
        <F I="212" S="3244" STDDEV="0.000" HIGHLIGHT="false" HIDE="false" GAP="false" />
        <F I="213" S="7043" STDDEV="0.000" HIGHLIGHT="false" HIDE="false" GAP="false" />
        <F I="214" S="5046" STDDEV="0.000" HIGHLIGHT="false" HIDE="false" GAP="false" />
        <F I="215" S="9512" STDDEV="0.000" HIGHLIGHT="false" HIDE="false" GAP="false" />
        <F I="216" S="22095" STDDEV="0.000" HIGHLIGHT="false" HIDE="false" GAP="false" />
        <F I="217" S="15771" STDDEV="0.000" HIGHLIGHT="false" HIDE="false" GAP="false" />
        <F I="218" S="8700" STDDEV="0.000" HIGHLIGHT="false" HIDE="false" GAP="false" />
        <F I="219" S="11518" STDDEV="0.000" HIGHLIGHT="false" HIDE="false" GAP="false" />
        <F I="220" S="5090" STDDEV="0.000" HIGHLIGHT="false" HIDE="false" GAP="false" />
        <F I="221" S="2106" STDDEV="0.000" HIGHLIGHT="false" HIDE="false" GAP="false" />
        <F I="222" S="12629" STDDEV="0.000" HIGHLIGHT="false" HIDE="false" GAP="false" />
        <F I="223" S="14014" STDDEV="0.000" HIGHLIGHT="false" HIDE="false" GAP="false" />
        <F I="224" S="10508" STDDEV="0.000" HIGHLIGHT="false" HIDE="false" GAP="false" />
        <F I="225" S="18573" STDDEV="0.000" HIGHLIGHT="false" HIDE="false" GAP="false" />
        <F I="226" S="5025" STDDEV="0.000" HIGHLIGHT="false" HIDE="false" GAP="false" />
        <F I="227" S="12655" STDDEV="0.000" HIGHLIGHT="false" HIDE="false" GAP="false" />
        <F I="228" S="16221" STDDEV="0.000" HIGHLIGHT="false" HIDE="false" GAP="false" />
        <F I="229" S="15999" STDDEV="0.000" HIGHLIGHT="false" HIDE="false" GAP="false" />
        <F I="230" S="9304" STDDEV="0.000" HIGHLIGHT="false" HIDE="false" GAP="false" />
        <F I="231" S="4943" STDDEV="0.000" HIGHLIGHT="false" HIDE="false" GAP="false" />
        <F I="232" S="16913" STDDEV="0.000" HIGHLIGHT="false" HIDE="false" GAP="false" />
        <F I="233" S="3027" STDDEV="0.000" HIGHLIGHT="false" HIDE="false" GAP="false" />
        <F I="234" S="25249" STDDEV="0.000" HIGHLIGHT="false" HIDE="false" GAP="false" />
        <F I="235" S="20780" STDDEV="0.000" HIGHLIGHT="false" HIDE="false" GAP="false" />
        <F I="236" S="3473" STDDEV="0.000" HIGHLIGHT="false" HIDE="false" GAP="false" />
        <F I="237" S="12272" STDDEV="0.000" HIGHLIGHT="false" HIDE="false" GAP="false" />
        <F I="238" S="18089" STDDEV="0.000" HIGHLIGHT="false" HIDE="false" GAP="false" />
        <F I="239" S="5004" STDDEV="0.000" HIGHLIGHT="false" HIDE="false" GAP="false" />
        <F I="240" S="41781" STDDEV="0.000" HIGHLIGHT="false" HIDE="false" GAP="false" />
        <F I="241" S="15346" STDDEV="0.000" HIGHLIGHT="false" HIDE="false" GAP="false" />
        <F I="242" S="3238" STDDEV="0.000" HIGHLIGHT="false" HIDE="false" GAP="false" />
        <F I="243" S="3739" STDDEV="0.000" HIGHLIGHT="false" HIDE="false" GAP="false" />
        <F I="244" S="11335" STDDEV="0.000" HIGHLIGHT="false" HIDE="false" GAP="false" />
        <F I="245" S="5580" STDDEV="0.000" HIGHLIGHT="false" HIDE="false" GAP="false" />
        <F I="246" S="6123" STDDEV="0.000" HIGHLIGHT="false" HIDE="false" GAP="false" />
        <F I="247" S="5948" STDDEV="0.000" HIGHLIGHT="false" HIDE="false" GAP="false" />
        <F I="248" S="5440" STDDEV="0.000" HIGHLIGHT="false" HIDE="false" GAP="false" />
        <F I="249" S="2594" STDDEV="0.000" HIGHLIGHT="false" HIDE="false" GAP="false" />
        <F I="250" S="7478" STDDEV="0.000" HIGHLIGHT="false" HIDE="false" GAP="false" />
        <F I="251" S="8791" STDDEV="0.000" HIGHLIGHT="false" HIDE="false" GAP="false" />
        <F I="252" S="3161" STDDEV="0.000" HIGHLIGHT="false" HIDE="false" GAP="false" />
        <F I="253" S="4355" STDDEV="0.000" HIGHLIGHT="false" HIDE="false" GAP="false" />
        <F I="254" S="7182" STDDEV="0.000" HIGHLIGHT="false" HIDE="false" GAP="false" />
        <F I="255" S="5519" STDDEV="0.000" HIGHLIGHT="false" HIDE="false" GAP="false" />
        <F I="256" S="14052" STDDEV="0.000" HIGHLIGHT="false" HIDE="false" GAP="false" />
        <F I="257" S="4503" STDDEV="0.000" HIGHLIGHT="false" HIDE="false" GAP="false" />
        <F I="258" S="8616" STDDEV="0.000" HIGHLIGHT="false" HIDE="false" GAP="false" />
        <F I="259" S="5903" STDDEV="0.000" HIGHLIGHT="false" HIDE="false" GAP="false" />
        <F I="260" S="2476" STDDEV="0.000" HIGHLIGHT="false" HIDE="false" GAP="false" />
        <F I="261" S="11354" STDDEV="0.000" HIGHLIGHT="false" HIDE="false" GAP="false" />
        <F I="262" S="19182" STDDEV="0.000" HIGHLIGHT="false" HIDE="false" GAP="false" />
        <F I="263" S="4739" STDDEV="0.000" HIGHLIGHT="false" HIDE="false" GAP="false" />
        <F I="264" S="14142" STDDEV="0.000" HIGHLIGHT="false" HIDE="false" GAP="false" />
        <F I="265" S="8704" STDDEV="0.000" HIGHLIGHT="false" HIDE="false" GAP="false" />
        <F I="266" S="4697" STDDEV="0.000" HIGHLIGHT="false" HIDE="false" GAP="false" />
        <F I="267" S="2558" STDDEV="0.000" HIGHLIGHT="false" HIDE="false" GAP="false" />
        <F I="268" S="17874" STDDEV="0.000" HIGHLIGHT="false" HIDE="false" GAP="false" />
        <F I="269" S="2025" STDDEV="0.000" HIGHLIGHT="false" HIDE="false" GAP="false" />
        <F I="270" S="8388" STDDEV="0.000" HIGHLIGHT="false" HIDE="false" GAP="false" />
        <F I="271" S="9523" STDDEV="0.000" HIGHLIGHT="false" HIDE="false" GAP="false" />
        <F I="272" S="2307" STDDEV="0.000" HIGHLIGHT="false" HIDE="false" GAP="false" />
        <F I="273" S="7075" STDDEV="0.000" HIGHLIGHT="false" HIDE="false" GAP="false" />
        <F I="274" S="22823" STDDEV="0.000" HIGHLIGHT="false" HIDE="false" GAP="false" />
        <F I="275" S="5554" STDDEV="0.000" HIGHLIGHT="false" HIDE="false" GAP="false" />
        <F I="276" S="5296" STDDEV="0.000" HIGHLIGHT="false" HIDE="false" GAP="false" />
        <F I="277" S="7959" STDDEV="0.000" HIGHLIGHT="false" HIDE="false" GAP="false" />
        <F I="278" S="4260" STDDEV="0.000" HIGHLIGHT="false" HIDE="false" GAP="false" />
        <F I="279" S="52051" STDDEV="0.000" HIGHLIGHT="false" HIDE="false" GAP="false" />
        <F I="280" S="28221" STDDEV="0.000" HIGHLIGHT="false" HIDE="false" GAP="false" />
        <F I="281" S="5911" STDDEV="0.000" HIGHLIGHT="false" HIDE="false" GAP="false" />
        <F I="282" S="15517" STDDEV="0.000" HIGHLIGHT="false" HIDE="false" GAP="false" />
        <F I="283" S="3063" STDDEV="0.000" HIGHLIGHT="false" HIDE="false" GAP="false" />
        <F I="284" S="4487" STDDEV="0.000" HIGHLIGHT="false" HIDE="false" GAP="false" />
        <F I="285" S="21530" STDDEV="0.000" HIGHLIGHT="false" HIDE="false" GAP="false" />
        <F I="286" S="5190" STDDEV="0.000" HIGHLIGHT="false" HIDE="false" GAP="false" />
        <F I="287" S="2936" STDDEV="0.000" HIGHLIGHT="false" HIDE="false" GAP="false" />
        <F I="288" S="2881" STDDEV="0.000" HIGHLIGHT="false" HIDE="false" GAP="false" />
        <F I="289" S="12768" STDDEV="0.000" HIGHLIGHT="false" HIDE="false" GAP="false" />
        <F I="290" S="29167" STDDEV="0.000" HIGHLIGHT="false" HIDE="false" GAP="false" />
        <F I="291" S="3142" STDDEV="0.000" HIGHLIGHT="false" HIDE="false" GAP="false" />
        <F I="292" S="19297" STDDEV="0.000" HIGHLIGHT="false" HIDE="false" GAP="false" />
      </FRAGMENTS>

      <MAP_METRICS STRETCH="0" RECT_AVE="0.00" RECT_ALL="0.00" MID_STDDEV="0.00" R="0.00" WIGGLE="0.00" GAP_STDDEV="0.00" GAP_MAX="0" />
      <FEATURES>

      </FEATURES>

  </RESTRICTION_MAP>
  <RESTRICTION_MAP ID="Vibrio cholerae (020)" ENZYME="NheI" INSILICO="false">
    <MAP_DISPLAY DBID="2739732" EDITABLE="false" STICK="false" X="10000" Y="200" TRANS="255" ORDER="20" ORIENTATION="1" CIRCULAR="true" GROUPID="-1" />
      <FRAGMENTS SHIFT="0" OFFSET="1">
        <F I="0" S="2850" STDDEV="0.000" HIGHLIGHT="false" HIDE="false" GAP="false" />
        <F I="1" S="2248" STDDEV="0.000" HIGHLIGHT="false" HIDE="false" GAP="false" />
        <F I="2" S="2511" STDDEV="0.000" HIGHLIGHT="false" HIDE="false" GAP="false" />
        <F I="3" S="4789" STDDEV="0.000" HIGHLIGHT="false" HIDE="false" GAP="false" />
        <F I="4" S="9931" STDDEV="0.000" HIGHLIGHT="false" HIDE="false" GAP="false" />
        <F I="5" S="5108" STDDEV="0.000" HIGHLIGHT="false" HIDE="false" GAP="false" />
        <F I="6" S="2658" STDDEV="0.000" HIGHLIGHT="false" HIDE="false" GAP="false" />
        <F I="7" S="13203" STDDEV="0.000" HIGHLIGHT="false" HIDE="false" GAP="false" />
        <F I="8" S="3078" STDDEV="0.000" HIGHLIGHT="false" HIDE="false" GAP="false" />
        <F I="9" S="1843" STDDEV="0.000" HIGHLIGHT="false" HIDE="false" GAP="false" />
        <F I="10" S="4771" STDDEV="0.000" HIGHLIGHT="false" HIDE="false" GAP="false" />
        <F I="11" S="7083" STDDEV="0.000" HIGHLIGHT="false" HIDE="false" GAP="false" />
        <F I="12" S="7267" STDDEV="0.000" HIGHLIGHT="false" HIDE="false" GAP="false" />
        <F I="13" S="5976" STDDEV="0.000" HIGHLIGHT="false" HIDE="false" GAP="false" />
        <F I="14" S="10339" STDDEV="0.000" HIGHLIGHT="false" HIDE="false" GAP="false" />
        <F I="15" S="27015" STDDEV="0.000" HIGHLIGHT="false" HIDE="false" GAP="false" />
        <F I="16" S="1690" STDDEV="0.000" HIGHLIGHT="false" HIDE="false" GAP="false" />
        <F I="17" S="4187" STDDEV="0.000" HIGHLIGHT="false" HIDE="false" GAP="false" />
        <F I="18" S="5132" STDDEV="0.000" HIGHLIGHT="false" HIDE="false" GAP="false" />
        <F I="19" S="4342" STDDEV="0.000" HIGHLIGHT="false" HIDE="false" GAP="false" />
        <F I="20" S="4357" STDDEV="0.000" HIGHLIGHT="false" HIDE="false" GAP="false" />
        <F I="21" S="6864" STDDEV="0.000" HIGHLIGHT="false" HIDE="false" GAP="false" />
        <F I="22" S="7192" STDDEV="0.000" HIGHLIGHT="false" HIDE="false" GAP="false" />
        <F I="23" S="13362" STDDEV="0.000" HIGHLIGHT="false" HIDE="false" GAP="false" />
        <F I="24" S="10369" STDDEV="0.000" HIGHLIGHT="false" HIDE="false" GAP="false" />
        <F I="25" S="1862" STDDEV="0.000" HIGHLIGHT="false" HIDE="false" GAP="false" />
        <F I="26" S="7481" STDDEV="0.000" HIGHLIGHT="false" HIDE="false" GAP="false" />
        <F I="27" S="5581" STDDEV="0.000" HIGHLIGHT="false" HIDE="false" GAP="false" />
        <F I="28" S="1941" STDDEV="0.000" HIGHLIGHT="false" HIDE="false" GAP="false" />
        <F I="29" S="11631" STDDEV="0.000" HIGHLIGHT="false" HIDE="false" GAP="false" />
        <F I="30" S="9076" STDDEV="0.000" HIGHLIGHT="false" HIDE="false" GAP="false" />
        <F I="31" S="4552" STDDEV="0.000" HIGHLIGHT="false" HIDE="false" GAP="false" />
        <F I="32" S="4301" STDDEV="0.000" HIGHLIGHT="false" HIDE="false" GAP="false" />
        <F I="33" S="6109" STDDEV="0.000" HIGHLIGHT="false" HIDE="false" GAP="false" />
        <F I="34" S="3568" STDDEV="0.000" HIGHLIGHT="false" HIDE="false" GAP="false" />
        <F I="35" S="13198" STDDEV="0.000" HIGHLIGHT="false" HIDE="false" GAP="false" />
        <F I="36" S="6548" STDDEV="0.000" HIGHLIGHT="false" HIDE="false" GAP="false" />
        <F I="37" S="7138" STDDEV="0.000" HIGHLIGHT="false" HIDE="false" GAP="false" />
        <F I="38" S="11978" STDDEV="0.000" HIGHLIGHT="false" HIDE="false" GAP="false" />
        <F I="39" S="6730" STDDEV="0.000" HIGHLIGHT="false" HIDE="false" GAP="false" />
        <F I="40" S="2881" STDDEV="0.000" HIGHLIGHT="false" HIDE="false" GAP="false" />
        <F I="41" S="4782" STDDEV="0.000" HIGHLIGHT="false" HIDE="false" GAP="false" />
        <F I="42" S="4167" STDDEV="0.000" HIGHLIGHT="false" HIDE="false" GAP="false" />
        <F I="43" S="8001" STDDEV="0.000" HIGHLIGHT="false" HIDE="false" GAP="false" />
        <F I="44" S="6217" STDDEV="0.000" HIGHLIGHT="false" HIDE="false" GAP="false" />
        <F I="45" S="11922" STDDEV="0.000" HIGHLIGHT="false" HIDE="false" GAP="false" />
        <F I="46" S="13346" STDDEV="0.000" HIGHLIGHT="false" HIDE="false" GAP="false" />
        <F I="47" S="6193" STDDEV="0.000" HIGHLIGHT="false" HIDE="false" GAP="false" />
        <F I="48" S="2620" STDDEV="0.000" HIGHLIGHT="false" HIDE="false" GAP="false" />
        <F I="49" S="1833" STDDEV="0.000" HIGHLIGHT="false" HIDE="false" GAP="false" />
        <F I="50" S="2117" STDDEV="0.000" HIGHLIGHT="false" HIDE="false" GAP="false" />
        <F I="51" S="12053" STDDEV="0.000" HIGHLIGHT="false" HIDE="false" GAP="false" />
        <F I="52" S="7404" STDDEV="0.000" HIGHLIGHT="false" HIDE="false" GAP="false" />
        <F I="53" S="10554" STDDEV="0.000" HIGHLIGHT="false" HIDE="false" GAP="false" />
        <F I="54" S="12781" STDDEV="0.000" HIGHLIGHT="false" HIDE="false" GAP="false" />
        <F I="55" S="3518" STDDEV="0.000" HIGHLIGHT="false" HIDE="false" GAP="false" />
        <F I="56" S="2404" STDDEV="0.000" HIGHLIGHT="false" HIDE="false" GAP="false" />
        <F I="57" S="4198" STDDEV="0.000" HIGHLIGHT="false" HIDE="false" GAP="false" />
        <F I="58" S="11196" STDDEV="0.000" HIGHLIGHT="false" HIDE="false" GAP="false" />
        <F I="59" S="2695" STDDEV="0.000" HIGHLIGHT="false" HIDE="false" GAP="false" />
        <F I="60" S="1672" STDDEV="0.000" HIGHLIGHT="false" HIDE="false" GAP="false" />
        <F I="61" S="14732" STDDEV="0.000" HIGHLIGHT="false" HIDE="false" GAP="false" />
        <F I="62" S="6030" STDDEV="0.000" HIGHLIGHT="false" HIDE="false" GAP="false" />
        <F I="63" S="5536" STDDEV="0.000" HIGHLIGHT="false" HIDE="false" GAP="false" />
        <F I="64" S="13859" STDDEV="0.000" HIGHLIGHT="false" HIDE="false" GAP="false" />
        <F I="65" S="10745" STDDEV="0.000" HIGHLIGHT="false" HIDE="false" GAP="false" />
        <F I="66" S="4970" STDDEV="0.000" HIGHLIGHT="false" HIDE="false" GAP="false" />
        <F I="67" S="14102" STDDEV="0.000" HIGHLIGHT="false" HIDE="false" GAP="false" />
        <F I="68" S="7798" STDDEV="0.000" HIGHLIGHT="false" HIDE="false" GAP="false" />
        <F I="69" S="6035" STDDEV="0.000" HIGHLIGHT="false" HIDE="false" GAP="false" />
        <F I="70" S="2540" STDDEV="0.000" HIGHLIGHT="false" HIDE="false" GAP="false" />
        <F I="71" S="7111" STDDEV="0.000" HIGHLIGHT="false" HIDE="false" GAP="false" />
        <F I="72" S="12964" STDDEV="0.000" HIGHLIGHT="false" HIDE="false" GAP="false" />
        <F I="73" S="2323" STDDEV="0.000" HIGHLIGHT="false" HIDE="false" GAP="false" />
        <F I="74" S="1559" STDDEV="0.000" HIGHLIGHT="false" HIDE="false" GAP="false" />
        <F I="75" S="9883" STDDEV="0.000" HIGHLIGHT="false" HIDE="false" GAP="false" />
        <F I="76" S="8111" STDDEV="0.000" HIGHLIGHT="false" HIDE="false" GAP="false" />
        <F I="77" S="19606" STDDEV="0.000" HIGHLIGHT="false" HIDE="false" GAP="false" />
        <F I="78" S="2163" STDDEV="0.000" HIGHLIGHT="false" HIDE="false" GAP="false" />
        <F I="79" S="4762" STDDEV="0.000" HIGHLIGHT="false" HIDE="false" GAP="false" />
        <F I="80" S="7978" STDDEV="0.000" HIGHLIGHT="false" HIDE="false" GAP="false" />
        <F I="81" S="3829" STDDEV="0.000" HIGHLIGHT="false" HIDE="false" GAP="false" />
        <F I="82" S="1886" STDDEV="0.000" HIGHLIGHT="false" HIDE="false" GAP="false" />
        <F I="83" S="5584" STDDEV="0.000" HIGHLIGHT="false" HIDE="false" GAP="false" />
        <F I="84" S="1453" STDDEV="0.000" HIGHLIGHT="false" HIDE="false" GAP="false" />
        <F I="85" S="21787" STDDEV="0.000" HIGHLIGHT="false" HIDE="false" GAP="false" />
        <F I="86" S="6613" STDDEV="0.000" HIGHLIGHT="false" HIDE="false" GAP="false" />
        <F I="87" S="1987" STDDEV="0.000" HIGHLIGHT="false" HIDE="false" GAP="false" />
        <F I="88" S="2393" STDDEV="0.000" HIGHLIGHT="false" HIDE="false" GAP="false" />
        <F I="89" S="24285" STDDEV="0.000" HIGHLIGHT="false" HIDE="false" GAP="false" />
        <F I="90" S="17493" STDDEV="0.000" HIGHLIGHT="false" HIDE="false" GAP="false" />
        <F I="91" S="6897" STDDEV="0.000" HIGHLIGHT="false" HIDE="false" GAP="false" />
        <F I="92" S="14281" STDDEV="0.000" HIGHLIGHT="false" HIDE="false" GAP="false" />
        <F I="93" S="5170" STDDEV="0.000" HIGHLIGHT="false" HIDE="false" GAP="false" />
        <F I="94" S="7007" STDDEV="0.000" HIGHLIGHT="false" HIDE="false" GAP="false" />
        <F I="95" S="17470" STDDEV="0.000" HIGHLIGHT="false" HIDE="false" GAP="false" />
        <F I="96" S="3384" STDDEV="0.000" HIGHLIGHT="false" HIDE="false" GAP="false" />
        <F I="97" S="20701" STDDEV="0.000" HIGHLIGHT="false" HIDE="false" GAP="false" />
        <F I="98" S="2147" STDDEV="0.000" HIGHLIGHT="false" HIDE="false" GAP="false" />
        <F I="99" S="2855" STDDEV="0.000" HIGHLIGHT="false" HIDE="false" GAP="false" />
        <F I="100" S="7158" STDDEV="0.000" HIGHLIGHT="false" HIDE="false" GAP="false" />
        <F I="101" S="5277" STDDEV="0.000" HIGHLIGHT="false" HIDE="false" GAP="false" />
        <F I="102" S="4491" STDDEV="0.000" HIGHLIGHT="false" HIDE="false" GAP="false" />
        <F I="103" S="3735" STDDEV="0.000" HIGHLIGHT="false" HIDE="false" GAP="false" />
        <F I="104" S="12534" STDDEV="0.000" HIGHLIGHT="false" HIDE="false" GAP="false" />
        <F I="105" S="3607" STDDEV="0.000" HIGHLIGHT="false" HIDE="false" GAP="false" />
        <F I="106" S="4101" STDDEV="0.000" HIGHLIGHT="false" HIDE="false" GAP="false" />
        <F I="107" S="5285" STDDEV="0.000" HIGHLIGHT="false" HIDE="false" GAP="false" />
        <F I="108" S="3325" STDDEV="0.000" HIGHLIGHT="false" HIDE="false" GAP="false" />
        <F I="109" S="1863" STDDEV="0.000" HIGHLIGHT="false" HIDE="false" GAP="false" />
        <F I="110" S="4278" STDDEV="0.000" HIGHLIGHT="false" HIDE="false" GAP="false" />
        <F I="111" S="9365" STDDEV="0.000" HIGHLIGHT="false" HIDE="false" GAP="false" />
        <F I="112" S="9133" STDDEV="0.000" HIGHLIGHT="false" HIDE="false" GAP="false" />
        <F I="113" S="2919" STDDEV="0.000" HIGHLIGHT="false" HIDE="false" GAP="false" />
        <F I="114" S="4137" STDDEV="0.000" HIGHLIGHT="false" HIDE="false" GAP="false" />
        <F I="115" S="5640" STDDEV="0.000" HIGHLIGHT="false" HIDE="false" GAP="false" />
        <F I="116" S="3603" STDDEV="0.000" HIGHLIGHT="false" HIDE="false" GAP="false" />
        <F I="117" S="1341" STDDEV="0.000" HIGHLIGHT="false" HIDE="false" GAP="false" />
        <F I="118" S="8681" STDDEV="0.000" HIGHLIGHT="false" HIDE="false" GAP="false" />
        <F I="119" S="6396" STDDEV="0.000" HIGHLIGHT="false" HIDE="false" GAP="false" />
        <F I="120" S="2059" STDDEV="0.000" HIGHLIGHT="false" HIDE="false" GAP="false" />
        <F I="121" S="2437" STDDEV="0.000" HIGHLIGHT="false" HIDE="false" GAP="false" />
        <F I="122" S="7584" STDDEV="0.000" HIGHLIGHT="false" HIDE="false" GAP="false" />
        <F I="123" S="1710" STDDEV="0.000" HIGHLIGHT="false" HIDE="false" GAP="false" />
        <F I="124" S="8153" STDDEV="0.000" HIGHLIGHT="false" HIDE="false" GAP="false" />
        <F I="125" S="8848" STDDEV="0.000" HIGHLIGHT="false" HIDE="false" GAP="false" />
        <F I="126" S="14359" STDDEV="0.000" HIGHLIGHT="false" HIDE="false" GAP="false" />
        <F I="127" S="3066" STDDEV="0.000" HIGHLIGHT="false" HIDE="false" GAP="false" />
        <F I="128" S="13303" STDDEV="0.000" HIGHLIGHT="false" HIDE="false" GAP="false" />
        <F I="129" S="4567" STDDEV="0.000" HIGHLIGHT="false" HIDE="false" GAP="false" />
        <F I="130" S="11994" STDDEV="0.000" HIGHLIGHT="false" HIDE="false" GAP="false" />
        <F I="131" S="1592" STDDEV="0.000" HIGHLIGHT="false" HIDE="false" GAP="false" />
        <F I="132" S="4940" STDDEV="0.000" HIGHLIGHT="false" HIDE="false" GAP="false" />
        <F I="133" S="17028" STDDEV="0.000" HIGHLIGHT="false" HIDE="false" GAP="false" />
        <F I="134" S="13585" STDDEV="0.000" HIGHLIGHT="false" HIDE="false" GAP="false" />
        <F I="135" S="10116" STDDEV="0.000" HIGHLIGHT="false" HIDE="false" GAP="false" />
        <F I="136" S="2246" STDDEV="0.000" HIGHLIGHT="false" HIDE="false" GAP="false" />
        <F I="137" S="3346" STDDEV="0.000" HIGHLIGHT="false" HIDE="false" GAP="false" />
        <F I="138" S="7905" STDDEV="0.000" HIGHLIGHT="false" HIDE="false" GAP="false" />
        <F I="139" S="14012" STDDEV="0.000" HIGHLIGHT="false" HIDE="false" GAP="false" />
        <F I="140" S="1972" STDDEV="0.000" HIGHLIGHT="false" HIDE="false" GAP="false" />
        <F I="141" S="19968" STDDEV="0.000" HIGHLIGHT="false" HIDE="false" GAP="false" />
        <F I="142" S="12521" STDDEV="0.000" HIGHLIGHT="false" HIDE="false" GAP="false" />
        <F I="143" S="2137" STDDEV="0.000" HIGHLIGHT="false" HIDE="false" GAP="false" />
        <F I="144" S="3868" STDDEV="0.000" HIGHLIGHT="false" HIDE="false" GAP="false" />
        <F I="145" S="3823" STDDEV="0.000" HIGHLIGHT="false" HIDE="false" GAP="false" />
        <F I="146" S="5108" STDDEV="0.000" HIGHLIGHT="false" HIDE="false" GAP="false" />
        <F I="147" S="1947" STDDEV="0.000" HIGHLIGHT="false" HIDE="false" GAP="false" />
        <F I="148" S="49673" STDDEV="0.000" HIGHLIGHT="false" HIDE="false" GAP="false" />
        <F I="149" S="3293" STDDEV="0.000" HIGHLIGHT="false" HIDE="false" GAP="false" />
        <F I="150" S="13424" STDDEV="0.000" HIGHLIGHT="false" HIDE="false" GAP="false" />
        <F I="151" S="14134" STDDEV="0.000" HIGHLIGHT="false" HIDE="false" GAP="false" />
        <F I="152" S="3789" STDDEV="0.000" HIGHLIGHT="false" HIDE="false" GAP="false" />
        <F I="153" S="2142" STDDEV="0.000" HIGHLIGHT="false" HIDE="false" GAP="false" />
        <F I="154" S="21530" STDDEV="0.000" HIGHLIGHT="false" HIDE="false" GAP="false" />
        <F I="155" S="1999" STDDEV="0.000" HIGHLIGHT="false" HIDE="false" GAP="false" />
        <F I="156" S="6198" STDDEV="0.000" HIGHLIGHT="false" HIDE="false" GAP="false" />
        <F I="157" S="2208" STDDEV="0.000" HIGHLIGHT="false" HIDE="false" GAP="false" />
        <F I="158" S="15529" STDDEV="0.000" HIGHLIGHT="false" HIDE="false" GAP="false" />
        <F I="159" S="2573" STDDEV="0.000" HIGHLIGHT="false" HIDE="false" GAP="false" />
        <F I="160" S="3589" STDDEV="0.000" HIGHLIGHT="false" HIDE="false" GAP="false" />
        <F I="161" S="8127" STDDEV="0.000" HIGHLIGHT="false" HIDE="false" GAP="false" />
        <F I="162" S="2505" STDDEV="0.000" HIGHLIGHT="false" HIDE="false" GAP="false" />
        <F I="163" S="4147" STDDEV="0.000" HIGHLIGHT="false" HIDE="false" GAP="false" />
        <F I="164" S="2077" STDDEV="0.000" HIGHLIGHT="false" HIDE="false" GAP="false" />
        <F I="165" S="2517" STDDEV="0.000" HIGHLIGHT="false" HIDE="false" GAP="false" />
        <F I="166" S="4426" STDDEV="0.000" HIGHLIGHT="false" HIDE="false" GAP="false" />
        <F I="167" S="38628" STDDEV="0.000" HIGHLIGHT="false" HIDE="false" GAP="false" />
        <F I="168" S="11285" STDDEV="0.000" HIGHLIGHT="false" HIDE="false" GAP="false" />
        <F I="169" S="3437" STDDEV="0.000" HIGHLIGHT="false" HIDE="false" GAP="false" />
        <F I="170" S="12097" STDDEV="0.000" HIGHLIGHT="false" HIDE="false" GAP="false" />
        <F I="171" S="7709" STDDEV="0.000" HIGHLIGHT="false" HIDE="false" GAP="false" />
        <F I="172" S="8374" STDDEV="0.000" HIGHLIGHT="false" HIDE="false" GAP="false" />
        <F I="173" S="2700" STDDEV="0.000" HIGHLIGHT="false" HIDE="false" GAP="false" />
        <F I="174" S="9194" STDDEV="0.000" HIGHLIGHT="false" HIDE="false" GAP="false" />
        <F I="175" S="34082" STDDEV="0.000" HIGHLIGHT="false" HIDE="false" GAP="false" />
        <F I="176" S="4105" STDDEV="0.000" HIGHLIGHT="false" HIDE="false" GAP="false" />
        <F I="177" S="6210" STDDEV="0.000" HIGHLIGHT="false" HIDE="false" GAP="false" />
        <F I="178" S="2334" STDDEV="0.000" HIGHLIGHT="false" HIDE="false" GAP="false" />
        <F I="179" S="3523" STDDEV="0.000" HIGHLIGHT="false" HIDE="false" GAP="false" />
        <F I="180" S="2044" STDDEV="0.000" HIGHLIGHT="false" HIDE="false" GAP="false" />
        <F I="181" S="2882" STDDEV="0.000" HIGHLIGHT="false" HIDE="false" GAP="false" />
        <F I="182" S="15629" STDDEV="0.000" HIGHLIGHT="false" HIDE="false" GAP="false" />
        <F I="183" S="1803" STDDEV="0.000" HIGHLIGHT="false" HIDE="false" GAP="false" />
        <F I="184" S="6462" STDDEV="0.000" HIGHLIGHT="false" HIDE="false" GAP="false" />
        <F I="185" S="2771" STDDEV="0.000" HIGHLIGHT="false" HIDE="false" GAP="false" />
        <F I="186" S="2296" STDDEV="0.000" HIGHLIGHT="false" HIDE="false" GAP="false" />
        <F I="187" S="5606" STDDEV="0.000" HIGHLIGHT="false" HIDE="false" GAP="false" />
        <F I="188" S="4934" STDDEV="0.000" HIGHLIGHT="false" HIDE="false" GAP="false" />
        <F I="189" S="7647" STDDEV="0.000" HIGHLIGHT="false" HIDE="false" GAP="false" />
        <F I="190" S="8815" STDDEV="0.000" HIGHLIGHT="false" HIDE="false" GAP="false" />
        <F I="191" S="2278" STDDEV="0.000" HIGHLIGHT="false" HIDE="false" GAP="false" />
        <F I="192" S="15832" STDDEV="0.000" HIGHLIGHT="false" HIDE="false" GAP="false" />
        <F I="193" S="25093" STDDEV="0.000" HIGHLIGHT="false" HIDE="false" GAP="false" />
        <F I="194" S="1234" STDDEV="0.000" HIGHLIGHT="false" HIDE="false" GAP="false" />
        <F I="195" S="10395" STDDEV="0.000" HIGHLIGHT="false" HIDE="false" GAP="false" />
        <F I="196" S="5998" STDDEV="0.000" HIGHLIGHT="false" HIDE="false" GAP="false" />
        <F I="197" S="4146" STDDEV="0.000" HIGHLIGHT="false" HIDE="false" GAP="false" />
        <F I="198" S="4181" STDDEV="0.000" HIGHLIGHT="false" HIDE="false" GAP="false" />
        <F I="199" S="12167" STDDEV="0.000" HIGHLIGHT="false" HIDE="false" GAP="false" />
        <F I="200" S="9407" STDDEV="0.000" HIGHLIGHT="false" HIDE="false" GAP="false" />
        <F I="201" S="4340" STDDEV="0.000" HIGHLIGHT="false" HIDE="false" GAP="false" />
        <F I="202" S="6105" STDDEV="0.000" HIGHLIGHT="false" HIDE="false" GAP="false" />
        <F I="203" S="8795" STDDEV="0.000" HIGHLIGHT="false" HIDE="false" GAP="false" />
        <F I="204" S="6435" STDDEV="0.000" HIGHLIGHT="false" HIDE="false" GAP="false" />
        <F I="205" S="14293" STDDEV="0.000" HIGHLIGHT="false" HIDE="false" GAP="false" />
        <F I="206" S="18816" STDDEV="0.000" HIGHLIGHT="false" HIDE="false" GAP="false" />
        <F I="207" S="6395" STDDEV="0.000" HIGHLIGHT="false" HIDE="false" GAP="false" />
        <F I="208" S="7634" STDDEV="0.000" HIGHLIGHT="false" HIDE="false" GAP="false" />
        <F I="209" S="1808" STDDEV="0.000" HIGHLIGHT="false" HIDE="false" GAP="false" />
        <F I="210" S="2405" STDDEV="0.000" HIGHLIGHT="false" HIDE="false" GAP="false" />
        <F I="211" S="17855" STDDEV="0.000" HIGHLIGHT="false" HIDE="false" GAP="false" />
        <F I="212" S="2183" STDDEV="0.000" HIGHLIGHT="false" HIDE="false" GAP="false" />
        <F I="213" S="8961" STDDEV="0.000" HIGHLIGHT="false" HIDE="false" GAP="false" />
        <F I="214" S="3145" STDDEV="0.000" HIGHLIGHT="false" HIDE="false" GAP="false" />
        <F I="215" S="7629" STDDEV="0.000" HIGHLIGHT="false" HIDE="false" GAP="false" />
        <F I="216" S="4064" STDDEV="0.000" HIGHLIGHT="false" HIDE="false" GAP="false" />
        <F I="217" S="2015" STDDEV="0.000" HIGHLIGHT="false" HIDE="false" GAP="false" />
        <F I="218" S="26962" STDDEV="0.000" HIGHLIGHT="false" HIDE="false" GAP="false" />
        <F I="219" S="8549" STDDEV="0.000" HIGHLIGHT="false" HIDE="false" GAP="false" />
        <F I="220" S="2440" STDDEV="0.000" HIGHLIGHT="false" HIDE="false" GAP="false" />
        <F I="221" S="3518" STDDEV="0.000" HIGHLIGHT="false" HIDE="false" GAP="false" />
        <F I="222" S="6225" STDDEV="0.000" HIGHLIGHT="false" HIDE="false" GAP="false" />
        <F I="223" S="6721" STDDEV="0.000" HIGHLIGHT="false" HIDE="false" GAP="false" />
        <F I="224" S="1946" STDDEV="0.000" HIGHLIGHT="false" HIDE="false" GAP="false" />
        <F I="225" S="39554" STDDEV="0.000" HIGHLIGHT="false" HIDE="false" GAP="false" />
        <F I="226" S="23253" STDDEV="0.000" HIGHLIGHT="false" HIDE="false" GAP="false" />
        <F I="227" S="9476" STDDEV="0.000" HIGHLIGHT="false" HIDE="false" GAP="false" />
        <F I="228" S="3478" STDDEV="0.000" HIGHLIGHT="false" HIDE="false" GAP="false" />
        <F I="229" S="1374" STDDEV="0.000" HIGHLIGHT="false" HIDE="false" GAP="false" />
        <F I="230" S="33843" STDDEV="0.000" HIGHLIGHT="false" HIDE="false" GAP="false" />
        <F I="231" S="2001" STDDEV="0.000" HIGHLIGHT="false" HIDE="false" GAP="false" />
        <F I="232" S="4248" STDDEV="0.000" HIGHLIGHT="false" HIDE="false" GAP="false" />
        <F I="233" S="6461" STDDEV="0.000" HIGHLIGHT="false" HIDE="false" GAP="false" />
        <F I="234" S="4251" STDDEV="0.000" HIGHLIGHT="false" HIDE="false" GAP="false" />
        <F I="235" S="7467" STDDEV="0.000" HIGHLIGHT="false" HIDE="false" GAP="false" />
        <F I="236" S="3358" STDDEV="0.000" HIGHLIGHT="false" HIDE="false" GAP="false" />
        <F I="237" S="10942" STDDEV="0.000" HIGHLIGHT="false" HIDE="false" GAP="false" />
        <F I="238" S="3587" STDDEV="0.000" HIGHLIGHT="false" HIDE="false" GAP="false" />
        <F I="239" S="4485" STDDEV="0.000" HIGHLIGHT="false" HIDE="false" GAP="false" />
        <F I="240" S="1401" STDDEV="0.000" HIGHLIGHT="false" HIDE="false" GAP="false" />
        <F I="241" S="14444" STDDEV="0.000" HIGHLIGHT="false" HIDE="false" GAP="false" />
        <F I="242" S="12249" STDDEV="0.000" HIGHLIGHT="false" HIDE="false" GAP="false" />
        <F I="243" S="11170" STDDEV="0.000" HIGHLIGHT="false" HIDE="false" GAP="false" />
        <F I="244" S="4051" STDDEV="0.000" HIGHLIGHT="false" HIDE="false" GAP="false" />
        <F I="245" S="19836" STDDEV="0.000" HIGHLIGHT="false" HIDE="false" GAP="false" />
        <F I="246" S="10339" STDDEV="0.000" HIGHLIGHT="false" HIDE="false" GAP="false" />
        <F I="247" S="3520" STDDEV="0.000" HIGHLIGHT="false" HIDE="false" GAP="false" />
        <F I="248" S="2048" STDDEV="0.000" HIGHLIGHT="false" HIDE="false" GAP="false" />
        <F I="249" S="2566" STDDEV="0.000" HIGHLIGHT="false" HIDE="false" GAP="false" />
        <F I="250" S="10051" STDDEV="0.000" HIGHLIGHT="false" HIDE="false" GAP="false" />
        <F I="251" S="9120" STDDEV="0.000" HIGHLIGHT="false" HIDE="false" GAP="false" />
        <F I="252" S="22544" STDDEV="0.000" HIGHLIGHT="false" HIDE="false" GAP="false" />
        <F I="253" S="2103" STDDEV="0.000" HIGHLIGHT="false" HIDE="false" GAP="false" />
        <F I="254" S="2116" STDDEV="0.000" HIGHLIGHT="false" HIDE="false" GAP="false" />
        <F I="255" S="3265" STDDEV="0.000" HIGHLIGHT="false" HIDE="false" GAP="false" />
        <F I="256" S="7343" STDDEV="0.000" HIGHLIGHT="false" HIDE="false" GAP="false" />
        <F I="257" S="3132" STDDEV="0.000" HIGHLIGHT="false" HIDE="false" GAP="false" />
        <F I="258" S="2056" STDDEV="0.000" HIGHLIGHT="false" HIDE="false" GAP="false" />
        <F I="259" S="9301" STDDEV="0.000" HIGHLIGHT="false" HIDE="false" GAP="false" />
        <F I="260" S="2235" STDDEV="0.000" HIGHLIGHT="false" HIDE="false" GAP="false" />
        <F I="261" S="4213" STDDEV="0.000" HIGHLIGHT="false" HIDE="false" GAP="false" />
        <F I="262" S="5216" STDDEV="0.000" HIGHLIGHT="false" HIDE="false" GAP="false" />
        <F I="263" S="3537" STDDEV="0.000" HIGHLIGHT="false" HIDE="false" GAP="false" />
        <F I="264" S="2901" STDDEV="0.000" HIGHLIGHT="false" HIDE="false" GAP="false" />
        <F I="265" S="6158" STDDEV="0.000" HIGHLIGHT="false" HIDE="false" GAP="false" />
        <F I="266" S="7266" STDDEV="0.000" HIGHLIGHT="false" HIDE="false" GAP="false" />
        <F I="267" S="2040" STDDEV="0.000" HIGHLIGHT="false" HIDE="false" GAP="false" />
        <F I="268" S="10013" STDDEV="0.000" HIGHLIGHT="false" HIDE="false" GAP="false" />
        <F I="269" S="14870" STDDEV="0.000" HIGHLIGHT="false" HIDE="false" GAP="false" />
        <F I="270" S="15872" STDDEV="0.000" HIGHLIGHT="false" HIDE="false" GAP="false" />
        <F I="271" S="2218" STDDEV="0.000" HIGHLIGHT="false" HIDE="false" GAP="false" />
        <F I="272" S="2264" STDDEV="0.000" HIGHLIGHT="false" HIDE="false" GAP="false" />
        <F I="273" S="11329" STDDEV="0.000" HIGHLIGHT="false" HIDE="false" GAP="false" />
        <F I="274" S="16499" STDDEV="0.000" HIGHLIGHT="false" HIDE="false" GAP="false" />
        <F I="275" S="11410" STDDEV="0.000" HIGHLIGHT="false" HIDE="false" GAP="false" />
        <F I="276" S="4210" STDDEV="0.000" HIGHLIGHT="false" HIDE="false" GAP="false" />
        <F I="277" S="1563" STDDEV="0.000" HIGHLIGHT="false" HIDE="false" GAP="false" />
        <F I="278" S="3622" STDDEV="0.000" HIGHLIGHT="false" HIDE="false" GAP="false" />
        <F I="279" S="7672" STDDEV="0.000" HIGHLIGHT="false" HIDE="false" GAP="false" />
        <F I="280" S="2718" STDDEV="0.000" HIGHLIGHT="false" HIDE="false" GAP="false" />
        <F I="281" S="2606" STDDEV="0.000" HIGHLIGHT="false" HIDE="false" GAP="false" />
        <F I="282" S="1887" STDDEV="0.000" HIGHLIGHT="false" HIDE="false" GAP="false" />
        <F I="283" S="19268" STDDEV="0.000" HIGHLIGHT="false" HIDE="false" GAP="false" />
        <F I="284" S="4842" STDDEV="0.000" HIGHLIGHT="false" HIDE="false" GAP="false" />
        <F I="285" S="5933" STDDEV="0.000" HIGHLIGHT="false" HIDE="false" GAP="false" />
        <F I="286" S="13887" STDDEV="0.000" HIGHLIGHT="false" HIDE="false" GAP="false" />
        <F I="287" S="3038" STDDEV="0.000" HIGHLIGHT="false" HIDE="false" GAP="false" />
        <F I="288" S="5664" STDDEV="0.000" HIGHLIGHT="false" HIDE="false" GAP="false" />
        <F I="289" S="31996" STDDEV="0.000" HIGHLIGHT="false" HIDE="false" GAP="false" />
        <F I="290" S="41438" STDDEV="0.000" HIGHLIGHT="false" HIDE="false" GAP="false" />
        <F I="291" S="3186" STDDEV="0.000" HIGHLIGHT="false" HIDE="false" GAP="false" />
        <F I="292" S="5933" STDDEV="0.000" HIGHLIGHT="false" HIDE="false" GAP="false" />
        <F I="293" S="2687" STDDEV="0.000" HIGHLIGHT="false" HIDE="false" GAP="false" />
        <F I="294" S="2163" STDDEV="0.000" HIGHLIGHT="false" HIDE="false" GAP="false" />
        <F I="295" S="12720" STDDEV="0.000" HIGHLIGHT="false" HIDE="false" GAP="false" />
        <F I="296" S="19092" STDDEV="0.000" HIGHLIGHT="false" HIDE="false" GAP="false" />
        <F I="297" S="6817" STDDEV="0.000" HIGHLIGHT="false" HIDE="false" GAP="false" />
        <F I="298" S="6724" STDDEV="0.000" HIGHLIGHT="false" HIDE="false" GAP="false" />
        <F I="299" S="3194" STDDEV="0.000" HIGHLIGHT="false" HIDE="false" GAP="false" />
        <F I="300" S="4152" STDDEV="0.000" HIGHLIGHT="false" HIDE="false" GAP="false" />
        <F I="301" S="19492" STDDEV="0.000" HIGHLIGHT="false" HIDE="false" GAP="false" />
        <F I="302" S="3774" STDDEV="0.000" HIGHLIGHT="false" HIDE="false" GAP="false" />
        <F I="303" S="26102" STDDEV="0.000" HIGHLIGHT="false" HIDE="false" GAP="false" />
        <F I="304" S="33344" STDDEV="0.000" HIGHLIGHT="false" HIDE="false" GAP="false" />
        <F I="305" S="11901" STDDEV="0.000" HIGHLIGHT="false" HIDE="false" GAP="false" />
        <F I="306" S="7644" STDDEV="0.000" HIGHLIGHT="false" HIDE="false" GAP="false" />
        <F I="307" S="7004" STDDEV="0.000" HIGHLIGHT="false" HIDE="false" GAP="false" />
        <F I="308" S="12584" STDDEV="0.000" HIGHLIGHT="false" HIDE="false" GAP="false" />
        <F I="309" S="13273" STDDEV="0.000" HIGHLIGHT="false" HIDE="false" GAP="false" />
        <F I="310" S="2133" STDDEV="0.000" HIGHLIGHT="false" HIDE="false" GAP="false" />
        <F I="311" S="15686" STDDEV="0.000" HIGHLIGHT="false" HIDE="false" GAP="false" />
        <F I="312" S="1898" STDDEV="0.000" HIGHLIGHT="false" HIDE="false" GAP="false" />
        <F I="313" S="24786" STDDEV="0.000" HIGHLIGHT="false" HIDE="false" GAP="false" />
        <F I="314" S="4514" STDDEV="0.000" HIGHLIGHT="false" HIDE="false" GAP="false" />
        <F I="315" S="2016" STDDEV="0.000" HIGHLIGHT="false" HIDE="false" GAP="false" />
        <F I="316" S="5674" STDDEV="0.000" HIGHLIGHT="false" HIDE="false" GAP="false" />
        <F I="317" S="2323" STDDEV="0.000" HIGHLIGHT="false" HIDE="false" GAP="false" />
        <F I="318" S="14669" STDDEV="0.000" HIGHLIGHT="false" HIDE="false" GAP="false" />
        <F I="319" S="21682" STDDEV="0.000" HIGHLIGHT="false" HIDE="false" GAP="false" />
        <F I="320" S="8994" STDDEV="0.000" HIGHLIGHT="false" HIDE="false" GAP="false" />
        <F I="321" S="5534" STDDEV="0.000" HIGHLIGHT="false" HIDE="false" GAP="false" />
        <F I="322" S="23505" STDDEV="0.000" HIGHLIGHT="false" HIDE="false" GAP="false" />
        <F I="323" S="2595" STDDEV="0.000" HIGHLIGHT="false" HIDE="false" GAP="false" />
        <F I="324" S="16705" STDDEV="0.000" HIGHLIGHT="false" HIDE="false" GAP="false" />
        <F I="325" S="5412" STDDEV="0.000" HIGHLIGHT="false" HIDE="false" GAP="false" />
        <F I="326" S="5006" STDDEV="0.000" HIGHLIGHT="false" HIDE="false" GAP="false" />
        <F I="327" S="9102" STDDEV="0.000" HIGHLIGHT="false" HIDE="false" GAP="false" />
        <F I="328" S="17710" STDDEV="0.000" HIGHLIGHT="false" HIDE="false" GAP="false" />
        <F I="329" S="7077" STDDEV="0.000" HIGHLIGHT="false" HIDE="false" GAP="false" />
        <F I="330" S="2026" STDDEV="0.000" HIGHLIGHT="false" HIDE="false" GAP="false" />
        <F I="331" S="12445" STDDEV="0.000" HIGHLIGHT="false" HIDE="false" GAP="false" />
        <F I="332" S="8777" STDDEV="0.000" HIGHLIGHT="false" HIDE="false" GAP="false" />
        <F I="333" S="5030" STDDEV="0.000" HIGHLIGHT="false" HIDE="false" GAP="false" />
        <F I="334" S="22133" STDDEV="0.000" HIGHLIGHT="false" HIDE="false" GAP="false" />
        <F I="335" S="8158" STDDEV="0.000" HIGHLIGHT="false" HIDE="false" GAP="false" />
        <F I="336" S="6688" STDDEV="0.000" HIGHLIGHT="false" HIDE="false" GAP="false" />
        <F I="337" S="1815" STDDEV="0.000" HIGHLIGHT="false" HIDE="false" GAP="false" />
        <F I="338" S="16864" STDDEV="0.000" HIGHLIGHT="false" HIDE="false" GAP="false" />
        <F I="339" S="2912" STDDEV="0.000" HIGHLIGHT="false" HIDE="false" GAP="false" />
        <F I="340" S="9695" STDDEV="0.000" HIGHLIGHT="false" HIDE="false" GAP="false" />
        <F I="341" S="4343" STDDEV="0.000" HIGHLIGHT="false" HIDE="false" GAP="false" />
        <F I="342" S="2488" STDDEV="0.000" HIGHLIGHT="false" HIDE="false" GAP="false" />
        <F I="343" S="4304" STDDEV="0.000" HIGHLIGHT="false" HIDE="false" GAP="false" />
        <F I="344" S="10913" STDDEV="0.000" HIGHLIGHT="false" HIDE="false" GAP="false" />
        <F I="345" S="15676" STDDEV="0.000" HIGHLIGHT="false" HIDE="false" GAP="false" />
        <F I="346" S="10354" STDDEV="0.000" HIGHLIGHT="false" HIDE="false" GAP="false" />
        <F I="347" S="12821" STDDEV="0.000" HIGHLIGHT="false" HIDE="false" GAP="false" />
        <F I="348" S="5372" STDDEV="0.000" HIGHLIGHT="false" HIDE="false" GAP="false" />
        <F I="349" S="8428" STDDEV="0.000" HIGHLIGHT="false" HIDE="false" GAP="false" />
        <F I="350" S="9612" STDDEV="0.000" HIGHLIGHT="false" HIDE="false" GAP="false" />
        <F I="351" S="12478" STDDEV="0.000" HIGHLIGHT="false" HIDE="false" GAP="false" />
        <F I="352" S="2148" STDDEV="0.000" HIGHLIGHT="false" HIDE="false" GAP="false" />
        <F I="353" S="3521" STDDEV="0.000" HIGHLIGHT="false" HIDE="false" GAP="false" />
        <F I="354" S="10379" STDDEV="0.000" HIGHLIGHT="false" HIDE="false" GAP="false" />
        <F I="355" S="16991" STDDEV="0.000" HIGHLIGHT="false" HIDE="false" GAP="false" />
        <F I="356" S="2003" STDDEV="0.000" HIGHLIGHT="false" HIDE="false" GAP="false" />
        <F I="357" S="4480" STDDEV="0.000" HIGHLIGHT="false" HIDE="false" GAP="false" />
        <F I="358" S="10144" STDDEV="0.000" HIGHLIGHT="false" HIDE="false" GAP="false" />
        <F I="359" S="1908" STDDEV="0.000" HIGHLIGHT="false" HIDE="false" GAP="false" />
        <F I="360" S="11255" STDDEV="0.000" HIGHLIGHT="false" HIDE="false" GAP="false" />
        <F I="361" S="3547" STDDEV="0.000" HIGHLIGHT="false" HIDE="false" GAP="false" />
        <F I="362" S="9732" STDDEV="0.000" HIGHLIGHT="false" HIDE="false" GAP="false" />
        <F I="363" S="3237" STDDEV="0.000" HIGHLIGHT="false" HIDE="false" GAP="false" />
        <F I="364" S="2795" STDDEV="0.000" HIGHLIGHT="false" HIDE="false" GAP="false" />
        <F I="365" S="23390" STDDEV="0.000" HIGHLIGHT="false" HIDE="false" GAP="false" />
        <F I="366" S="8294" STDDEV="0.000" HIGHLIGHT="false" HIDE="false" GAP="false" />
        <F I="367" S="3273" STDDEV="0.000" HIGHLIGHT="false" HIDE="false" GAP="false" />
        <F I="368" S="7293" STDDEV="0.000" HIGHLIGHT="false" HIDE="false" GAP="false" />
        <F I="369" S="3291" STDDEV="0.000" HIGHLIGHT="false" HIDE="false" GAP="false" />
        <F I="370" S="22454" STDDEV="0.000" HIGHLIGHT="false" HIDE="false" GAP="false" />
        <F I="371" S="20869" STDDEV="0.000" HIGHLIGHT="false" HIDE="false" GAP="false" />
        <F I="372" S="2196" STDDEV="0.000" HIGHLIGHT="false" HIDE="false" GAP="false" />
        <F I="373" S="14549" STDDEV="0.000" HIGHLIGHT="false" HIDE="false" GAP="false" />
        <F I="374" S="2523" STDDEV="0.000" HIGHLIGHT="false" HIDE="false" GAP="false" />
        <F I="375" S="4468" STDDEV="0.000" HIGHLIGHT="false" HIDE="false" GAP="false" />
        <F I="376" S="3336" STDDEV="0.000" HIGHLIGHT="false" HIDE="false" GAP="false" />
        <F I="377" S="4457" STDDEV="0.000" HIGHLIGHT="false" HIDE="false" GAP="false" />
        <F I="378" S="1343" STDDEV="0.000" HIGHLIGHT="false" HIDE="false" GAP="false" />
        <F I="379" S="12429" STDDEV="0.000" HIGHLIGHT="false" HIDE="false" GAP="false" />
        <F I="380" S="9781" STDDEV="0.000" HIGHLIGHT="false" HIDE="false" GAP="false" />
      </FRAGMENTS>

      <MAP_METRICS STRETCH="0" RECT_AVE="0.00" RECT_ALL="0.00" MID_STDDEV="0.00" R="0.00" WIGGLE="0.00" GAP_STDDEV="0.00" GAP_MAX="0" />
      <FEATURES>

      </FEATURES>

  </RESTRICTION_MAP>
  <RESTRICTION_MAP ID="Vibrio cholerae (067)" ENZYME="NheI" INSILICO="false">
    <MAP_DISPLAY DBID="2739734" EDITABLE="false" STICK="false" X="10000" Y="200" TRANS="255" ORDER="20" ORIENTATION="1" CIRCULAR="true" GROUPID="-1" />
      <FRAGMENTS SHIFT="0" OFFSET="1">
        <F I="0" S="3635" STDDEV="0.000" HIGHLIGHT="false" HIDE="false" GAP="false" />
        <F I="1" S="13332" STDDEV="0.000" HIGHLIGHT="false" HIDE="false" GAP="false" />
        <F I="2" S="6902" STDDEV="0.000" HIGHLIGHT="false" HIDE="false" GAP="false" />
        <F I="3" S="8833" STDDEV="0.000" HIGHLIGHT="false" HIDE="false" GAP="false" />
        <F I="4" S="3131" STDDEV="0.000" HIGHLIGHT="false" HIDE="false" GAP="false" />
        <F I="5" S="2688" STDDEV="0.000" HIGHLIGHT="false" HIDE="false" GAP="false" />
        <F I="6" S="4948" STDDEV="0.000" HIGHLIGHT="false" HIDE="false" GAP="false" />
        <F I="7" S="4649" STDDEV="0.000" HIGHLIGHT="false" HIDE="false" GAP="false" />
        <F I="8" S="2937" STDDEV="0.000" HIGHLIGHT="false" HIDE="false" GAP="false" />
        <F I="9" S="6932" STDDEV="0.000" HIGHLIGHT="false" HIDE="false" GAP="false" />
        <F I="10" S="10517" STDDEV="0.000" HIGHLIGHT="false" HIDE="false" GAP="false" />
        <F I="11" S="2059" STDDEV="0.000" HIGHLIGHT="false" HIDE="false" GAP="false" />
        <F I="12" S="7151" STDDEV="0.000" HIGHLIGHT="false" HIDE="false" GAP="false" />
        <F I="13" S="11085" STDDEV="0.000" HIGHLIGHT="false" HIDE="false" GAP="false" />
        <F I="14" S="6607" STDDEV="0.000" HIGHLIGHT="false" HIDE="false" GAP="false" />
        <F I="15" S="1988" STDDEV="0.000" HIGHLIGHT="false" HIDE="false" GAP="false" />
        <F I="16" S="2969" STDDEV="0.000" HIGHLIGHT="false" HIDE="false" GAP="false" />
        <F I="17" S="3464" STDDEV="0.000" HIGHLIGHT="false" HIDE="false" GAP="false" />
        <F I="18" S="3001" STDDEV="0.000" HIGHLIGHT="false" HIDE="false" GAP="false" />
        <F I="19" S="2251" STDDEV="0.000" HIGHLIGHT="false" HIDE="false" GAP="false" />
        <F I="20" S="4056" STDDEV="0.000" HIGHLIGHT="false" HIDE="false" GAP="false" />
        <F I="21" S="4133" STDDEV="0.000" HIGHLIGHT="false" HIDE="false" GAP="false" />
        <F I="22" S="7946" STDDEV="0.000" HIGHLIGHT="false" HIDE="false" GAP="false" />
        <F I="23" S="2923" STDDEV="0.000" HIGHLIGHT="false" HIDE="false" GAP="false" />
        <F I="24" S="8414" STDDEV="0.000" HIGHLIGHT="false" HIDE="false" GAP="false" />
        <F I="25" S="3330" STDDEV="0.000" HIGHLIGHT="false" HIDE="false" GAP="false" />
        <F I="26" S="20100" STDDEV="0.000" HIGHLIGHT="false" HIDE="false" GAP="false" />
        <F I="27" S="2967" STDDEV="0.000" HIGHLIGHT="false" HIDE="false" GAP="false" />
        <F I="28" S="6406" STDDEV="0.000" HIGHLIGHT="false" HIDE="false" GAP="false" />
        <F I="29" S="1645" STDDEV="0.000" HIGHLIGHT="false" HIDE="false" GAP="false" />
        <F I="30" S="4894" STDDEV="0.000" HIGHLIGHT="false" HIDE="false" GAP="false" />
        <F I="31" S="16995" STDDEV="0.000" HIGHLIGHT="false" HIDE="false" GAP="false" />
        <F I="32" S="7989" STDDEV="0.000" HIGHLIGHT="false" HIDE="false" GAP="false" />
        <F I="33" S="2774" STDDEV="0.000" HIGHLIGHT="false" HIDE="false" GAP="false" />
        <F I="34" S="6347" STDDEV="0.000" HIGHLIGHT="false" HIDE="false" GAP="false" />
        <F I="35" S="5338" STDDEV="0.000" HIGHLIGHT="false" HIDE="false" GAP="false" />
        <F I="36" S="17859" STDDEV="0.000" HIGHLIGHT="false" HIDE="false" GAP="false" />
        <F I="37" S="3319" STDDEV="0.000" HIGHLIGHT="false" HIDE="false" GAP="false" />
        <F I="38" S="2552" STDDEV="0.000" HIGHLIGHT="false" HIDE="false" GAP="false" />
        <F I="39" S="1579" STDDEV="0.000" HIGHLIGHT="false" HIDE="false" GAP="false" />
        <F I="40" S="5770" STDDEV="0.000" HIGHLIGHT="false" HIDE="false" GAP="false" />
        <F I="41" S="18775" STDDEV="0.000" HIGHLIGHT="false" HIDE="false" GAP="false" />
        <F I="42" S="3335" STDDEV="0.000" HIGHLIGHT="false" HIDE="false" GAP="false" />
        <F I="43" S="2531" STDDEV="0.000" HIGHLIGHT="false" HIDE="false" GAP="false" />
        <F I="44" S="3769" STDDEV="0.000" HIGHLIGHT="false" HIDE="false" GAP="false" />
        <F I="45" S="16688" STDDEV="0.000" HIGHLIGHT="false" HIDE="false" GAP="false" />
        <F I="46" S="1697" STDDEV="0.000" HIGHLIGHT="false" HIDE="false" GAP="false" />
        <F I="47" S="2825" STDDEV="0.000" HIGHLIGHT="false" HIDE="false" GAP="false" />
        <F I="48" S="2902" STDDEV="0.000" HIGHLIGHT="false" HIDE="false" GAP="false" />
        <F I="49" S="5370" STDDEV="0.000" HIGHLIGHT="false" HIDE="false" GAP="false" />
        <F I="50" S="2785" STDDEV="0.000" HIGHLIGHT="false" HIDE="false" GAP="false" />
        <F I="51" S="4272" STDDEV="0.000" HIGHLIGHT="false" HIDE="false" GAP="false" />
        <F I="52" S="5267" STDDEV="0.000" HIGHLIGHT="false" HIDE="false" GAP="false" />
        <F I="53" S="4860" STDDEV="0.000" HIGHLIGHT="false" HIDE="false" GAP="false" />
        <F I="54" S="2555" STDDEV="0.000" HIGHLIGHT="false" HIDE="false" GAP="false" />
        <F I="55" S="2244" STDDEV="0.000" HIGHLIGHT="false" HIDE="false" GAP="false" />
        <F I="56" S="2622" STDDEV="0.000" HIGHLIGHT="false" HIDE="false" GAP="false" />
        <F I="57" S="3973" STDDEV="0.000" HIGHLIGHT="false" HIDE="false" GAP="false" />
        <F I="58" S="3278" STDDEV="0.000" HIGHLIGHT="false" HIDE="false" GAP="false" />
        <F I="59" S="5897" STDDEV="0.000" HIGHLIGHT="false" HIDE="false" GAP="false" />
        <F I="60" S="3064" STDDEV="0.000" HIGHLIGHT="false" HIDE="false" GAP="false" />
        <F I="61" S="6460" STDDEV="0.000" HIGHLIGHT="false" HIDE="false" GAP="false" />
        <F I="62" S="5280" STDDEV="0.000" HIGHLIGHT="false" HIDE="false" GAP="false" />
        <F I="63" S="3434" STDDEV="0.000" HIGHLIGHT="false" HIDE="false" GAP="false" />
        <F I="64" S="3821" STDDEV="0.000" HIGHLIGHT="false" HIDE="false" GAP="false" />
        <F I="65" S="8074" STDDEV="0.000" HIGHLIGHT="false" HIDE="false" GAP="false" />
        <F I="66" S="33670" STDDEV="0.000" HIGHLIGHT="false" HIDE="false" GAP="false" />
        <F I="67" S="3119" STDDEV="0.000" HIGHLIGHT="false" HIDE="false" GAP="false" />
        <F I="68" S="26556" STDDEV="0.000" HIGHLIGHT="false" HIDE="false" GAP="false" />
        <F I="69" S="1576" STDDEV="0.000" HIGHLIGHT="false" HIDE="false" GAP="false" />
        <F I="70" S="3358" STDDEV="0.000" HIGHLIGHT="false" HIDE="false" GAP="false" />
        <F I="71" S="21216" STDDEV="0.000" HIGHLIGHT="false" HIDE="false" GAP="false" />
        <F I="72" S="2788" STDDEV="0.000" HIGHLIGHT="false" HIDE="false" GAP="false" />
        <F I="73" S="12813" STDDEV="0.000" HIGHLIGHT="false" HIDE="false" GAP="false" />
        <F I="74" S="4830" STDDEV="0.000" HIGHLIGHT="false" HIDE="false" GAP="false" />
        <F I="75" S="2563" STDDEV="0.000" HIGHLIGHT="false" HIDE="false" GAP="false" />
        <F I="76" S="2882" STDDEV="0.000" HIGHLIGHT="false" HIDE="false" GAP="false" />
        <F I="77" S="2406" STDDEV="0.000" HIGHLIGHT="false" HIDE="false" GAP="false" />
        <F I="78" S="14855" STDDEV="0.000" HIGHLIGHT="false" HIDE="false" GAP="false" />
        <F I="79" S="2058" STDDEV="0.000" HIGHLIGHT="false" HIDE="false" GAP="false" />
        <F I="80" S="4498" STDDEV="0.000" HIGHLIGHT="false" HIDE="false" GAP="false" />
        <F I="81" S="6863" STDDEV="0.000" HIGHLIGHT="false" HIDE="false" GAP="false" />
        <F I="82" S="3791" STDDEV="0.000" HIGHLIGHT="false" HIDE="false" GAP="false" />
        <F I="83" S="5996" STDDEV="0.000" HIGHLIGHT="false" HIDE="false" GAP="false" />
        <F I="84" S="4578" STDDEV="0.000" HIGHLIGHT="false" HIDE="false" GAP="false" />
        <F I="85" S="8156" STDDEV="0.000" HIGHLIGHT="false" HIDE="false" GAP="false" />
        <F I="86" S="2142" STDDEV="0.000" HIGHLIGHT="false" HIDE="false" GAP="false" />
        <F I="87" S="2371" STDDEV="0.000" HIGHLIGHT="false" HIDE="false" GAP="false" />
        <F I="88" S="8216" STDDEV="0.000" HIGHLIGHT="false" HIDE="false" GAP="false" />
        <F I="89" S="6764" STDDEV="0.000" HIGHLIGHT="false" HIDE="false" GAP="false" />
        <F I="90" S="4862" STDDEV="0.000" HIGHLIGHT="false" HIDE="false" GAP="false" />
        <F I="91" S="5323" STDDEV="0.000" HIGHLIGHT="false" HIDE="false" GAP="false" />
        <F I="92" S="6494" STDDEV="0.000" HIGHLIGHT="false" HIDE="false" GAP="false" />
        <F I="93" S="11797" STDDEV="0.000" HIGHLIGHT="false" HIDE="false" GAP="false" />
        <F I="94" S="14581" STDDEV="0.000" HIGHLIGHT="false" HIDE="false" GAP="false" />
        <F I="95" S="2739" STDDEV="0.000" HIGHLIGHT="false" HIDE="false" GAP="false" />
        <F I="96" S="3521" STDDEV="0.000" HIGHLIGHT="false" HIDE="false" GAP="false" />
        <F I="97" S="1890" STDDEV="0.000" HIGHLIGHT="false" HIDE="false" GAP="false" />
        <F I="98" S="17955" STDDEV="0.000" HIGHLIGHT="false" HIDE="false" GAP="false" />
        <F I="99" S="3935" STDDEV="0.000" HIGHLIGHT="false" HIDE="false" GAP="false" />
        <F I="100" S="9841" STDDEV="0.000" HIGHLIGHT="false" HIDE="false" GAP="false" />
        <F I="101" S="2635" STDDEV="0.000" HIGHLIGHT="false" HIDE="false" GAP="false" />
        <F I="102" S="1771" STDDEV="0.000" HIGHLIGHT="false" HIDE="false" GAP="false" />
        <F I="103" S="10086" STDDEV="0.000" HIGHLIGHT="false" HIDE="false" GAP="false" />
        <F I="104" S="2213" STDDEV="0.000" HIGHLIGHT="false" HIDE="false" GAP="false" />
        <F I="105" S="6530" STDDEV="0.000" HIGHLIGHT="false" HIDE="false" GAP="false" />
        <F I="106" S="3203" STDDEV="0.000" HIGHLIGHT="false" HIDE="false" GAP="false" />
        <F I="107" S="2293" STDDEV="0.000" HIGHLIGHT="false" HIDE="false" GAP="false" />
        <F I="108" S="1993" STDDEV="0.000" HIGHLIGHT="false" HIDE="false" GAP="false" />
        <F I="109" S="7784" STDDEV="0.000" HIGHLIGHT="false" HIDE="false" GAP="false" />
        <F I="110" S="1897" STDDEV="0.000" HIGHLIGHT="false" HIDE="false" GAP="false" />
        <F I="111" S="3739" STDDEV="0.000" HIGHLIGHT="false" HIDE="false" GAP="false" />
        <F I="112" S="11902" STDDEV="0.000" HIGHLIGHT="false" HIDE="false" GAP="false" />
        <F I="113" S="2806" STDDEV="0.000" HIGHLIGHT="false" HIDE="false" GAP="false" />
        <F I="114" S="2488" STDDEV="0.000" HIGHLIGHT="false" HIDE="false" GAP="false" />
        <F I="115" S="2350" STDDEV="0.000" HIGHLIGHT="false" HIDE="false" GAP="false" />
        <F I="116" S="4392" STDDEV="0.000" HIGHLIGHT="false" HIDE="false" GAP="false" />
        <F I="117" S="7939" STDDEV="0.000" HIGHLIGHT="false" HIDE="false" GAP="false" />
        <F I="118" S="14685" STDDEV="0.000" HIGHLIGHT="false" HIDE="false" GAP="false" />
        <F I="119" S="6255" STDDEV="0.000" HIGHLIGHT="false" HIDE="false" GAP="false" />
        <F I="120" S="10904" STDDEV="0.000" HIGHLIGHT="false" HIDE="false" GAP="false" />
        <F I="121" S="5152" STDDEV="0.000" HIGHLIGHT="false" HIDE="false" GAP="false" />
        <F I="122" S="3265" STDDEV="0.000" HIGHLIGHT="false" HIDE="false" GAP="false" />
        <F I="123" S="14273" STDDEV="0.000" HIGHLIGHT="false" HIDE="false" GAP="false" />
        <F I="124" S="12703" STDDEV="0.000" HIGHLIGHT="false" HIDE="false" GAP="false" />
        <F I="125" S="2231" STDDEV="0.000" HIGHLIGHT="false" HIDE="false" GAP="false" />
        <F I="126" S="5789" STDDEV="0.000" HIGHLIGHT="false" HIDE="false" GAP="false" />
        <F I="127" S="1523" STDDEV="0.000" HIGHLIGHT="false" HIDE="false" GAP="false" />
        <F I="128" S="3252" STDDEV="0.000" HIGHLIGHT="false" HIDE="false" GAP="false" />
        <F I="129" S="14056" STDDEV="0.000" HIGHLIGHT="false" HIDE="false" GAP="false" />
        <F I="130" S="3107" STDDEV="0.000" HIGHLIGHT="false" HIDE="false" GAP="false" />
        <F I="131" S="6035" STDDEV="0.000" HIGHLIGHT="false" HIDE="false" GAP="false" />
        <F I="132" S="2227" STDDEV="0.000" HIGHLIGHT="false" HIDE="false" GAP="false" />
        <F I="133" S="1899" STDDEV="0.000" HIGHLIGHT="false" HIDE="false" GAP="false" />
        <F I="134" S="9148" STDDEV="0.000" HIGHLIGHT="false" HIDE="false" GAP="false" />
        <F I="135" S="8176" STDDEV="0.000" HIGHLIGHT="false" HIDE="false" GAP="false" />
        <F I="136" S="3914" STDDEV="0.000" HIGHLIGHT="false" HIDE="false" GAP="false" />
        <F I="137" S="2856" STDDEV="0.000" HIGHLIGHT="false" HIDE="false" GAP="false" />
        <F I="138" S="8298" STDDEV="0.000" HIGHLIGHT="false" HIDE="false" GAP="false" />
        <F I="139" S="2312" STDDEV="0.000" HIGHLIGHT="false" HIDE="false" GAP="false" />
        <F I="140" S="7997" STDDEV="0.000" HIGHLIGHT="false" HIDE="false" GAP="false" />
        <F I="141" S="4466" STDDEV="0.000" HIGHLIGHT="false" HIDE="false" GAP="false" />
        <F I="142" S="6572" STDDEV="0.000" HIGHLIGHT="false" HIDE="false" GAP="false" />
        <F I="143" S="4871" STDDEV="0.000" HIGHLIGHT="false" HIDE="false" GAP="false" />
        <F I="144" S="4607" STDDEV="0.000" HIGHLIGHT="false" HIDE="false" GAP="false" />
        <F I="145" S="2044" STDDEV="0.000" HIGHLIGHT="false" HIDE="false" GAP="false" />
        <F I="146" S="3511" STDDEV="0.000" HIGHLIGHT="false" HIDE="false" GAP="false" />
        <F I="147" S="6483" STDDEV="0.000" HIGHLIGHT="false" HIDE="false" GAP="false" />
        <F I="148" S="8097" STDDEV="0.000" HIGHLIGHT="false" HIDE="false" GAP="false" />
        <F I="149" S="3631" STDDEV="0.000" HIGHLIGHT="false" HIDE="false" GAP="false" />
        <F I="150" S="15333" STDDEV="0.000" HIGHLIGHT="false" HIDE="false" GAP="false" />
        <F I="151" S="3426" STDDEV="0.000" HIGHLIGHT="false" HIDE="false" GAP="false" />
        <F I="152" S="9336" STDDEV="0.000" HIGHLIGHT="false" HIDE="false" GAP="false" />
        <F I="153" S="6684" STDDEV="0.000" HIGHLIGHT="false" HIDE="false" GAP="false" />
        <F I="154" S="2233" STDDEV="0.000" HIGHLIGHT="false" HIDE="false" GAP="false" />
        <F I="155" S="2771" STDDEV="0.000" HIGHLIGHT="false" HIDE="false" GAP="false" />
        <F I="156" S="1283" STDDEV="0.000" HIGHLIGHT="false" HIDE="false" GAP="false" />
        <F I="157" S="4096" STDDEV="0.000" HIGHLIGHT="false" HIDE="false" GAP="false" />
        <F I="158" S="3862" STDDEV="0.000" HIGHLIGHT="false" HIDE="false" GAP="false" />
        <F I="159" S="12448" STDDEV="0.000" HIGHLIGHT="false" HIDE="false" GAP="false" />
        <F I="160" S="2270" STDDEV="0.000" HIGHLIGHT="false" HIDE="false" GAP="false" />
        <F I="161" S="1952" STDDEV="0.000" HIGHLIGHT="false" HIDE="false" GAP="false" />
        <F I="162" S="2604" STDDEV="0.000" HIGHLIGHT="false" HIDE="false" GAP="false" />
        <F I="163" S="3769" STDDEV="0.000" HIGHLIGHT="false" HIDE="false" GAP="false" />
        <F I="164" S="10560" STDDEV="0.000" HIGHLIGHT="false" HIDE="false" GAP="false" />
        <F I="165" S="9428" STDDEV="0.000" HIGHLIGHT="false" HIDE="false" GAP="false" />
        <F I="166" S="2362" STDDEV="0.000" HIGHLIGHT="false" HIDE="false" GAP="false" />
        <F I="167" S="8480" STDDEV="0.000" HIGHLIGHT="false" HIDE="false" GAP="false" />
        <F I="168" S="4112" STDDEV="0.000" HIGHLIGHT="false" HIDE="false" GAP="false" />
        <F I="169" S="8062" STDDEV="0.000" HIGHLIGHT="false" HIDE="false" GAP="false" />
        <F I="170" S="3601" STDDEV="0.000" HIGHLIGHT="false" HIDE="false" GAP="false" />
        <F I="171" S="6979" STDDEV="0.000" HIGHLIGHT="false" HIDE="false" GAP="false" />
        <F I="172" S="5343" STDDEV="0.000" HIGHLIGHT="false" HIDE="false" GAP="false" />
        <F I="173" S="6107" STDDEV="0.000" HIGHLIGHT="false" HIDE="false" GAP="false" />
        <F I="174" S="7279" STDDEV="0.000" HIGHLIGHT="false" HIDE="false" GAP="false" />
        <F I="175" S="2003" STDDEV="0.000" HIGHLIGHT="false" HIDE="false" GAP="false" />
        <F I="176" S="7355" STDDEV="0.000" HIGHLIGHT="false" HIDE="false" GAP="false" />
        <F I="177" S="18901" STDDEV="0.000" HIGHLIGHT="false" HIDE="false" GAP="false" />
        <F I="178" S="11036" STDDEV="0.000" HIGHLIGHT="false" HIDE="false" GAP="false" />
        <F I="179" S="2034" STDDEV="0.000" HIGHLIGHT="false" HIDE="false" GAP="false" />
        <F I="180" S="2781" STDDEV="0.000" HIGHLIGHT="false" HIDE="false" GAP="false" />
        <F I="181" S="4644" STDDEV="0.000" HIGHLIGHT="false" HIDE="false" GAP="false" />
        <F I="182" S="3945" STDDEV="0.000" HIGHLIGHT="false" HIDE="false" GAP="false" />
        <F I="183" S="2799" STDDEV="0.000" HIGHLIGHT="false" HIDE="false" GAP="false" />
        <F I="184" S="3934" STDDEV="0.000" HIGHLIGHT="false" HIDE="false" GAP="false" />
        <F I="185" S="4805" STDDEV="0.000" HIGHLIGHT="false" HIDE="false" GAP="false" />
        <F I="186" S="8784" STDDEV="0.000" HIGHLIGHT="false" HIDE="false" GAP="false" />
        <F I="187" S="11948" STDDEV="0.000" HIGHLIGHT="false" HIDE="false" GAP="false" />
        <F I="188" S="8068" STDDEV="0.000" HIGHLIGHT="false" HIDE="false" GAP="false" />
        <F I="189" S="3975" STDDEV="0.000" HIGHLIGHT="false" HIDE="false" GAP="false" />
        <F I="190" S="3359" STDDEV="0.000" HIGHLIGHT="false" HIDE="false" GAP="false" />
        <F I="191" S="4244" STDDEV="0.000" HIGHLIGHT="false" HIDE="false" GAP="false" />
        <F I="192" S="1781" STDDEV="0.000" HIGHLIGHT="false" HIDE="false" GAP="false" />
        <F I="193" S="15386" STDDEV="0.000" HIGHLIGHT="false" HIDE="false" GAP="false" />
        <F I="194" S="7152" STDDEV="0.000" HIGHLIGHT="false" HIDE="false" GAP="false" />
        <F I="195" S="7058" STDDEV="0.000" HIGHLIGHT="false" HIDE="false" GAP="false" />
        <F I="196" S="5418" STDDEV="0.000" HIGHLIGHT="false" HIDE="false" GAP="false" />
        <F I="197" S="2578" STDDEV="0.000" HIGHLIGHT="false" HIDE="false" GAP="false" />
        <F I="198" S="16211" STDDEV="0.000" HIGHLIGHT="false" HIDE="false" GAP="false" />
        <F I="199" S="3773" STDDEV="0.000" HIGHLIGHT="false" HIDE="false" GAP="false" />
        <F I="200" S="1860" STDDEV="0.000" HIGHLIGHT="false" HIDE="false" GAP="false" />
        <F I="201" S="13910" STDDEV="0.000" HIGHLIGHT="false" HIDE="false" GAP="false" />
        <F I="202" S="8672" STDDEV="0.000" HIGHLIGHT="false" HIDE="false" GAP="false" />
        <F I="203" S="9161" STDDEV="0.000" HIGHLIGHT="false" HIDE="false" GAP="false" />
        <F I="204" S="3887" STDDEV="0.000" HIGHLIGHT="false" HIDE="false" GAP="false" />
        <F I="205" S="2489" STDDEV="0.000" HIGHLIGHT="false" HIDE="false" GAP="false" />
        <F I="206" S="3205" STDDEV="0.000" HIGHLIGHT="false" HIDE="false" GAP="false" />
        <F I="207" S="7125" STDDEV="0.000" HIGHLIGHT="false" HIDE="false" GAP="false" />
        <F I="208" S="6611" STDDEV="0.000" HIGHLIGHT="false" HIDE="false" GAP="false" />
        <F I="209" S="6688" STDDEV="0.000" HIGHLIGHT="false" HIDE="false" GAP="false" />
        <F I="210" S="1515" STDDEV="0.000" HIGHLIGHT="false" HIDE="false" GAP="false" />
        <F I="211" S="3579" STDDEV="0.000" HIGHLIGHT="false" HIDE="false" GAP="false" />
        <F I="212" S="8831" STDDEV="0.000" HIGHLIGHT="false" HIDE="false" GAP="false" />
        <F I="213" S="7018" STDDEV="0.000" HIGHLIGHT="false" HIDE="false" GAP="false" />
        <F I="214" S="6832" STDDEV="0.000" HIGHLIGHT="false" HIDE="false" GAP="false" />
        <F I="215" S="1335" STDDEV="0.000" HIGHLIGHT="false" HIDE="false" GAP="false" />
        <F I="216" S="6707" STDDEV="0.000" HIGHLIGHT="false" HIDE="false" GAP="false" />
        <F I="217" S="6493" STDDEV="0.000" HIGHLIGHT="false" HIDE="false" GAP="false" />
        <F I="218" S="15396" STDDEV="0.000" HIGHLIGHT="false" HIDE="false" GAP="false" />
        <F I="219" S="4912" STDDEV="0.000" HIGHLIGHT="false" HIDE="false" GAP="false" />
        <F I="220" S="1531" STDDEV="0.000" HIGHLIGHT="false" HIDE="false" GAP="false" />
        <F I="221" S="6811" STDDEV="0.000" HIGHLIGHT="false" HIDE="false" GAP="false" />
        <F I="222" S="3339" STDDEV="0.000" HIGHLIGHT="false" HIDE="false" GAP="false" />
        <F I="223" S="5756" STDDEV="0.000" HIGHLIGHT="false" HIDE="false" GAP="false" />
        <F I="224" S="3678" STDDEV="0.000" HIGHLIGHT="false" HIDE="false" GAP="false" />
        <F I="225" S="2988" STDDEV="0.000" HIGHLIGHT="false" HIDE="false" GAP="false" />
        <F I="226" S="1867" STDDEV="0.000" HIGHLIGHT="false" HIDE="false" GAP="false" />
        <F I="227" S="3710" STDDEV="0.000" HIGHLIGHT="false" HIDE="false" GAP="false" />
        <F I="228" S="6160" STDDEV="0.000" HIGHLIGHT="false" HIDE="false" GAP="false" />
        <F I="229" S="7747" STDDEV="0.000" HIGHLIGHT="false" HIDE="false" GAP="false" />
        <F I="230" S="8663" STDDEV="0.000" HIGHLIGHT="false" HIDE="false" GAP="false" />
        <F I="231" S="2651" STDDEV="0.000" HIGHLIGHT="false" HIDE="false" GAP="false" />
        <F I="232" S="4932" STDDEV="0.000" HIGHLIGHT="false" HIDE="false" GAP="false" />
        <F I="233" S="5506" STDDEV="0.000" HIGHLIGHT="false" HIDE="false" GAP="false" />
        <F I="234" S="16628" STDDEV="0.000" HIGHLIGHT="false" HIDE="false" GAP="false" />
        <F I="235" S="8594" STDDEV="0.000" HIGHLIGHT="false" HIDE="false" GAP="false" />
        <F I="236" S="3309" STDDEV="0.000" HIGHLIGHT="false" HIDE="false" GAP="false" />
        <F I="237" S="1481" STDDEV="0.000" HIGHLIGHT="false" HIDE="false" GAP="false" />
        <F I="238" S="14469" STDDEV="0.000" HIGHLIGHT="false" HIDE="false" GAP="false" />
        <F I="239" S="13082" STDDEV="0.000" HIGHLIGHT="false" HIDE="false" GAP="false" />
        <F I="240" S="13733" STDDEV="0.000" HIGHLIGHT="false" HIDE="false" GAP="false" />
        <F I="241" S="5162" STDDEV="0.000" HIGHLIGHT="false" HIDE="false" GAP="false" />
        <F I="242" S="4805" STDDEV="0.000" HIGHLIGHT="false" HIDE="false" GAP="false" />
        <F I="243" S="8811" STDDEV="0.000" HIGHLIGHT="false" HIDE="false" GAP="false" />
        <F I="244" S="11530" STDDEV="0.000" HIGHLIGHT="false" HIDE="false" GAP="false" />
        <F I="245" S="13375" STDDEV="0.000" HIGHLIGHT="false" HIDE="false" GAP="false" />
        <F I="246" S="3816" STDDEV="0.000" HIGHLIGHT="false" HIDE="false" GAP="false" />
        <F I="247" S="13387" STDDEV="0.000" HIGHLIGHT="false" HIDE="false" GAP="false" />
        <F I="248" S="4970" STDDEV="0.000" HIGHLIGHT="false" HIDE="false" GAP="false" />
        <F I="249" S="4023" STDDEV="0.000" HIGHLIGHT="false" HIDE="false" GAP="false" />
        <F I="250" S="4908" STDDEV="0.000" HIGHLIGHT="false" HIDE="false" GAP="false" />
        <F I="251" S="17211" STDDEV="0.000" HIGHLIGHT="false" HIDE="false" GAP="false" />
        <F I="252" S="2069" STDDEV="0.000" HIGHLIGHT="false" HIDE="false" GAP="false" />
        <F I="253" S="2545" STDDEV="0.000" HIGHLIGHT="false" HIDE="false" GAP="false" />
        <F I="254" S="6747" STDDEV="0.000" HIGHLIGHT="false" HIDE="false" GAP="false" />
        <F I="255" S="6074" STDDEV="0.000" HIGHLIGHT="false" HIDE="false" GAP="false" />
        <F I="256" S="8708" STDDEV="0.000" HIGHLIGHT="false" HIDE="false" GAP="false" />
        <F I="257" S="1920" STDDEV="0.000" HIGHLIGHT="false" HIDE="false" GAP="false" />
        <F I="258" S="2775" STDDEV="0.000" HIGHLIGHT="false" HIDE="false" GAP="false" />
        <F I="259" S="2214" STDDEV="0.000" HIGHLIGHT="false" HIDE="false" GAP="false" />
        <F I="260" S="8926" STDDEV="0.000" HIGHLIGHT="false" HIDE="false" GAP="false" />
        <F I="261" S="6413" STDDEV="0.000" HIGHLIGHT="false" HIDE="false" GAP="false" />
        <F I="262" S="5318" STDDEV="0.000" HIGHLIGHT="false" HIDE="false" GAP="false" />
        <F I="263" S="2988" STDDEV="0.000" HIGHLIGHT="false" HIDE="false" GAP="false" />
        <F I="264" S="2586" STDDEV="0.000" HIGHLIGHT="false" HIDE="false" GAP="false" />
        <F I="265" S="6283" STDDEV="0.000" HIGHLIGHT="false" HIDE="false" GAP="false" />
        <F I="266" S="11595" STDDEV="0.000" HIGHLIGHT="false" HIDE="false" GAP="false" />
        <F I="267" S="4176" STDDEV="0.000" HIGHLIGHT="false" HIDE="false" GAP="false" />
        <F I="268" S="6448" STDDEV="0.000" HIGHLIGHT="false" HIDE="false" GAP="false" />
        <F I="269" S="2751" STDDEV="0.000" HIGHLIGHT="false" HIDE="false" GAP="false" />
        <F I="270" S="22226" STDDEV="0.000" HIGHLIGHT="false" HIDE="false" GAP="false" />
        <F I="271" S="2784" STDDEV="0.000" HIGHLIGHT="false" HIDE="false" GAP="false" />
        <F I="272" S="9910" STDDEV="0.000" HIGHLIGHT="false" HIDE="false" GAP="false" />
        <F I="273" S="4272" STDDEV="0.000" HIGHLIGHT="false" HIDE="false" GAP="false" />
        <F I="274" S="3283" STDDEV="0.000" HIGHLIGHT="false" HIDE="false" GAP="false" />
        <F I="275" S="3355" STDDEV="0.000" HIGHLIGHT="false" HIDE="false" GAP="false" />
        <F I="276" S="4352" STDDEV="0.000" HIGHLIGHT="false" HIDE="false" GAP="false" />
        <F I="277" S="7198" STDDEV="0.000" HIGHLIGHT="false" HIDE="false" GAP="false" />
        <F I="278" S="2195" STDDEV="0.000" HIGHLIGHT="false" HIDE="false" GAP="false" />
        <F I="279" S="4738" STDDEV="0.000" HIGHLIGHT="false" HIDE="false" GAP="false" />
        <F I="280" S="3613" STDDEV="0.000" HIGHLIGHT="false" HIDE="false" GAP="false" />
        <F I="281" S="3734" STDDEV="0.000" HIGHLIGHT="false" HIDE="false" GAP="false" />
        <F I="282" S="7850" STDDEV="0.000" HIGHLIGHT="false" HIDE="false" GAP="false" />
        <F I="283" S="2629" STDDEV="0.000" HIGHLIGHT="false" HIDE="false" GAP="false" />
        <F I="284" S="5321" STDDEV="0.000" HIGHLIGHT="false" HIDE="false" GAP="false" />
        <F I="285" S="7708" STDDEV="0.000" HIGHLIGHT="false" HIDE="false" GAP="false" />
        <F I="286" S="12846" STDDEV="0.000" HIGHLIGHT="false" HIDE="false" GAP="false" />
        <F I="287" S="2473" STDDEV="0.000" HIGHLIGHT="false" HIDE="false" GAP="false" />
        <F I="288" S="1901" STDDEV="0.000" HIGHLIGHT="false" HIDE="false" GAP="false" />
        <F I="289" S="3546" STDDEV="0.000" HIGHLIGHT="false" HIDE="false" GAP="false" />
        <F I="290" S="7935" STDDEV="0.000" HIGHLIGHT="false" HIDE="false" GAP="false" />
        <F I="291" S="1849" STDDEV="0.000" HIGHLIGHT="false" HIDE="false" GAP="false" />
        <F I="292" S="11922" STDDEV="0.000" HIGHLIGHT="false" HIDE="false" GAP="false" />
        <F I="293" S="5911" STDDEV="0.000" HIGHLIGHT="false" HIDE="false" GAP="false" />
        <F I="294" S="16361" STDDEV="0.000" HIGHLIGHT="false" HIDE="false" GAP="false" />
        <F I="295" S="8327" STDDEV="0.000" HIGHLIGHT="false" HIDE="false" GAP="false" />
        <F I="296" S="11223" STDDEV="0.000" HIGHLIGHT="false" HIDE="false" GAP="false" />
        <F I="297" S="3075" STDDEV="0.000" HIGHLIGHT="false" HIDE="false" GAP="false" />
        <F I="298" S="2328" STDDEV="0.000" HIGHLIGHT="false" HIDE="false" GAP="false" />
        <F I="299" S="7004" STDDEV="0.000" HIGHLIGHT="false" HIDE="false" GAP="false" />
        <F I="300" S="2002" STDDEV="0.000" HIGHLIGHT="false" HIDE="false" GAP="false" />
        <F I="301" S="4751" STDDEV="0.000" HIGHLIGHT="false" HIDE="false" GAP="false" />
        <F I="302" S="5963" STDDEV="0.000" HIGHLIGHT="false" HIDE="false" GAP="false" />
        <F I="303" S="3326" STDDEV="0.000" HIGHLIGHT="false" HIDE="false" GAP="false" />
        <F I="304" S="16126" STDDEV="0.000" HIGHLIGHT="false" HIDE="false" GAP="false" />
        <F I="305" S="31964" STDDEV="0.000" HIGHLIGHT="false" HIDE="false" GAP="false" />
        <F I="306" S="3301" STDDEV="0.000" HIGHLIGHT="false" HIDE="false" GAP="false" />
        <F I="307" S="2121" STDDEV="0.000" HIGHLIGHT="false" HIDE="false" GAP="false" />
        <F I="308" S="4897" STDDEV="0.000" HIGHLIGHT="false" HIDE="false" GAP="false" />
        <F I="309" S="11486" STDDEV="0.000" HIGHLIGHT="false" HIDE="false" GAP="false" />
        <F I="310" S="5685" STDDEV="0.000" HIGHLIGHT="false" HIDE="false" GAP="false" />
        <F I="311" S="9836" STDDEV="0.000" HIGHLIGHT="false" HIDE="false" GAP="false" />
        <F I="312" S="20727" STDDEV="0.000" HIGHLIGHT="false" HIDE="false" GAP="false" />
        <F I="313" S="3835" STDDEV="0.000" HIGHLIGHT="false" HIDE="false" GAP="false" />
        <F I="314" S="6901" STDDEV="0.000" HIGHLIGHT="false" HIDE="false" GAP="false" />
        <F I="315" S="2208" STDDEV="0.000" HIGHLIGHT="false" HIDE="false" GAP="false" />
        <F I="316" S="2109" STDDEV="0.000" HIGHLIGHT="false" HIDE="false" GAP="false" />
        <F I="317" S="3431" STDDEV="0.000" HIGHLIGHT="false" HIDE="false" GAP="false" />
        <F I="318" S="28511" STDDEV="0.000" HIGHLIGHT="false" HIDE="false" GAP="false" />
        <F I="319" S="11516" STDDEV="0.000" HIGHLIGHT="false" HIDE="false" GAP="false" />
        <F I="320" S="1812" STDDEV="0.000" HIGHLIGHT="false" HIDE="false" GAP="false" />
        <F I="321" S="19013" STDDEV="0.000" HIGHLIGHT="false" HIDE="false" GAP="false" />
        <F I="322" S="7581" STDDEV="0.000" HIGHLIGHT="false" HIDE="false" GAP="false" />
        <F I="323" S="7996" STDDEV="0.000" HIGHLIGHT="false" HIDE="false" GAP="false" />
        <F I="324" S="29011" STDDEV="0.000" HIGHLIGHT="false" HIDE="false" GAP="false" />
        <F I="325" S="5281" STDDEV="0.000" HIGHLIGHT="false" HIDE="false" GAP="false" />
        <F I="326" S="2525" STDDEV="0.000" HIGHLIGHT="false" HIDE="false" GAP="false" />
        <F I="327" S="2552" STDDEV="0.000" HIGHLIGHT="false" HIDE="false" GAP="false" />
        <F I="328" S="3736" STDDEV="0.000" HIGHLIGHT="false" HIDE="false" GAP="false" />
        <F I="329" S="4510" STDDEV="0.000" HIGHLIGHT="false" HIDE="false" GAP="false" />
        <F I="330" S="2072" STDDEV="0.000" HIGHLIGHT="false" HIDE="false" GAP="false" />
        <F I="331" S="3749" STDDEV="0.000" HIGHLIGHT="false" HIDE="false" GAP="false" />
        <F I="332" S="8605" STDDEV="0.000" HIGHLIGHT="false" HIDE="false" GAP="false" />
        <F I="333" S="6902" STDDEV="0.000" HIGHLIGHT="false" HIDE="false" GAP="false" />
        <F I="334" S="7430" STDDEV="0.000" HIGHLIGHT="false" HIDE="false" GAP="false" />
        <F I="335" S="1994" STDDEV="0.000" HIGHLIGHT="false" HIDE="false" GAP="false" />
        <F I="336" S="3028" STDDEV="0.000" HIGHLIGHT="false" HIDE="false" GAP="false" />
        <F I="337" S="3450" STDDEV="0.000" HIGHLIGHT="false" HIDE="false" GAP="false" />
        <F I="338" S="2159" STDDEV="0.000" HIGHLIGHT="false" HIDE="false" GAP="false" />
        <F I="339" S="5991" STDDEV="0.000" HIGHLIGHT="false" HIDE="false" GAP="false" />
        <F I="340" S="17305" STDDEV="0.000" HIGHLIGHT="false" HIDE="false" GAP="false" />
        <F I="341" S="2939" STDDEV="0.000" HIGHLIGHT="false" HIDE="false" GAP="false" />
        <F I="342" S="1753" STDDEV="0.000" HIGHLIGHT="false" HIDE="false" GAP="false" />
        <F I="343" S="2846" STDDEV="0.000" HIGHLIGHT="false" HIDE="false" GAP="false" />
        <F I="344" S="7057" STDDEV="0.000" HIGHLIGHT="false" HIDE="false" GAP="false" />
        <F I="345" S="15886" STDDEV="0.000" HIGHLIGHT="false" HIDE="false" GAP="false" />
        <F I="346" S="10661" STDDEV="0.000" HIGHLIGHT="false" HIDE="false" GAP="false" />
        <F I="347" S="3087" STDDEV="0.000" HIGHLIGHT="false" HIDE="false" GAP="false" />
        <F I="348" S="2214" STDDEV="0.000" HIGHLIGHT="false" HIDE="false" GAP="false" />
        <F I="349" S="2325" STDDEV="0.000" HIGHLIGHT="false" HIDE="false" GAP="false" />
        <F I="350" S="2077" STDDEV="0.000" HIGHLIGHT="false" HIDE="false" GAP="false" />
        <F I="351" S="5093" STDDEV="0.000" HIGHLIGHT="false" HIDE="false" GAP="false" />
        <F I="352" S="1921" STDDEV="0.000" HIGHLIGHT="false" HIDE="false" GAP="false" />
        <F I="353" S="14779" STDDEV="0.000" HIGHLIGHT="false" HIDE="false" GAP="false" />
        <F I="354" S="1750" STDDEV="0.000" HIGHLIGHT="false" HIDE="false" GAP="false" />
        <F I="355" S="4339" STDDEV="0.000" HIGHLIGHT="false" HIDE="false" GAP="false" />
        <F I="356" S="3196" STDDEV="0.000" HIGHLIGHT="false" HIDE="false" GAP="false" />
        <F I="357" S="1878" STDDEV="0.000" HIGHLIGHT="false" HIDE="false" GAP="false" />
        <F I="358" S="9401" STDDEV="0.000" HIGHLIGHT="false" HIDE="false" GAP="false" />
        <F I="359" S="2436" STDDEV="0.000" HIGHLIGHT="false" HIDE="false" GAP="false" />
        <F I="360" S="3835" STDDEV="0.000" HIGHLIGHT="false" HIDE="false" GAP="false" />
        <F I="361" S="2573" STDDEV="0.000" HIGHLIGHT="false" HIDE="false" GAP="false" />
        <F I="362" S="8630" STDDEV="0.000" HIGHLIGHT="false" HIDE="false" GAP="false" />
        <F I="363" S="9432" STDDEV="0.000" HIGHLIGHT="false" HIDE="false" GAP="false" />
        <F I="364" S="5667" STDDEV="0.000" HIGHLIGHT="false" HIDE="false" GAP="false" />
        <F I="365" S="2411" STDDEV="0.000" HIGHLIGHT="false" HIDE="false" GAP="false" />
        <F I="366" S="4786" STDDEV="0.000" HIGHLIGHT="false" HIDE="false" GAP="false" />
        <F I="367" S="3935" STDDEV="0.000" HIGHLIGHT="false" HIDE="false" GAP="false" />
        <F I="368" S="9226" STDDEV="0.000" HIGHLIGHT="false" HIDE="false" GAP="false" />
        <F I="369" S="2277" STDDEV="0.000" HIGHLIGHT="false" HIDE="false" GAP="false" />
        <F I="370" S="2918" STDDEV="0.000" HIGHLIGHT="false" HIDE="false" GAP="false" />
        <F I="371" S="2559" STDDEV="0.000" HIGHLIGHT="false" HIDE="false" GAP="false" />
        <F I="372" S="15117" STDDEV="0.000" HIGHLIGHT="false" HIDE="false" GAP="false" />
        <F I="373" S="2591" STDDEV="0.000" HIGHLIGHT="false" HIDE="false" GAP="false" />
        <F I="374" S="7222" STDDEV="0.000" HIGHLIGHT="false" HIDE="false" GAP="false" />
        <F I="375" S="14497" STDDEV="0.000" HIGHLIGHT="false" HIDE="false" GAP="false" />
        <F I="376" S="13747" STDDEV="0.000" HIGHLIGHT="false" HIDE="false" GAP="false" />
        <F I="377" S="6899" STDDEV="0.000" HIGHLIGHT="false" HIDE="false" GAP="false" />
        <F I="378" S="3443" STDDEV="0.000" HIGHLIGHT="false" HIDE="false" GAP="false" />
        <F I="379" S="1903" STDDEV="0.000" HIGHLIGHT="false" HIDE="false" GAP="false" />
        <F I="380" S="2647" STDDEV="0.000" HIGHLIGHT="false" HIDE="false" GAP="false" />
        <F I="381" S="2061" STDDEV="0.000" HIGHLIGHT="false" HIDE="false" GAP="false" />
        <F I="382" S="4816" STDDEV="0.000" HIGHLIGHT="false" HIDE="false" GAP="false" />
        <F I="383" S="3310" STDDEV="0.000" HIGHLIGHT="false" HIDE="false" GAP="false" />
        <F I="384" S="6366" STDDEV="0.000" HIGHLIGHT="false" HIDE="false" GAP="false" />
        <F I="385" S="20140" STDDEV="0.000" HIGHLIGHT="false" HIDE="false" GAP="false" />
        <F I="386" S="2714" STDDEV="0.000" HIGHLIGHT="false" HIDE="false" GAP="false" />
        <F I="387" S="5993" STDDEV="0.000" HIGHLIGHT="false" HIDE="false" GAP="false" />
        <F I="388" S="6175" STDDEV="0.000" HIGHLIGHT="false" HIDE="false" GAP="false" />
        <F I="389" S="12535" STDDEV="0.000" HIGHLIGHT="false" HIDE="false" GAP="false" />
        <F I="390" S="10297" STDDEV="0.000" HIGHLIGHT="false" HIDE="false" GAP="false" />
        <F I="391" S="2084" STDDEV="0.000" HIGHLIGHT="false" HIDE="false" GAP="false" />
        <F I="392" S="2726" STDDEV="0.000" HIGHLIGHT="false" HIDE="false" GAP="false" />
        <F I="393" S="2010" STDDEV="0.000" HIGHLIGHT="false" HIDE="false" GAP="false" />
        <F I="394" S="10890" STDDEV="0.000" HIGHLIGHT="false" HIDE="false" GAP="false" />
        <F I="395" S="22806" STDDEV="0.000" HIGHLIGHT="false" HIDE="false" GAP="false" />
        <F I="396" S="4168" STDDEV="0.000" HIGHLIGHT="false" HIDE="false" GAP="false" />
        <F I="397" S="6333" STDDEV="0.000" HIGHLIGHT="false" HIDE="false" GAP="false" />
        <F I="398" S="2962" STDDEV="0.000" HIGHLIGHT="false" HIDE="false" GAP="false" />
        <F I="399" S="3806" STDDEV="0.000" HIGHLIGHT="false" HIDE="false" GAP="false" />
        <F I="400" S="12558" STDDEV="0.000" HIGHLIGHT="false" HIDE="false" GAP="false" />
        <F I="401" S="4794" STDDEV="0.000" HIGHLIGHT="false" HIDE="false" GAP="false" />
        <F I="402" S="7678" STDDEV="0.000" HIGHLIGHT="false" HIDE="false" GAP="false" />
        <F I="403" S="2232" STDDEV="0.000" HIGHLIGHT="false" HIDE="false" GAP="false" />
        <F I="404" S="6938" STDDEV="0.000" HIGHLIGHT="false" HIDE="false" GAP="false" />
        <F I="405" S="1585" STDDEV="0.000" HIGHLIGHT="false" HIDE="false" GAP="false" />
        <F I="406" S="6631" STDDEV="0.000" HIGHLIGHT="false" HIDE="false" GAP="false" />
        <F I="407" S="9876" STDDEV="0.000" HIGHLIGHT="false" HIDE="false" GAP="false" />
        <F I="408" S="4431" STDDEV="0.000" HIGHLIGHT="false" HIDE="false" GAP="false" />
        <F I="409" S="4105" STDDEV="0.000" HIGHLIGHT="false" HIDE="false" GAP="false" />
        <F I="410" S="2637" STDDEV="0.000" HIGHLIGHT="false" HIDE="false" GAP="false" />
        <F I="411" S="5677" STDDEV="0.000" HIGHLIGHT="false" HIDE="false" GAP="false" />
        <F I="412" S="3915" STDDEV="0.000" HIGHLIGHT="false" HIDE="false" GAP="false" />
        <F I="413" S="2082" STDDEV="0.000" HIGHLIGHT="false" HIDE="false" GAP="false" />
        <F I="414" S="2858" STDDEV="0.000" HIGHLIGHT="false" HIDE="false" GAP="false" />
        <F I="415" S="7073" STDDEV="0.000" HIGHLIGHT="false" HIDE="false" GAP="false" />
        <F I="416" S="5431" STDDEV="0.000" HIGHLIGHT="false" HIDE="false" GAP="false" />
        <F I="417" S="1530" STDDEV="0.000" HIGHLIGHT="false" HIDE="false" GAP="false" />
        <F I="418" S="10870" STDDEV="0.000" HIGHLIGHT="false" HIDE="false" GAP="false" />
        <F I="419" S="11890" STDDEV="0.000" HIGHLIGHT="false" HIDE="false" GAP="false" />
        <F I="420" S="3871" STDDEV="0.000" HIGHLIGHT="false" HIDE="false" GAP="false" />
      </FRAGMENTS>

      <MAP_METRICS STRETCH="0" RECT_AVE="0.00" RECT_ALL="0.00" MID_STDDEV="0.00" R="0.00" WIGGLE="0.00" GAP_STDDEV="0.00" GAP_MAX="0" />
      <FEATURES>

      </FEATURES>

  </RESTRICTION_MAP>
  <RESTRICTION_MAP ID="Vibrio cholerae (H1 chr I)" ENZYME="NheI" INSILICO="true">
    <SEQUENCE_ANNOTATION URL="database:3" TYPE="FASTA" />
    <MAP_DISPLAY DBID="3" EDITABLE="false" STICK="false" X="3640" Y="1547" TRANS="255" ORDER="80" ORIENTATION="1" CIRCULAR="false" GROUPID="-1" />
      <FRAGMENTS SHIFT="0" OFFSET="1">
        <F I="0" S="4628" STDDEV="0.000" HIGHLIGHT="false" HIDE="false" GAP="false" />
        <F I="1" S="8427" STDDEV="0.000" HIGHLIGHT="false" HIDE="false" GAP="false" />
        <F I="2" S="12865" STDDEV="0.000" HIGHLIGHT="false" HIDE="false" GAP="false" />
        <F I="3" S="14173" STDDEV="0.000" HIGHLIGHT="false" HIDE="false" GAP="false" />
        <F I="4" S="1238" STDDEV="0.000" HIGHLIGHT="false" HIDE="false" GAP="false" />
        <F I="5" S="25749" STDDEV="0.000" HIGHLIGHT="false" HIDE="false" GAP="false" />
        <F I="6" S="24025" STDDEV="0.000" HIGHLIGHT="false" HIDE="false" GAP="false" />
        <F I="7" S="5467" STDDEV="0.000" HIGHLIGHT="false" HIDE="false" GAP="false" />
        <F I="8" S="2440" STDDEV="0.000" HIGHLIGHT="false" HIDE="false" GAP="false" />
        <F I="9" S="1812" STDDEV="0.000" HIGHLIGHT="false" HIDE="false" GAP="false" />
        <F I="10" S="14244" STDDEV="0.000" HIGHLIGHT="false" HIDE="false" GAP="false" />
        <F I="11" S="3066" STDDEV="0.000" HIGHLIGHT="false" HIDE="false" GAP="false" />
        <F I="12" S="9244" STDDEV="0.000" HIGHLIGHT="false" HIDE="false" GAP="false" />
        <F I="13" S="5956" STDDEV="0.000" HIGHLIGHT="false" HIDE="false" GAP="false" />
        <F I="14" S="9779" STDDEV="0.000" HIGHLIGHT="false" HIDE="false" GAP="false" />
        <F I="15" S="5474" STDDEV="0.000" HIGHLIGHT="false" HIDE="false" GAP="false" />
        <F I="16" S="2652" STDDEV="0.000" HIGHLIGHT="false" HIDE="false" GAP="false" />
        <F I="17" S="1476" STDDEV="0.000" HIGHLIGHT="false" HIDE="false" GAP="false" />
        <F I="18" S="218" STDDEV="0.000" HIGHLIGHT="false" HIDE="false" GAP="false" />
        <F I="19" S="9448" STDDEV="0.000" HIGHLIGHT="false" HIDE="false" GAP="false" />
        <F I="20" S="8232" STDDEV="0.000" HIGHLIGHT="false" HIDE="false" GAP="false" />
        <F I="21" S="14976" STDDEV="0.000" HIGHLIGHT="false" HIDE="false" GAP="false" />
        <F I="22" S="20015" STDDEV="0.000" HIGHLIGHT="false" HIDE="false" GAP="false" />
        <F I="23" S="2876" STDDEV="0.000" HIGHLIGHT="false" HIDE="false" GAP="false" />
        <F I="24" S="30375" STDDEV="0.000" HIGHLIGHT="false" HIDE="false" GAP="false" />
        <F I="25" S="12642" STDDEV="0.000" HIGHLIGHT="false" HIDE="false" GAP="false" />
        <F I="26" S="1631" STDDEV="0.000" HIGHLIGHT="false" HIDE="false" GAP="false" />
        <F I="27" S="521" STDDEV="0.000" HIGHLIGHT="false" HIDE="false" GAP="false" />
        <F I="28" S="33" STDDEV="0.000" HIGHLIGHT="false" HIDE="false" GAP="false" />
        <F I="29" S="60" STDDEV="0.000" HIGHLIGHT="false" HIDE="false" GAP="false" />
        <F I="30" S="2898" STDDEV="0.000" HIGHLIGHT="false" HIDE="false" GAP="false" />
        <F I="31" S="4509" STDDEV="0.000" HIGHLIGHT="false" HIDE="false" GAP="false" />
        <F I="32" S="166" STDDEV="0.000" HIGHLIGHT="false" HIDE="false" GAP="false" />
        <F I="33" S="250" STDDEV="0.000" HIGHLIGHT="false" HIDE="false" GAP="false" />
        <F I="34" S="20865" STDDEV="0.000" HIGHLIGHT="false" HIDE="false" GAP="false" />
        <F I="35" S="6357" STDDEV="0.000" HIGHLIGHT="false" HIDE="false" GAP="false" />
        <F I="36" S="35769" STDDEV="0.000" HIGHLIGHT="false" HIDE="false" GAP="false" />
        <F I="37" S="28577" STDDEV="0.000" HIGHLIGHT="false" HIDE="false" GAP="false" />
        <F I="38" S="1622" STDDEV="0.000" HIGHLIGHT="false" HIDE="false" GAP="false" />
        <F I="39" S="18175" STDDEV="0.000" HIGHLIGHT="false" HIDE="false" GAP="false" />
        <F I="40" S="12608" STDDEV="0.000" HIGHLIGHT="false" HIDE="false" GAP="false" />
        <F I="41" S="1483" STDDEV="0.000" HIGHLIGHT="false" HIDE="false" GAP="false" />
        <F I="42" S="1254" STDDEV="0.000" HIGHLIGHT="false" HIDE="false" GAP="false" />
        <F I="43" S="15196" STDDEV="0.000" HIGHLIGHT="false" HIDE="false" GAP="false" />
        <F I="44" S="5544" STDDEV="0.000" HIGHLIGHT="false" HIDE="false" GAP="false" />
        <F I="45" S="29194" STDDEV="0.000" HIGHLIGHT="false" HIDE="false" GAP="false" />
        <F I="46" S="53651" STDDEV="0.000" HIGHLIGHT="false" HIDE="false" GAP="false" />
        <F I="47" S="3607" STDDEV="0.000" HIGHLIGHT="false" HIDE="false" GAP="false" />
        <F I="48" S="1233" STDDEV="0.000" HIGHLIGHT="false" HIDE="false" GAP="false" />
        <F I="49" S="6344" STDDEV="0.000" HIGHLIGHT="false" HIDE="false" GAP="false" />
        <F I="50" S="620" STDDEV="0.000" HIGHLIGHT="false" HIDE="false" GAP="false" />
        <F I="51" S="4777" STDDEV="0.000" HIGHLIGHT="false" HIDE="false" GAP="false" />
        <F I="52" S="38380" STDDEV="0.000" HIGHLIGHT="false" HIDE="false" GAP="false" />
        <F I="53" S="819" STDDEV="0.000" HIGHLIGHT="false" HIDE="false" GAP="false" />
        <F I="54" S="868" STDDEV="0.000" HIGHLIGHT="false" HIDE="false" GAP="false" />
        <F I="55" S="650" STDDEV="0.000" HIGHLIGHT="false" HIDE="false" GAP="false" />
        <F I="56" S="18371" STDDEV="0.000" HIGHLIGHT="false" HIDE="false" GAP="false" />
        <F I="57" S="941" STDDEV="0.000" HIGHLIGHT="false" HIDE="false" GAP="false" />
        <F I="58" S="2134" STDDEV="0.000" HIGHLIGHT="false" HIDE="false" GAP="false" />
        <F I="59" S="170" STDDEV="0.000" HIGHLIGHT="false" HIDE="false" GAP="false" />
        <F I="60" S="7599" STDDEV="0.000" HIGHLIGHT="false" HIDE="false" GAP="false" />
        <F I="61" S="2017" STDDEV="0.000" HIGHLIGHT="false" HIDE="false" GAP="false" />
        <F I="62" S="9991" STDDEV="0.000" HIGHLIGHT="false" HIDE="false" GAP="false" />
        <F I="63" S="5528" STDDEV="0.000" HIGHLIGHT="false" HIDE="false" GAP="false" />
        <F I="64" S="12843" STDDEV="0.000" HIGHLIGHT="false" HIDE="false" GAP="false" />
        <F I="65" S="7970" STDDEV="0.000" HIGHLIGHT="false" HIDE="false" GAP="false" />
        <F I="66" S="23699" STDDEV="0.000" HIGHLIGHT="false" HIDE="false" GAP="false" />
        <F I="67" S="3013" STDDEV="0.000" HIGHLIGHT="false" HIDE="false" GAP="false" />
        <F I="68" S="19854" STDDEV="0.000" HIGHLIGHT="false" HIDE="false" GAP="false" />
        <F I="69" S="10241" STDDEV="0.000" HIGHLIGHT="false" HIDE="false" GAP="false" />
        <F I="70" S="2019" STDDEV="0.000" HIGHLIGHT="false" HIDE="false" GAP="false" />
        <F I="71" S="1710" STDDEV="0.000" HIGHLIGHT="false" HIDE="false" GAP="false" />
        <F I="72" S="3705" STDDEV="0.000" HIGHLIGHT="false" HIDE="false" GAP="false" />
        <F I="73" S="1577" STDDEV="0.000" HIGHLIGHT="false" HIDE="false" GAP="false" />
        <F I="74" S="8527" STDDEV="0.000" HIGHLIGHT="false" HIDE="false" GAP="false" />
        <F I="75" S="4866" STDDEV="0.000" HIGHLIGHT="false" HIDE="false" GAP="false" />
        <F I="76" S="5120" STDDEV="0.000" HIGHLIGHT="false" HIDE="false" GAP="false" />
        <F I="77" S="8640" STDDEV="0.000" HIGHLIGHT="false" HIDE="false" GAP="false" />
        <F I="78" S="5244" STDDEV="0.000" HIGHLIGHT="false" HIDE="false" GAP="false" />
        <F I="79" S="904" STDDEV="0.000" HIGHLIGHT="false" HIDE="false" GAP="false" />
        <F I="80" S="6625" STDDEV="0.000" HIGHLIGHT="false" HIDE="false" GAP="false" />
        <F I="81" S="200" STDDEV="0.000" HIGHLIGHT="false" HIDE="false" GAP="false" />
        <F I="82" S="4544" STDDEV="0.000" HIGHLIGHT="false" HIDE="false" GAP="false" />
        <F I="83" S="3043" STDDEV="0.000" HIGHLIGHT="false" HIDE="false" GAP="false" />
        <F I="84" S="318" STDDEV="0.000" HIGHLIGHT="false" HIDE="false" GAP="false" />
        <F I="85" S="8334" STDDEV="0.000" HIGHLIGHT="false" HIDE="false" GAP="false" />
        <F I="86" S="533" STDDEV="0.000" HIGHLIGHT="false" HIDE="false" GAP="false" />
        <F I="87" S="6683" STDDEV="0.000" HIGHLIGHT="false" HIDE="false" GAP="false" />
        <F I="88" S="702" STDDEV="0.000" HIGHLIGHT="false" HIDE="false" GAP="false" />
        <F I="89" S="2665" STDDEV="0.000" HIGHLIGHT="false" HIDE="false" GAP="false" />
        <F I="90" S="5528" STDDEV="0.000" HIGHLIGHT="false" HIDE="false" GAP="false" />
        <F I="91" S="6110" STDDEV="0.000" HIGHLIGHT="false" HIDE="false" GAP="false" />
        <F I="92" S="23403" STDDEV="0.000" HIGHLIGHT="false" HIDE="false" GAP="false" />
        <F I="93" S="1179" STDDEV="0.000" HIGHLIGHT="false" HIDE="false" GAP="false" />
        <F I="94" S="2387" STDDEV="0.000" HIGHLIGHT="false" HIDE="false" GAP="false" />
        <F I="95" S="2406" STDDEV="0.000" HIGHLIGHT="false" HIDE="false" GAP="false" />
        <F I="96" S="15492" STDDEV="0.000" HIGHLIGHT="false" HIDE="false" GAP="false" />
        <F I="97" S="12046" STDDEV="0.000" HIGHLIGHT="false" HIDE="false" GAP="false" />
        <F I="98" S="31426" STDDEV="0.000" HIGHLIGHT="false" HIDE="false" GAP="false" />
        <F I="99" S="4464" STDDEV="0.000" HIGHLIGHT="false" HIDE="false" GAP="false" />
        <F I="100" S="1404" STDDEV="0.000" HIGHLIGHT="false" HIDE="false" GAP="false" />
        <F I="101" S="1996" STDDEV="0.000" HIGHLIGHT="false" HIDE="false" GAP="false" />
        <F I="102" S="15006" STDDEV="0.000" HIGHLIGHT="false" HIDE="false" GAP="false" />
        <F I="103" S="7535" STDDEV="0.000" HIGHLIGHT="false" HIDE="false" GAP="false" />
        <F I="104" S="7740" STDDEV="0.000" HIGHLIGHT="false" HIDE="false" GAP="false" />
        <F I="105" S="1614" STDDEV="0.000" HIGHLIGHT="false" HIDE="false" GAP="false" />
        <F I="106" S="6742" STDDEV="0.000" HIGHLIGHT="false" HIDE="false" GAP="false" />
        <F I="107" S="12909" STDDEV="0.000" HIGHLIGHT="false" HIDE="false" GAP="false" />
        <F I="108" S="14435" STDDEV="0.000" HIGHLIGHT="false" HIDE="false" GAP="false" />
        <F I="109" S="11168" STDDEV="0.000" HIGHLIGHT="false" HIDE="false" GAP="false" />
        <F I="110" S="1936" STDDEV="0.000" HIGHLIGHT="false" HIDE="false" GAP="false" />
        <F I="111" S="17403" STDDEV="0.000" HIGHLIGHT="false" HIDE="false" GAP="false" />
        <F I="112" S="4258" STDDEV="0.000" HIGHLIGHT="false" HIDE="false" GAP="false" />
        <F I="113" S="114" STDDEV="0.000" HIGHLIGHT="false" HIDE="false" GAP="false" />
        <F I="114" S="9598" STDDEV="0.000" HIGHLIGHT="false" HIDE="false" GAP="false" />
        <F I="115" S="16823" STDDEV="0.000" HIGHLIGHT="false" HIDE="false" GAP="false" />
        <F I="116" S="16141" STDDEV="0.000" HIGHLIGHT="false" HIDE="false" GAP="false" />
        <F I="117" S="12583" STDDEV="0.000" HIGHLIGHT="false" HIDE="false" GAP="false" />
        <F I="118" S="5143" STDDEV="0.000" HIGHLIGHT="false" HIDE="false" GAP="false" />
        <F I="119" S="18692" STDDEV="0.000" HIGHLIGHT="false" HIDE="false" GAP="false" />
        <F I="120" S="10550" STDDEV="0.000" HIGHLIGHT="false" HIDE="false" GAP="false" />
        <F I="121" S="12711" STDDEV="0.000" HIGHLIGHT="false" HIDE="false" GAP="false" />
        <F I="122" S="13028" STDDEV="0.000" HIGHLIGHT="false" HIDE="false" GAP="false" />
        <F I="123" S="5612" STDDEV="0.000" HIGHLIGHT="false" HIDE="false" GAP="false" />
        <F I="124" S="835" STDDEV="0.000" HIGHLIGHT="false" HIDE="false" GAP="false" />
        <F I="125" S="11586" STDDEV="0.000" HIGHLIGHT="false" HIDE="false" GAP="false" />
        <F I="126" S="10695" STDDEV="0.000" HIGHLIGHT="false" HIDE="false" GAP="false" />
        <F I="127" S="12370" STDDEV="0.000" HIGHLIGHT="false" HIDE="false" GAP="false" />
        <F I="128" S="3910" STDDEV="0.000" HIGHLIGHT="false" HIDE="false" GAP="false" />
        <F I="129" S="18359" STDDEV="0.000" HIGHLIGHT="false" HIDE="false" GAP="false" />
        <F I="130" S="9751" STDDEV="0.000" HIGHLIGHT="false" HIDE="false" GAP="false" />
        <F I="131" S="5584" STDDEV="0.000" HIGHLIGHT="false" HIDE="false" GAP="false" />
        <F I="132" S="7237" STDDEV="0.000" HIGHLIGHT="false" HIDE="false" GAP="false" />
        <F I="133" S="3058" STDDEV="0.000" HIGHLIGHT="false" HIDE="false" GAP="false" />
        <F I="134" S="11059" STDDEV="0.000" HIGHLIGHT="false" HIDE="false" GAP="false" />
        <F I="135" S="521" STDDEV="0.000" HIGHLIGHT="false" HIDE="false" GAP="false" />
        <F I="136" S="10306" STDDEV="0.000" HIGHLIGHT="false" HIDE="false" GAP="false" />
        <F I="137" S="6544" STDDEV="0.000" HIGHLIGHT="false" HIDE="false" GAP="false" />
        <F I="138" S="4830" STDDEV="0.000" HIGHLIGHT="false" HIDE="false" GAP="false" />
        <F I="139" S="583" STDDEV="0.000" HIGHLIGHT="false" HIDE="false" GAP="false" />
        <F I="140" S="3382" STDDEV="0.000" HIGHLIGHT="false" HIDE="false" GAP="false" />
        <F I="141" S="10758" STDDEV="0.000" HIGHLIGHT="false" HIDE="false" GAP="false" />
        <F I="142" S="18434" STDDEV="0.000" HIGHLIGHT="false" HIDE="false" GAP="false" />
        <F I="143" S="10763" STDDEV="0.000" HIGHLIGHT="false" HIDE="false" GAP="false" />
        <F I="144" S="8349" STDDEV="0.000" HIGHLIGHT="false" HIDE="false" GAP="false" />
        <F I="145" S="330" STDDEV="0.000" HIGHLIGHT="false" HIDE="false" GAP="false" />
        <F I="146" S="2395" STDDEV="0.000" HIGHLIGHT="false" HIDE="false" GAP="false" />
        <F I="147" S="330" STDDEV="0.000" HIGHLIGHT="false" HIDE="false" GAP="false" />
        <F I="148" S="17927" STDDEV="0.000" HIGHLIGHT="false" HIDE="false" GAP="false" />
        <F I="149" S="14505" STDDEV="0.000" HIGHLIGHT="false" HIDE="false" GAP="false" />
        <F I="150" S="2391" STDDEV="0.000" HIGHLIGHT="false" HIDE="false" GAP="false" />
        <F I="151" S="1662" STDDEV="0.000" HIGHLIGHT="false" HIDE="false" GAP="false" />
        <F I="152" S="2850" STDDEV="0.000" HIGHLIGHT="false" HIDE="false" GAP="false" />
        <F I="153" S="10134" STDDEV="0.000" HIGHLIGHT="false" HIDE="false" GAP="false" />
        <F I="154" S="2576" STDDEV="0.000" HIGHLIGHT="false" HIDE="false" GAP="false" />
        <F I="155" S="438" STDDEV="0.000" HIGHLIGHT="false" HIDE="false" GAP="false" />
        <F I="156" S="839" STDDEV="0.000" HIGHLIGHT="false" HIDE="false" GAP="false" />
        <F I="157" S="20606" STDDEV="0.000" HIGHLIGHT="false" HIDE="false" GAP="false" />
        <F I="158" S="3086" STDDEV="0.000" HIGHLIGHT="false" HIDE="false" GAP="false" />
        <F I="159" S="7863" STDDEV="0.000" HIGHLIGHT="false" HIDE="false" GAP="false" />
        <F I="160" S="267" STDDEV="0.000" HIGHLIGHT="false" HIDE="false" GAP="false" />
        <F I="161" S="8393" STDDEV="0.000" HIGHLIGHT="false" HIDE="false" GAP="false" />
        <F I="162" S="9295" STDDEV="0.000" HIGHLIGHT="false" HIDE="false" GAP="false" />
        <F I="163" S="6315" STDDEV="0.000" HIGHLIGHT="false" HIDE="false" GAP="false" />
        <F I="164" S="11386" STDDEV="0.000" HIGHLIGHT="false" HIDE="false" GAP="false" />
        <F I="165" S="25002" STDDEV="0.000" HIGHLIGHT="false" HIDE="false" GAP="false" />
        <F I="166" S="2189" STDDEV="0.000" HIGHLIGHT="false" HIDE="false" GAP="false" />
        <F I="167" S="1008" STDDEV="0.000" HIGHLIGHT="false" HIDE="false" GAP="false" />
        <F I="168" S="669" STDDEV="0.000" HIGHLIGHT="false" HIDE="false" GAP="false" />
        <F I="169" S="338" STDDEV="0.000" HIGHLIGHT="false" HIDE="false" GAP="false" />
        <F I="170" S="9890" STDDEV="0.000" HIGHLIGHT="false" HIDE="false" GAP="false" />
        <F I="171" S="4426" STDDEV="0.000" HIGHLIGHT="false" HIDE="false" GAP="false" />
        <F I="172" S="10733" STDDEV="0.000" HIGHLIGHT="false" HIDE="false" GAP="false" />
        <F I="173" S="9201" STDDEV="0.000" HIGHLIGHT="false" HIDE="false" GAP="false" />
        <F I="174" S="16109" STDDEV="0.000" HIGHLIGHT="false" HIDE="false" GAP="false" />
        <F I="175" S="30227" STDDEV="0.000" HIGHLIGHT="false" HIDE="false" GAP="false" />
        <F I="176" S="48952" STDDEV="0.000" HIGHLIGHT="false" HIDE="false" GAP="false" />
        <F I="177" S="3482" STDDEV="0.000" HIGHLIGHT="false" HIDE="false" GAP="false" />
        <F I="178" S="17189" STDDEV="0.000" HIGHLIGHT="false" HIDE="false" GAP="false" />
        <F I="179" S="196" STDDEV="0.000" HIGHLIGHT="false" HIDE="false" GAP="false" />
        <F I="180" S="6" STDDEV="0.000" HIGHLIGHT="false" HIDE="false" GAP="false" />
        <F I="181" S="3123" STDDEV="0.000" HIGHLIGHT="false" HIDE="false" GAP="false" />
        <F I="182" S="8011" STDDEV="0.000" HIGHLIGHT="false" HIDE="false" GAP="false" />
        <F I="183" S="4396" STDDEV="0.000" HIGHLIGHT="false" HIDE="false" GAP="false" />
        <F I="184" S="10193" STDDEV="0.000" HIGHLIGHT="false" HIDE="false" GAP="false" />
        <F I="185" S="2364" STDDEV="0.000" HIGHLIGHT="false" HIDE="false" GAP="false" />
        <F I="186" S="6750" STDDEV="0.000" HIGHLIGHT="false" HIDE="false" GAP="false" />
        <F I="187" S="3232" STDDEV="0.000" HIGHLIGHT="false" HIDE="false" GAP="false" />
        <F I="188" S="3138" STDDEV="0.000" HIGHLIGHT="false" HIDE="false" GAP="false" />
        <F I="189" S="1546" STDDEV="0.000" HIGHLIGHT="false" HIDE="false" GAP="false" />
        <F I="190" S="5161" STDDEV="0.000" HIGHLIGHT="false" HIDE="false" GAP="false" />
        <F I="191" S="1288" STDDEV="0.000" HIGHLIGHT="false" HIDE="false" GAP="false" />
        <F I="192" S="7141" STDDEV="0.000" HIGHLIGHT="false" HIDE="false" GAP="false" />
        <F I="193" S="4328" STDDEV="0.000" HIGHLIGHT="false" HIDE="false" GAP="false" />
        <F I="194" S="1236" STDDEV="0.000" HIGHLIGHT="false" HIDE="false" GAP="false" />
        <F I="195" S="5820" STDDEV="0.000" HIGHLIGHT="false" HIDE="false" GAP="false" />
        <F I="196" S="55" STDDEV="0.000" HIGHLIGHT="false" HIDE="false" GAP="false" />
        <F I="197" S="3117" STDDEV="0.000" HIGHLIGHT="false" HIDE="false" GAP="false" />
        <F I="198" S="3695" STDDEV="0.000" HIGHLIGHT="false" HIDE="false" GAP="false" />
        <F I="199" S="15764" STDDEV="0.000" HIGHLIGHT="false" HIDE="false" GAP="false" />
        <F I="200" S="14563" STDDEV="0.000" HIGHLIGHT="false" HIDE="false" GAP="false" />
        <F I="201" S="811" STDDEV="0.000" HIGHLIGHT="false" HIDE="false" GAP="false" />
        <F I="202" S="3020" STDDEV="0.000" HIGHLIGHT="false" HIDE="false" GAP="false" />
        <F I="203" S="609" STDDEV="0.000" HIGHLIGHT="false" HIDE="false" GAP="false" />
        <F I="204" S="11994" STDDEV="0.000" HIGHLIGHT="false" HIDE="false" GAP="false" />
        <F I="205" S="9205" STDDEV="0.000" HIGHLIGHT="false" HIDE="false" GAP="false" />
        <F I="206" S="38093" STDDEV="0.000" HIGHLIGHT="false" HIDE="false" GAP="false" />
        <F I="207" S="5965" STDDEV="0.000" HIGHLIGHT="false" HIDE="false" GAP="false" />
        <F I="208" S="1607" STDDEV="0.000" HIGHLIGHT="false" HIDE="false" GAP="false" />
        <F I="209" S="7461" STDDEV="0.000" HIGHLIGHT="false" HIDE="false" GAP="false" />
        <F I="210" S="4900" STDDEV="0.000" HIGHLIGHT="false" HIDE="false" GAP="false" />
        <F I="211" S="2517" STDDEV="0.000" HIGHLIGHT="false" HIDE="false" GAP="false" />
        <F I="212" S="4188" STDDEV="0.000" HIGHLIGHT="false" HIDE="false" GAP="false" />
        <F I="213" S="5665" STDDEV="0.000" HIGHLIGHT="false" HIDE="false" GAP="false" />
        <F I="214" S="6131" STDDEV="0.000" HIGHLIGHT="false" HIDE="false" GAP="false" />
        <F I="215" S="3413" STDDEV="0.000" HIGHLIGHT="false" HIDE="false" GAP="false" />
        <F I="216" S="4452" STDDEV="0.000" HIGHLIGHT="false" HIDE="false" GAP="false" />
        <F I="217" S="4046" STDDEV="0.000" HIGHLIGHT="false" HIDE="false" GAP="false" />
        <F I="218" S="2915" STDDEV="0.000" HIGHLIGHT="false" HIDE="false" GAP="false" />
        <F I="219" S="11722" STDDEV="0.000" HIGHLIGHT="false" HIDE="false" GAP="false" />
        <F I="220" S="14860" STDDEV="0.000" HIGHLIGHT="false" HIDE="false" GAP="false" />
        <F I="221" S="2552" STDDEV="0.000" HIGHLIGHT="false" HIDE="false" GAP="false" />
        <F I="222" S="4568" STDDEV="0.000" HIGHLIGHT="false" HIDE="false" GAP="false" />
        <F I="223" S="890" STDDEV="0.000" HIGHLIGHT="false" HIDE="false" GAP="false" />
        <F I="224" S="5206" STDDEV="0.000" HIGHLIGHT="false" HIDE="false" GAP="false" />
        <F I="225" S="4198" STDDEV="0.000" HIGHLIGHT="false" HIDE="false" GAP="false" />
        <F I="226" S="6028" STDDEV="0.000" HIGHLIGHT="false" HIDE="false" GAP="false" />
        <F I="227" S="6635" STDDEV="0.000" HIGHLIGHT="false" HIDE="false" GAP="false" />
        <F I="228" S="2900" STDDEV="0.000" HIGHLIGHT="false" HIDE="false" GAP="false" />
        <F I="229" S="10337" STDDEV="0.000" HIGHLIGHT="false" HIDE="false" GAP="false" />
        <F I="230" S="1977" STDDEV="0.000" HIGHLIGHT="false" HIDE="false" GAP="false" />
        <F I="231" S="19640" STDDEV="0.000" HIGHLIGHT="false" HIDE="false" GAP="false" />
        <F I="232" S="2268" STDDEV="0.000" HIGHLIGHT="false" HIDE="false" GAP="false" />
        <F I="233" S="210" STDDEV="0.000" HIGHLIGHT="false" HIDE="false" GAP="false" />
        <F I="234" S="6441" STDDEV="0.000" HIGHLIGHT="false" HIDE="false" GAP="false" />
        <F I="235" S="899" STDDEV="0.000" HIGHLIGHT="false" HIDE="false" GAP="false" />
        <F I="236" S="10181" STDDEV="0.000" HIGHLIGHT="false" HIDE="false" GAP="false" />
        <F I="237" S="7610" STDDEV="0.000" HIGHLIGHT="false" HIDE="false" GAP="false" />
        <F I="238" S="3959" STDDEV="0.000" HIGHLIGHT="false" HIDE="false" GAP="false" />
        <F I="239" S="1581" STDDEV="0.000" HIGHLIGHT="false" HIDE="false" GAP="false" />
        <F I="240" S="5953" STDDEV="0.000" HIGHLIGHT="false" HIDE="false" GAP="false" />
        <F I="241" S="21286" STDDEV="0.000" HIGHLIGHT="false" HIDE="false" GAP="false" />
        <F I="242" S="8983" STDDEV="0.000" HIGHLIGHT="false" HIDE="false" GAP="false" />
        <F I="243" S="432" STDDEV="0.000" HIGHLIGHT="false" HIDE="false" GAP="false" />
        <F I="244" S="1248" STDDEV="0.000" HIGHLIGHT="false" HIDE="false" GAP="false" />
        <F I="245" S="11942" STDDEV="0.000" HIGHLIGHT="false" HIDE="false" GAP="false" />
        <F I="246" S="31354" STDDEV="0.000" HIGHLIGHT="false" HIDE="false" GAP="false" />
        <F I="247" S="25720" STDDEV="0.000" HIGHLIGHT="false" HIDE="false" GAP="false" />
        <F I="248" S="5639" STDDEV="0.000" HIGHLIGHT="false" HIDE="false" GAP="false" />
        <F I="249" S="13163" STDDEV="0.000" HIGHLIGHT="false" HIDE="false" GAP="false" />
        <F I="250" S="10002" STDDEV="0.000" HIGHLIGHT="false" HIDE="false" GAP="false" />
        <F I="251" S="1320" STDDEV="0.000" HIGHLIGHT="false" HIDE="false" GAP="false" />
        <F I="252" S="7873" STDDEV="0.000" HIGHLIGHT="false" HIDE="false" GAP="false" />
        <F I="253" S="1343" STDDEV="0.000" HIGHLIGHT="false" HIDE="false" GAP="false" />
        <F I="254" S="258" STDDEV="0.000" HIGHLIGHT="false" HIDE="false" GAP="false" />
        <F I="255" S="553" STDDEV="0.000" HIGHLIGHT="false" HIDE="false" GAP="false" />
        <F I="256" S="4313" STDDEV="0.000" HIGHLIGHT="false" HIDE="false" GAP="false" />
        <F I="257" S="4963" STDDEV="0.000" HIGHLIGHT="false" HIDE="false" GAP="false" />
        <F I="258" S="2590" STDDEV="0.000" HIGHLIGHT="false" HIDE="false" GAP="false" />
        <F I="259" S="5605" STDDEV="0.000" HIGHLIGHT="false" HIDE="false" GAP="false" />
        <F I="260" S="3830" STDDEV="0.000" HIGHLIGHT="false" HIDE="false" GAP="false" />
        <F I="261" S="2728" STDDEV="0.000" HIGHLIGHT="false" HIDE="false" GAP="false" />
        <F I="262" S="13940" STDDEV="0.000" HIGHLIGHT="false" HIDE="false" GAP="false" />
        <F I="263" S="8483" STDDEV="0.000" HIGHLIGHT="false" HIDE="false" GAP="false" />
        <F I="264" S="7816" STDDEV="0.000" HIGHLIGHT="false" HIDE="false" GAP="false" />
        <F I="265" S="12617" STDDEV="0.000" HIGHLIGHT="false" HIDE="false" GAP="false" />
        <F I="266" S="206" STDDEV="0.000" HIGHLIGHT="false" HIDE="false" GAP="false" />
        <F I="267" S="2475" STDDEV="0.000" HIGHLIGHT="false" HIDE="false" GAP="false" />
        <F I="268" S="6724" STDDEV="0.000" HIGHLIGHT="false" HIDE="false" GAP="false" />
        <F I="269" S="5507" STDDEV="0.000" HIGHLIGHT="false" HIDE="false" GAP="false" />
        <F I="270" S="3585" STDDEV="0.000" HIGHLIGHT="false" HIDE="false" GAP="false" />
        <F I="271" S="14397" STDDEV="0.000" HIGHLIGHT="false" HIDE="false" GAP="false" />
        <F I="272" S="8997" STDDEV="0.000" HIGHLIGHT="false" HIDE="false" GAP="false" />
        <F I="273" S="3032" STDDEV="0.000" HIGHLIGHT="false" HIDE="false" GAP="false" />
        <F I="274" S="14925" STDDEV="0.000" HIGHLIGHT="false" HIDE="false" GAP="false" />
        <F I="275" S="4334" STDDEV="0.000" HIGHLIGHT="false" HIDE="false" GAP="false" />
        <F I="276" S="6389" STDDEV="0.000" HIGHLIGHT="false" HIDE="false" GAP="false" />
        <F I="277" S="1440" STDDEV="0.000" HIGHLIGHT="false" HIDE="false" GAP="false" />
        <F I="278" S="11733" STDDEV="0.000" HIGHLIGHT="false" HIDE="false" GAP="false" />
        <F I="279" S="4445" STDDEV="0.000" HIGHLIGHT="false" HIDE="false" GAP="false" />
        <F I="280" S="3659" STDDEV="0.000" HIGHLIGHT="false" HIDE="false" GAP="false" />
        <F I="281" S="3644" STDDEV="0.000" HIGHLIGHT="false" HIDE="false" GAP="false" />
        <F I="282" S="4915" STDDEV="0.000" HIGHLIGHT="false" HIDE="false" GAP="false" />
        <F I="283" S="8546" STDDEV="0.000" HIGHLIGHT="false" HIDE="false" GAP="false" />
        <F I="284" S="8289" STDDEV="0.000" HIGHLIGHT="false" HIDE="false" GAP="false" />
        <F I="285" S="10193" STDDEV="0.000" HIGHLIGHT="false" HIDE="false" GAP="false" />
        <F I="286" S="7155" STDDEV="0.000" HIGHLIGHT="false" HIDE="false" GAP="false" />
        <F I="287" S="8046" STDDEV="0.000" HIGHLIGHT="false" HIDE="false" GAP="false" />
        <F I="288" S="225" STDDEV="0.000" HIGHLIGHT="false" HIDE="false" GAP="false" />
        <F I="289" S="5369" STDDEV="0.000" HIGHLIGHT="false" HIDE="false" GAP="false" />
        <F I="290" S="17731" STDDEV="0.000" HIGHLIGHT="false" HIDE="false" GAP="false" />
        <F I="291" S="2600" STDDEV="0.000" HIGHLIGHT="false" HIDE="false" GAP="false" />
        <F I="292" S="1240" STDDEV="0.000" HIGHLIGHT="false" HIDE="false" GAP="false" />
        <F I="293" S="12443" STDDEV="0.000" HIGHLIGHT="false" HIDE="false" GAP="false" />
        <F I="294" S="7142" STDDEV="0.000" HIGHLIGHT="false" HIDE="false" GAP="false" />
        <F I="295" S="1516" STDDEV="0.000" HIGHLIGHT="false" HIDE="false" GAP="false" />
        <F I="296" S="9830" STDDEV="0.000" HIGHLIGHT="false" HIDE="false" GAP="false" />
        <F I="297" S="4078" STDDEV="0.000" HIGHLIGHT="false" HIDE="false" GAP="false" />
        <F I="298" S="662" STDDEV="0.000" HIGHLIGHT="false" HIDE="false" GAP="false" />
        <F I="299" S="1144" STDDEV="0.000" HIGHLIGHT="false" HIDE="false" GAP="false" />
        <F I="300" S="3144" STDDEV="0.000" HIGHLIGHT="false" HIDE="false" GAP="false" />
        <F I="301" S="16345" STDDEV="0.000" HIGHLIGHT="false" HIDE="false" GAP="false" />
        <F I="302" S="16139" STDDEV="0.000" HIGHLIGHT="false" HIDE="false" GAP="false" />
        <F I="303" S="9622" STDDEV="0.000" HIGHLIGHT="false" HIDE="false" GAP="false" />
        <F I="304" S="4060" STDDEV="0.000" HIGHLIGHT="false" HIDE="false" GAP="false" />
        <F I="305" S="999" STDDEV="0.000" HIGHLIGHT="false" HIDE="false" GAP="false" />
        <F I="306" S="19295" STDDEV="0.000" HIGHLIGHT="false" HIDE="false" GAP="false" />
        <F I="307" S="9100" STDDEV="0.000" HIGHLIGHT="false" HIDE="false" GAP="false" />
        <F I="308" S="33378" STDDEV="0.000" HIGHLIGHT="false" HIDE="false" GAP="false" />
        <F I="309" S="343" STDDEV="0.000" HIGHLIGHT="false" HIDE="false" GAP="false" />
        <F I="310" S="5366" STDDEV="0.000" HIGHLIGHT="false" HIDE="false" GAP="false" />
        <F I="311" S="1305" STDDEV="0.000" HIGHLIGHT="false" HIDE="false" GAP="false" />
        <F I="312" S="32324" STDDEV="0.000" HIGHLIGHT="false" HIDE="false" GAP="false" />
        <F I="313" S="10" STDDEV="0.000" HIGHLIGHT="false" HIDE="false" GAP="false" />
        <F I="314" S="3388" STDDEV="0.000" HIGHLIGHT="false" HIDE="false" GAP="false" />
        <F I="315" S="235" STDDEV="0.000" HIGHLIGHT="false" HIDE="false" GAP="false" />
        <F I="316" S="11009" STDDEV="0.000" HIGHLIGHT="false" HIDE="false" GAP="false" />
        <F I="317" S="3390" STDDEV="0.000" HIGHLIGHT="false" HIDE="false" GAP="false" />
        <F I="318" S="5681" STDDEV="0.000" HIGHLIGHT="false" HIDE="false" GAP="false" />
        <F I="319" S="7450" STDDEV="0.000" HIGHLIGHT="false" HIDE="false" GAP="false" />
        <F I="320" S="8068" STDDEV="0.000" HIGHLIGHT="false" HIDE="false" GAP="false" />
        <F I="321" S="5149" STDDEV="0.000" HIGHLIGHT="false" HIDE="false" GAP="false" />
        <F I="322" S="3985" STDDEV="0.000" HIGHLIGHT="false" HIDE="false" GAP="false" />
        <F I="323" S="4160" STDDEV="0.000" HIGHLIGHT="false" HIDE="false" GAP="false" />
        <F I="324" S="11261" STDDEV="0.000" HIGHLIGHT="false" HIDE="false" GAP="false" />
        <F I="325" S="15784" STDDEV="0.000" HIGHLIGHT="false" HIDE="false" GAP="false" />
        <F I="326" S="14944" STDDEV="0.000" HIGHLIGHT="false" HIDE="false" GAP="false" />
        <F I="327" S="1271" STDDEV="0.000" HIGHLIGHT="false" HIDE="false" GAP="false" />
        <F I="328" S="5120" STDDEV="0.000" HIGHLIGHT="false" HIDE="false" GAP="false" />
        <F I="329" S="8871" STDDEV="0.000" HIGHLIGHT="false" HIDE="false" GAP="false" />
        <F I="330" S="5071" STDDEV="0.000" HIGHLIGHT="false" HIDE="false" GAP="false" />
        <F I="331" S="4681" STDDEV="0.000" HIGHLIGHT="false" HIDE="false" GAP="false" />
        <F I="332" S="24502" STDDEV="0.000" HIGHLIGHT="false" HIDE="false" GAP="false" />
        <F I="333" S="14477" STDDEV="0.000" HIGHLIGHT="false" HIDE="false" GAP="false" />
        <F I="334" S="4409" STDDEV="0.000" HIGHLIGHT="false" HIDE="false" GAP="false" />
        <F I="335" S="4207" STDDEV="0.000" HIGHLIGHT="false" HIDE="false" GAP="false" />
        <F I="336" S="15504" STDDEV="0.000" HIGHLIGHT="false" HIDE="false" GAP="false" />
        <F I="337" S="1013" STDDEV="0.000" HIGHLIGHT="false" HIDE="false" GAP="false" />
        <F I="338" S="787" STDDEV="0.000" HIGHLIGHT="false" HIDE="false" GAP="false" />
        <F I="339" S="8489" STDDEV="0.000" HIGHLIGHT="false" HIDE="false" GAP="false" />
        <F I="340" S="4227" STDDEV="0.000" HIGHLIGHT="false" HIDE="false" GAP="false" />
        <F I="341" S="3513" STDDEV="0.000" HIGHLIGHT="false" HIDE="false" GAP="false" />
        <F I="342" S="5196" STDDEV="0.000" HIGHLIGHT="false" HIDE="false" GAP="false" />
        <F I="343" S="2452" STDDEV="0.000" HIGHLIGHT="false" HIDE="false" GAP="false" />
        <F I="344" S="3649" STDDEV="0.000" HIGHLIGHT="false" HIDE="false" GAP="false" />
        <F I="345" S="337" STDDEV="0.000" HIGHLIGHT="false" HIDE="false" GAP="false" />
        <F I="346" S="484" STDDEV="0.000" HIGHLIGHT="false" HIDE="false" GAP="false" />
        <F I="347" S="10436" STDDEV="0.000" HIGHLIGHT="false" HIDE="false" GAP="false" />
        <F I="348" S="5541" STDDEV="0.000" HIGHLIGHT="false" HIDE="false" GAP="false" />
        <F I="349" S="414" STDDEV="0.000" HIGHLIGHT="false" HIDE="false" GAP="false" />
        <F I="350" S="14048" STDDEV="0.000" HIGHLIGHT="false" HIDE="false" GAP="false" />
        <F I="351" S="2034" STDDEV="0.000" HIGHLIGHT="false" HIDE="false" GAP="false" />
        <F I="352" S="1061" STDDEV="0.000" HIGHLIGHT="false" HIDE="false" GAP="false" />
        <F I="353" S="6693" STDDEV="0.000" HIGHLIGHT="false" HIDE="false" GAP="false" />
        <F I="354" S="11361" STDDEV="0.000" HIGHLIGHT="false" HIDE="false" GAP="false" />
        <F I="355" S="1380" STDDEV="0.000" HIGHLIGHT="false" HIDE="false" GAP="false" />
        <F I="356" S="2815" STDDEV="0.000" HIGHLIGHT="false" HIDE="false" GAP="false" />
        <F I="357" S="29469" STDDEV="0.000" HIGHLIGHT="false" HIDE="false" GAP="false" />
        <F I="358" S="1488" STDDEV="0.000" HIGHLIGHT="false" HIDE="false" GAP="false" />
        <F I="359" S="24651" STDDEV="0.000" HIGHLIGHT="false" HIDE="false" GAP="false" />
        <F I="360" S="1325" STDDEV="0.000" HIGHLIGHT="false" HIDE="false" GAP="false" />
        <F I="361" S="16850" STDDEV="0.000" HIGHLIGHT="false" HIDE="false" GAP="false" />
        <F I="362" S="2793" STDDEV="0.000" HIGHLIGHT="false" HIDE="false" GAP="false" />
        <F I="363" S="17180" STDDEV="0.000" HIGHLIGHT="false" HIDE="false" GAP="false" />
        <F I="364" S="14246" STDDEV="0.000" HIGHLIGHT="false" HIDE="false" GAP="false" />
        <F I="365" S="6685" STDDEV="0.000" HIGHLIGHT="false" HIDE="false" GAP="false" />
        <F I="366" S="3696" STDDEV="0.000" HIGHLIGHT="false" HIDE="false" GAP="false" />
        <F I="367" S="13084" STDDEV="0.000" HIGHLIGHT="false" HIDE="false" GAP="false" />
        <F I="368" S="627" STDDEV="0.000" HIGHLIGHT="false" HIDE="false" GAP="false" />
        <F I="369" S="176" STDDEV="0.000" HIGHLIGHT="false" HIDE="false" GAP="false" />
        <F I="370" S="1711" STDDEV="0.000" HIGHLIGHT="false" HIDE="false" GAP="false" />
        <F I="371" S="15686" STDDEV="0.000" HIGHLIGHT="false" HIDE="false" GAP="false" />
        <F I="372" S="12279" STDDEV="0.000" HIGHLIGHT="false" HIDE="false" GAP="false" />
        <F I="373" S="48523" STDDEV="0.000" HIGHLIGHT="false" HIDE="false" GAP="false" />
        <F I="374" S="16288" STDDEV="0.000" HIGHLIGHT="false" HIDE="false" GAP="false" />
        <F I="375" S="4137" STDDEV="0.000" HIGHLIGHT="false" HIDE="false" GAP="false" />
        <F I="376" S="5438" STDDEV="0.000" HIGHLIGHT="false" HIDE="false" GAP="false" />
        <F I="377" S="9026" STDDEV="0.000" HIGHLIGHT="false" HIDE="false" GAP="false" />
        <F I="378" S="14583" STDDEV="0.000" HIGHLIGHT="false" HIDE="false" GAP="false" />
        <F I="379" S="4252" STDDEV="0.000" HIGHLIGHT="false" HIDE="false" GAP="false" />
        <F I="380" S="904" STDDEV="0.000" HIGHLIGHT="false" HIDE="false" GAP="false" />
        <F I="381" S="1424" STDDEV="0.000" HIGHLIGHT="false" HIDE="false" GAP="false" />
        <F I="382" S="10804" STDDEV="0.000" HIGHLIGHT="false" HIDE="false" GAP="false" />
        <F I="383" S="2716" STDDEV="0.000" HIGHLIGHT="false" HIDE="false" GAP="false" />
        <F I="384" S="11878" STDDEV="0.000" HIGHLIGHT="false" HIDE="false" GAP="false" />
        <F I="385" S="3429" STDDEV="0.000" HIGHLIGHT="false" HIDE="false" GAP="false" />
        <F I="386" S="7701" STDDEV="0.000" HIGHLIGHT="false" HIDE="false" GAP="false" />
      </FRAGMENTS>

      <MAP_METRICS STRETCH="0" RECT_AVE="0.00" RECT_ALL="0.00" MID_STDDEV="0.00" R="0.00" WIGGLE="0.00" GAP_STDDEV="0.00" GAP_MAX="0" />
      <FEATURES>

      </FEATURES>

  </RESTRICTION_MAP>
  <RESTRICTION_MAP ID="Vibrio cholerae (IEC224 chr I)" ENZYME="NheI" INSILICO="true">
    <SEQUENCE_ANNOTATION URL="database:5" TYPE="FASTA" />
    <MAP_DISPLAY DBID="5" EDITABLE="false" STICK="false" X="10000" Y="1100" TRANS="255" ORDER="110" ORIENTATION="1" CIRCULAR="false" GROUPID="-1" />
      <FRAGMENTS SHIFT="0" OFFSET="1">
        <F I="0" S="24937" STDDEV="0.000" HIGHLIGHT="false" HIDE="false" GAP="false" />
        <F I="1" S="2815" STDDEV="0.000" HIGHLIGHT="false" HIDE="false" GAP="false" />
        <F I="2" S="1380" STDDEV="0.000" HIGHLIGHT="false" HIDE="false" GAP="false" />
        <F I="3" S="11361" STDDEV="0.000" HIGHLIGHT="false" HIDE="false" GAP="false" />
        <F I="4" S="6693" STDDEV="0.000" HIGHLIGHT="false" HIDE="false" GAP="false" />
        <F I="5" S="1061" STDDEV="0.000" HIGHLIGHT="false" HIDE="false" GAP="false" />
        <F I="6" S="2034" STDDEV="0.000" HIGHLIGHT="false" HIDE="false" GAP="false" />
        <F I="7" S="14187" STDDEV="0.000" HIGHLIGHT="false" HIDE="false" GAP="false" />
        <F I="8" S="414" STDDEV="0.000" HIGHLIGHT="false" HIDE="false" GAP="false" />
        <F I="9" S="5541" STDDEV="0.000" HIGHLIGHT="false" HIDE="false" GAP="false" />
        <F I="10" S="10436" STDDEV="0.000" HIGHLIGHT="false" HIDE="false" GAP="false" />
        <F I="11" S="484" STDDEV="0.000" HIGHLIGHT="false" HIDE="false" GAP="false" />
        <F I="12" S="337" STDDEV="0.000" HIGHLIGHT="false" HIDE="false" GAP="false" />
        <F I="13" S="3649" STDDEV="0.000" HIGHLIGHT="false" HIDE="false" GAP="false" />
        <F I="14" S="2452" STDDEV="0.000" HIGHLIGHT="false" HIDE="false" GAP="false" />
        <F I="15" S="5196" STDDEV="0.000" HIGHLIGHT="false" HIDE="false" GAP="false" />
        <F I="16" S="3513" STDDEV="0.000" HIGHLIGHT="false" HIDE="false" GAP="false" />
        <F I="17" S="4227" STDDEV="0.000" HIGHLIGHT="false" HIDE="false" GAP="false" />
        <F I="18" S="8490" STDDEV="0.000" HIGHLIGHT="false" HIDE="false" GAP="false" />
        <F I="19" S="787" STDDEV="0.000" HIGHLIGHT="false" HIDE="false" GAP="false" />
        <F I="20" S="1013" STDDEV="0.000" HIGHLIGHT="false" HIDE="false" GAP="false" />
        <F I="21" S="15504" STDDEV="0.000" HIGHLIGHT="false" HIDE="false" GAP="false" />
        <F I="22" S="4207" STDDEV="0.000" HIGHLIGHT="false" HIDE="false" GAP="false" />
        <F I="23" S="4410" STDDEV="0.000" HIGHLIGHT="false" HIDE="false" GAP="false" />
        <F I="24" S="14477" STDDEV="0.000" HIGHLIGHT="false" HIDE="false" GAP="false" />
        <F I="25" S="9740" STDDEV="0.000" HIGHLIGHT="false" HIDE="false" GAP="false" />
        <F I="26" S="1325" STDDEV="0.000" HIGHLIGHT="false" HIDE="false" GAP="false" />
        <F I="27" S="16848" STDDEV="0.000" HIGHLIGHT="false" HIDE="false" GAP="false" />
        <F I="28" S="2793" STDDEV="0.000" HIGHLIGHT="false" HIDE="false" GAP="false" />
        <F I="29" S="17192" STDDEV="0.000" HIGHLIGHT="false" HIDE="false" GAP="false" />
        <F I="30" S="14246" STDDEV="0.000" HIGHLIGHT="false" HIDE="false" GAP="false" />
        <F I="31" S="6685" STDDEV="0.000" HIGHLIGHT="false" HIDE="false" GAP="false" />
        <F I="32" S="3697" STDDEV="0.000" HIGHLIGHT="false" HIDE="false" GAP="false" />
        <F I="33" S="13084" STDDEV="0.000" HIGHLIGHT="false" HIDE="false" GAP="false" />
        <F I="34" S="627" STDDEV="0.000" HIGHLIGHT="false" HIDE="false" GAP="false" />
        <F I="35" S="176" STDDEV="0.000" HIGHLIGHT="false" HIDE="false" GAP="false" />
        <F I="36" S="1711" STDDEV="0.000" HIGHLIGHT="false" HIDE="false" GAP="false" />
        <F I="37" S="15686" STDDEV="0.000" HIGHLIGHT="false" HIDE="false" GAP="false" />
        <F I="38" S="13540" STDDEV="0.000" HIGHLIGHT="false" HIDE="false" GAP="false" />
        <F I="39" S="48527" STDDEV="0.000" HIGHLIGHT="false" HIDE="false" GAP="false" />
        <F I="40" S="16290" STDDEV="0.000" HIGHLIGHT="false" HIDE="false" GAP="false" />
        <F I="41" S="4137" STDDEV="0.000" HIGHLIGHT="false" HIDE="false" GAP="false" />
        <F I="42" S="5438" STDDEV="0.000" HIGHLIGHT="false" HIDE="false" GAP="false" />
        <F I="43" S="9026" STDDEV="0.000" HIGHLIGHT="false" HIDE="false" GAP="false" />
        <F I="44" S="14587" STDDEV="0.000" HIGHLIGHT="false" HIDE="false" GAP="false" />
        <F I="45" S="4252" STDDEV="0.000" HIGHLIGHT="false" HIDE="false" GAP="false" />
        <F I="46" S="904" STDDEV="0.000" HIGHLIGHT="false" HIDE="false" GAP="false" />
        <F I="47" S="1424" STDDEV="0.000" HIGHLIGHT="false" HIDE="false" GAP="false" />
        <F I="48" S="10804" STDDEV="0.000" HIGHLIGHT="false" HIDE="false" GAP="false" />
        <F I="49" S="2716" STDDEV="0.000" HIGHLIGHT="false" HIDE="false" GAP="false" />
        <F I="50" S="11878" STDDEV="0.000" HIGHLIGHT="false" HIDE="false" GAP="false" />
        <F I="51" S="3429" STDDEV="0.000" HIGHLIGHT="false" HIDE="false" GAP="false" />
        <F I="52" S="12337" STDDEV="0.000" HIGHLIGHT="false" HIDE="false" GAP="false" />
        <F I="53" S="8427" STDDEV="0.000" HIGHLIGHT="false" HIDE="false" GAP="false" />
        <F I="54" S="12865" STDDEV="0.000" HIGHLIGHT="false" HIDE="false" GAP="false" />
        <F I="55" S="14173" STDDEV="0.000" HIGHLIGHT="false" HIDE="false" GAP="false" />
        <F I="56" S="1238" STDDEV="0.000" HIGHLIGHT="false" HIDE="false" GAP="false" />
        <F I="57" S="25777" STDDEV="0.000" HIGHLIGHT="false" HIDE="false" GAP="false" />
        <F I="58" S="24220" STDDEV="0.000" HIGHLIGHT="false" HIDE="false" GAP="false" />
        <F I="59" S="5468" STDDEV="0.000" HIGHLIGHT="false" HIDE="false" GAP="false" />
        <F I="60" S="2440" STDDEV="0.000" HIGHLIGHT="false" HIDE="false" GAP="false" />
        <F I="61" S="1812" STDDEV="0.000" HIGHLIGHT="false" HIDE="false" GAP="false" />
        <F I="62" S="14242" STDDEV="0.000" HIGHLIGHT="false" HIDE="false" GAP="false" />
        <F I="63" S="3066" STDDEV="0.000" HIGHLIGHT="false" HIDE="false" GAP="false" />
        <F I="64" S="16884" STDDEV="0.000" HIGHLIGHT="false" HIDE="false" GAP="false" />
        <F I="65" S="11088" STDDEV="0.000" HIGHLIGHT="false" HIDE="false" GAP="false" />
        <F I="66" S="9779" STDDEV="0.000" HIGHLIGHT="false" HIDE="false" GAP="false" />
        <F I="67" S="5474" STDDEV="0.000" HIGHLIGHT="false" HIDE="false" GAP="false" />
        <F I="68" S="2652" STDDEV="0.000" HIGHLIGHT="false" HIDE="false" GAP="false" />
        <F I="69" S="1476" STDDEV="0.000" HIGHLIGHT="false" HIDE="false" GAP="false" />
        <F I="70" S="218" STDDEV="0.000" HIGHLIGHT="false" HIDE="false" GAP="false" />
        <F I="71" S="9446" STDDEV="0.000" HIGHLIGHT="false" HIDE="false" GAP="false" />
        <F I="72" S="8232" STDDEV="0.000" HIGHLIGHT="false" HIDE="false" GAP="false" />
        <F I="73" S="14976" STDDEV="0.000" HIGHLIGHT="false" HIDE="false" GAP="false" />
        <F I="74" S="17382" STDDEV="0.000" HIGHLIGHT="false" HIDE="false" GAP="false" />
        <F I="75" S="2876" STDDEV="0.000" HIGHLIGHT="false" HIDE="false" GAP="false" />
        <F I="76" S="30375" STDDEV="0.000" HIGHLIGHT="false" HIDE="false" GAP="false" />
        <F I="77" S="12642" STDDEV="0.000" HIGHLIGHT="false" HIDE="false" GAP="false" />
        <F I="78" S="1631" STDDEV="0.000" HIGHLIGHT="false" HIDE="false" GAP="false" />
        <F I="79" S="521" STDDEV="0.000" HIGHLIGHT="false" HIDE="false" GAP="false" />
        <F I="80" S="33" STDDEV="0.000" HIGHLIGHT="false" HIDE="false" GAP="false" />
        <F I="81" S="60" STDDEV="0.000" HIGHLIGHT="false" HIDE="false" GAP="false" />
        <F I="82" S="2898" STDDEV="0.000" HIGHLIGHT="false" HIDE="false" GAP="false" />
        <F I="83" S="4509" STDDEV="0.000" HIGHLIGHT="false" HIDE="false" GAP="false" />
        <F I="84" S="166" STDDEV="0.000" HIGHLIGHT="false" HIDE="false" GAP="false" />
        <F I="85" S="250" STDDEV="0.000" HIGHLIGHT="false" HIDE="false" GAP="false" />
        <F I="86" S="20864" STDDEV="0.000" HIGHLIGHT="false" HIDE="false" GAP="false" />
        <F I="87" S="3965" STDDEV="0.000" HIGHLIGHT="false" HIDE="false" GAP="false" />
        <F I="88" S="1483" STDDEV="0.000" HIGHLIGHT="false" HIDE="false" GAP="false" />
        <F I="89" S="1254" STDDEV="0.000" HIGHLIGHT="false" HIDE="false" GAP="false" />
        <F I="90" S="15196" STDDEV="0.000" HIGHLIGHT="false" HIDE="false" GAP="false" />
        <F I="91" S="5544" STDDEV="0.000" HIGHLIGHT="false" HIDE="false" GAP="false" />
        <F I="92" S="29194" STDDEV="0.000" HIGHLIGHT="false" HIDE="false" GAP="false" />
        <F I="93" S="53637" STDDEV="0.000" HIGHLIGHT="false" HIDE="false" GAP="false" />
        <F I="94" S="3607" STDDEV="0.000" HIGHLIGHT="false" HIDE="false" GAP="false" />
        <F I="95" S="1233" STDDEV="0.000" HIGHLIGHT="false" HIDE="false" GAP="false" />
        <F I="96" S="6344" STDDEV="0.000" HIGHLIGHT="false" HIDE="false" GAP="false" />
        <F I="97" S="620" STDDEV="0.000" HIGHLIGHT="false" HIDE="false" GAP="false" />
        <F I="98" S="4777" STDDEV="0.000" HIGHLIGHT="false" HIDE="false" GAP="false" />
        <F I="99" S="38380" STDDEV="0.000" HIGHLIGHT="false" HIDE="false" GAP="false" />
        <F I="100" S="819" STDDEV="0.000" HIGHLIGHT="false" HIDE="false" GAP="false" />
        <F I="101" S="868" STDDEV="0.000" HIGHLIGHT="false" HIDE="false" GAP="false" />
        <F I="102" S="650" STDDEV="0.000" HIGHLIGHT="false" HIDE="false" GAP="false" />
        <F I="103" S="18373" STDDEV="0.000" HIGHLIGHT="false" HIDE="false" GAP="false" />
        <F I="104" S="940" STDDEV="0.000" HIGHLIGHT="false" HIDE="false" GAP="false" />
        <F I="105" S="2134" STDDEV="0.000" HIGHLIGHT="false" HIDE="false" GAP="false" />
        <F I="106" S="170" STDDEV="0.000" HIGHLIGHT="false" HIDE="false" GAP="false" />
        <F I="107" S="7600" STDDEV="0.000" HIGHLIGHT="false" HIDE="false" GAP="false" />
        <F I="108" S="2017" STDDEV="0.000" HIGHLIGHT="false" HIDE="false" GAP="false" />
        <F I="109" S="9991" STDDEV="0.000" HIGHLIGHT="false" HIDE="false" GAP="false" />
        <F I="110" S="5528" STDDEV="0.000" HIGHLIGHT="false" HIDE="false" GAP="false" />
        <F I="111" S="12843" STDDEV="0.000" HIGHLIGHT="false" HIDE="false" GAP="false" />
        <F I="112" S="7970" STDDEV="0.000" HIGHLIGHT="false" HIDE="false" GAP="false" />
        <F I="113" S="23699" STDDEV="0.000" HIGHLIGHT="false" HIDE="false" GAP="false" />
        <F I="114" S="3013" STDDEV="0.000" HIGHLIGHT="false" HIDE="false" GAP="false" />
        <F I="115" S="19851" STDDEV="0.000" HIGHLIGHT="false" HIDE="false" GAP="false" />
        <F I="116" S="10241" STDDEV="0.000" HIGHLIGHT="false" HIDE="false" GAP="false" />
        <F I="117" S="2019" STDDEV="0.000" HIGHLIGHT="false" HIDE="false" GAP="false" />
        <F I="118" S="1710" STDDEV="0.000" HIGHLIGHT="false" HIDE="false" GAP="false" />
        <F I="119" S="3705" STDDEV="0.000" HIGHLIGHT="false" HIDE="false" GAP="false" />
        <F I="120" S="1577" STDDEV="0.000" HIGHLIGHT="false" HIDE="false" GAP="false" />
        <F I="121" S="8527" STDDEV="0.000" HIGHLIGHT="false" HIDE="false" GAP="false" />
        <F I="122" S="4866" STDDEV="0.000" HIGHLIGHT="false" HIDE="false" GAP="false" />
        <F I="123" S="5120" STDDEV="0.000" HIGHLIGHT="false" HIDE="false" GAP="false" />
        <F I="124" S="8640" STDDEV="0.000" HIGHLIGHT="false" HIDE="false" GAP="false" />
        <F I="125" S="5244" STDDEV="0.000" HIGHLIGHT="false" HIDE="false" GAP="false" />
        <F I="126" S="904" STDDEV="0.000" HIGHLIGHT="false" HIDE="false" GAP="false" />
        <F I="127" S="6625" STDDEV="0.000" HIGHLIGHT="false" HIDE="false" GAP="false" />
        <F I="128" S="200" STDDEV="0.000" HIGHLIGHT="false" HIDE="false" GAP="false" />
        <F I="129" S="4544" STDDEV="0.000" HIGHLIGHT="false" HIDE="false" GAP="false" />
        <F I="130" S="3043" STDDEV="0.000" HIGHLIGHT="false" HIDE="false" GAP="false" />
        <F I="131" S="318" STDDEV="0.000" HIGHLIGHT="false" HIDE="false" GAP="false" />
        <F I="132" S="8334" STDDEV="0.000" HIGHLIGHT="false" HIDE="false" GAP="false" />
        <F I="133" S="533" STDDEV="0.000" HIGHLIGHT="false" HIDE="false" GAP="false" />
        <F I="134" S="6687" STDDEV="0.000" HIGHLIGHT="false" HIDE="false" GAP="false" />
        <F I="135" S="705" STDDEV="0.000" HIGHLIGHT="false" HIDE="false" GAP="false" />
        <F I="136" S="2665" STDDEV="0.000" HIGHLIGHT="false" HIDE="false" GAP="false" />
        <F I="137" S="5528" STDDEV="0.000" HIGHLIGHT="false" HIDE="false" GAP="false" />
        <F I="138" S="6110" STDDEV="0.000" HIGHLIGHT="false" HIDE="false" GAP="false" />
        <F I="139" S="23404" STDDEV="0.000" HIGHLIGHT="false" HIDE="false" GAP="false" />
        <F I="140" S="1179" STDDEV="0.000" HIGHLIGHT="false" HIDE="false" GAP="false" />
        <F I="141" S="2387" STDDEV="0.000" HIGHLIGHT="false" HIDE="false" GAP="false" />
        <F I="142" S="2406" STDDEV="0.000" HIGHLIGHT="false" HIDE="false" GAP="false" />
        <F I="143" S="15492" STDDEV="0.000" HIGHLIGHT="false" HIDE="false" GAP="false" />
        <F I="144" S="12046" STDDEV="0.000" HIGHLIGHT="false" HIDE="false" GAP="false" />
        <F I="145" S="31426" STDDEV="0.000" HIGHLIGHT="false" HIDE="false" GAP="false" />
        <F I="146" S="4464" STDDEV="0.000" HIGHLIGHT="false" HIDE="false" GAP="false" />
        <F I="147" S="1404" STDDEV="0.000" HIGHLIGHT="false" HIDE="false" GAP="false" />
        <F I="148" S="1996" STDDEV="0.000" HIGHLIGHT="false" HIDE="false" GAP="false" />
        <F I="149" S="15006" STDDEV="0.000" HIGHLIGHT="false" HIDE="false" GAP="false" />
        <F I="150" S="7535" STDDEV="0.000" HIGHLIGHT="false" HIDE="false" GAP="false" />
        <F I="151" S="7740" STDDEV="0.000" HIGHLIGHT="false" HIDE="false" GAP="false" />
        <F I="152" S="1614" STDDEV="0.000" HIGHLIGHT="false" HIDE="false" GAP="false" />
        <F I="153" S="6742" STDDEV="0.000" HIGHLIGHT="false" HIDE="false" GAP="false" />
        <F I="154" S="12908" STDDEV="0.000" HIGHLIGHT="false" HIDE="false" GAP="false" />
        <F I="155" S="14436" STDDEV="0.000" HIGHLIGHT="false" HIDE="false" GAP="false" />
        <F I="156" S="11168" STDDEV="0.000" HIGHLIGHT="false" HIDE="false" GAP="false" />
        <F I="157" S="1936" STDDEV="0.000" HIGHLIGHT="false" HIDE="false" GAP="false" />
        <F I="158" S="17404" STDDEV="0.000" HIGHLIGHT="false" HIDE="false" GAP="false" />
        <F I="159" S="4258" STDDEV="0.000" HIGHLIGHT="false" HIDE="false" GAP="false" />
        <F I="160" S="114" STDDEV="0.000" HIGHLIGHT="false" HIDE="false" GAP="false" />
        <F I="161" S="9598" STDDEV="0.000" HIGHLIGHT="false" HIDE="false" GAP="false" />
        <F I="162" S="16823" STDDEV="0.000" HIGHLIGHT="false" HIDE="false" GAP="false" />
        <F I="163" S="16141" STDDEV="0.000" HIGHLIGHT="false" HIDE="false" GAP="false" />
        <F I="164" S="12583" STDDEV="0.000" HIGHLIGHT="false" HIDE="false" GAP="false" />
        <F I="165" S="5144" STDDEV="0.000" HIGHLIGHT="false" HIDE="false" GAP="false" />
        <F I="166" S="18692" STDDEV="0.000" HIGHLIGHT="false" HIDE="false" GAP="false" />
        <F I="167" S="10550" STDDEV="0.000" HIGHLIGHT="false" HIDE="false" GAP="false" />
        <F I="168" S="12710" STDDEV="0.000" HIGHLIGHT="false" HIDE="false" GAP="false" />
        <F I="169" S="13028" STDDEV="0.000" HIGHLIGHT="false" HIDE="false" GAP="false" />
        <F I="170" S="5612" STDDEV="0.000" HIGHLIGHT="false" HIDE="false" GAP="false" />
        <F I="171" S="835" STDDEV="0.000" HIGHLIGHT="false" HIDE="false" GAP="false" />
        <F I="172" S="11586" STDDEV="0.000" HIGHLIGHT="false" HIDE="false" GAP="false" />
        <F I="173" S="10695" STDDEV="0.000" HIGHLIGHT="false" HIDE="false" GAP="false" />
        <F I="174" S="12370" STDDEV="0.000" HIGHLIGHT="false" HIDE="false" GAP="false" />
        <F I="175" S="3910" STDDEV="0.000" HIGHLIGHT="false" HIDE="false" GAP="false" />
        <F I="176" S="18359" STDDEV="0.000" HIGHLIGHT="false" HIDE="false" GAP="false" />
        <F I="177" S="9751" STDDEV="0.000" HIGHLIGHT="false" HIDE="false" GAP="false" />
        <F I="178" S="5584" STDDEV="0.000" HIGHLIGHT="false" HIDE="false" GAP="false" />
        <F I="179" S="7237" STDDEV="0.000" HIGHLIGHT="false" HIDE="false" GAP="false" />
        <F I="180" S="3058" STDDEV="0.000" HIGHLIGHT="false" HIDE="false" GAP="false" />
        <F I="181" S="11059" STDDEV="0.000" HIGHLIGHT="false" HIDE="false" GAP="false" />
        <F I="182" S="521" STDDEV="0.000" HIGHLIGHT="false" HIDE="false" GAP="false" />
        <F I="183" S="10306" STDDEV="0.000" HIGHLIGHT="false" HIDE="false" GAP="false" />
        <F I="184" S="6544" STDDEV="0.000" HIGHLIGHT="false" HIDE="false" GAP="false" />
        <F I="185" S="4830" STDDEV="0.000" HIGHLIGHT="false" HIDE="false" GAP="false" />
        <F I="186" S="583" STDDEV="0.000" HIGHLIGHT="false" HIDE="false" GAP="false" />
        <F I="187" S="3382" STDDEV="0.000" HIGHLIGHT="false" HIDE="false" GAP="false" />
        <F I="188" S="10758" STDDEV="0.000" HIGHLIGHT="false" HIDE="false" GAP="false" />
        <F I="189" S="18434" STDDEV="0.000" HIGHLIGHT="false" HIDE="false" GAP="false" />
        <F I="190" S="10763" STDDEV="0.000" HIGHLIGHT="false" HIDE="false" GAP="false" />
        <F I="191" S="4153" STDDEV="0.000" HIGHLIGHT="false" HIDE="false" GAP="false" />
        <F I="192" S="330" STDDEV="0.000" HIGHLIGHT="false" HIDE="false" GAP="false" />
        <F I="193" S="6583" STDDEV="0.000" HIGHLIGHT="false" HIDE="false" GAP="false" />
        <F I="194" S="330" STDDEV="0.000" HIGHLIGHT="false" HIDE="false" GAP="false" />
        <F I="195" S="16623" STDDEV="0.000" HIGHLIGHT="false" HIDE="false" GAP="false" />
        <F I="196" S="14505" STDDEV="0.000" HIGHLIGHT="false" HIDE="false" GAP="false" />
        <F I="197" S="51671" STDDEV="0.000" HIGHLIGHT="false" HIDE="false" GAP="false" />
        <F I="198" S="1662" STDDEV="0.000" HIGHLIGHT="false" HIDE="false" GAP="false" />
        <F I="199" S="2850" STDDEV="0.000" HIGHLIGHT="false" HIDE="false" GAP="false" />
        <F I="200" S="10134" STDDEV="0.000" HIGHLIGHT="false" HIDE="false" GAP="false" />
        <F I="201" S="2576" STDDEV="0.000" HIGHLIGHT="false" HIDE="false" GAP="false" />
        <F I="202" S="438" STDDEV="0.000" HIGHLIGHT="false" HIDE="false" GAP="false" />
        <F I="203" S="839" STDDEV="0.000" HIGHLIGHT="false" HIDE="false" GAP="false" />
        <F I="204" S="20606" STDDEV="0.000" HIGHLIGHT="false" HIDE="false" GAP="false" />
        <F I="205" S="3086" STDDEV="0.000" HIGHLIGHT="false" HIDE="false" GAP="false" />
        <F I="206" S="7863" STDDEV="0.000" HIGHLIGHT="false" HIDE="false" GAP="false" />
        <F I="207" S="267" STDDEV="0.000" HIGHLIGHT="false" HIDE="false" GAP="false" />
        <F I="208" S="8393" STDDEV="0.000" HIGHLIGHT="false" HIDE="false" GAP="false" />
        <F I="209" S="9295" STDDEV="0.000" HIGHLIGHT="false" HIDE="false" GAP="false" />
        <F I="210" S="6315" STDDEV="0.000" HIGHLIGHT="false" HIDE="false" GAP="false" />
        <F I="211" S="11386" STDDEV="0.000" HIGHLIGHT="false" HIDE="false" GAP="false" />
        <F I="212" S="25003" STDDEV="0.000" HIGHLIGHT="false" HIDE="false" GAP="false" />
        <F I="213" S="2189" STDDEV="0.000" HIGHLIGHT="false" HIDE="false" GAP="false" />
        <F I="214" S="1008" STDDEV="0.000" HIGHLIGHT="false" HIDE="false" GAP="false" />
        <F I="215" S="669" STDDEV="0.000" HIGHLIGHT="false" HIDE="false" GAP="false" />
        <F I="216" S="338" STDDEV="0.000" HIGHLIGHT="false" HIDE="false" GAP="false" />
        <F I="217" S="9890" STDDEV="0.000" HIGHLIGHT="false" HIDE="false" GAP="false" />
        <F I="218" S="4426" STDDEV="0.000" HIGHLIGHT="false" HIDE="false" GAP="false" />
        <F I="219" S="10504" STDDEV="0.000" HIGHLIGHT="false" HIDE="false" GAP="false" />
        <F I="220" S="9201" STDDEV="0.000" HIGHLIGHT="false" HIDE="false" GAP="false" />
        <F I="221" S="16109" STDDEV="0.000" HIGHLIGHT="false" HIDE="false" GAP="false" />
        <F I="222" S="30225" STDDEV="0.000" HIGHLIGHT="false" HIDE="false" GAP="false" />
        <F I="223" S="48952" STDDEV="0.000" HIGHLIGHT="false" HIDE="false" GAP="false" />
        <F I="224" S="3482" STDDEV="0.000" HIGHLIGHT="false" HIDE="false" GAP="false" />
        <F I="225" S="17189" STDDEV="0.000" HIGHLIGHT="false" HIDE="false" GAP="false" />
        <F I="226" S="196" STDDEV="0.000" HIGHLIGHT="false" HIDE="false" GAP="false" />
        <F I="227" S="6" STDDEV="0.000" HIGHLIGHT="false" HIDE="false" GAP="false" />
        <F I="228" S="3123" STDDEV="0.000" HIGHLIGHT="false" HIDE="false" GAP="false" />
        <F I="229" S="8011" STDDEV="0.000" HIGHLIGHT="false" HIDE="false" GAP="false" />
        <F I="230" S="4396" STDDEV="0.000" HIGHLIGHT="false" HIDE="false" GAP="false" />
        <F I="231" S="10193" STDDEV="0.000" HIGHLIGHT="false" HIDE="false" GAP="false" />
        <F I="232" S="2364" STDDEV="0.000" HIGHLIGHT="false" HIDE="false" GAP="false" />
        <F I="233" S="6750" STDDEV="0.000" HIGHLIGHT="false" HIDE="false" GAP="false" />
        <F I="234" S="3232" STDDEV="0.000" HIGHLIGHT="false" HIDE="false" GAP="false" />
        <F I="235" S="3138" STDDEV="0.000" HIGHLIGHT="false" HIDE="false" GAP="false" />
        <F I="236" S="1546" STDDEV="0.000" HIGHLIGHT="false" HIDE="false" GAP="false" />
        <F I="237" S="5161" STDDEV="0.000" HIGHLIGHT="false" HIDE="false" GAP="false" />
        <F I="238" S="1288" STDDEV="0.000" HIGHLIGHT="false" HIDE="false" GAP="false" />
        <F I="239" S="7141" STDDEV="0.000" HIGHLIGHT="false" HIDE="false" GAP="false" />
        <F I="240" S="4328" STDDEV="0.000" HIGHLIGHT="false" HIDE="false" GAP="false" />
        <F I="241" S="1235" STDDEV="0.000" HIGHLIGHT="false" HIDE="false" GAP="false" />
        <F I="242" S="5820" STDDEV="0.000" HIGHLIGHT="false" HIDE="false" GAP="false" />
        <F I="243" S="55" STDDEV="0.000" HIGHLIGHT="false" HIDE="false" GAP="false" />
        <F I="244" S="3117" STDDEV="0.000" HIGHLIGHT="false" HIDE="false" GAP="false" />
        <F I="245" S="3695" STDDEV="0.000" HIGHLIGHT="false" HIDE="false" GAP="false" />
        <F I="246" S="15768" STDDEV="0.000" HIGHLIGHT="false" HIDE="false" GAP="false" />
        <F I="247" S="14563" STDDEV="0.000" HIGHLIGHT="false" HIDE="false" GAP="false" />
        <F I="248" S="811" STDDEV="0.000" HIGHLIGHT="false" HIDE="false" GAP="false" />
        <F I="249" S="3020" STDDEV="0.000" HIGHLIGHT="false" HIDE="false" GAP="false" />
        <F I="250" S="609" STDDEV="0.000" HIGHLIGHT="false" HIDE="false" GAP="false" />
        <F I="251" S="11994" STDDEV="0.000" HIGHLIGHT="false" HIDE="false" GAP="false" />
        <F I="252" S="9206" STDDEV="0.000" HIGHLIGHT="false" HIDE="false" GAP="false" />
        <F I="253" S="38093" STDDEV="0.000" HIGHLIGHT="false" HIDE="false" GAP="false" />
        <F I="254" S="5965" STDDEV="0.000" HIGHLIGHT="false" HIDE="false" GAP="false" />
        <F I="255" S="1607" STDDEV="0.000" HIGHLIGHT="false" HIDE="false" GAP="false" />
        <F I="256" S="7461" STDDEV="0.000" HIGHLIGHT="false" HIDE="false" GAP="false" />
        <F I="257" S="4900" STDDEV="0.000" HIGHLIGHT="false" HIDE="false" GAP="false" />
        <F I="258" S="2517" STDDEV="0.000" HIGHLIGHT="false" HIDE="false" GAP="false" />
        <F I="259" S="4188" STDDEV="0.000" HIGHLIGHT="false" HIDE="false" GAP="false" />
        <F I="260" S="5665" STDDEV="0.000" HIGHLIGHT="false" HIDE="false" GAP="false" />
        <F I="261" S="6131" STDDEV="0.000" HIGHLIGHT="false" HIDE="false" GAP="false" />
        <F I="262" S="3413" STDDEV="0.000" HIGHLIGHT="false" HIDE="false" GAP="false" />
        <F I="263" S="4452" STDDEV="0.000" HIGHLIGHT="false" HIDE="false" GAP="false" />
        <F I="264" S="4046" STDDEV="0.000" HIGHLIGHT="false" HIDE="false" GAP="false" />
        <F I="265" S="2915" STDDEV="0.000" HIGHLIGHT="false" HIDE="false" GAP="false" />
        <F I="266" S="11722" STDDEV="0.000" HIGHLIGHT="false" HIDE="false" GAP="false" />
        <F I="267" S="14860" STDDEV="0.000" HIGHLIGHT="false" HIDE="false" GAP="false" />
        <F I="268" S="2552" STDDEV="0.000" HIGHLIGHT="false" HIDE="false" GAP="false" />
        <F I="269" S="4568" STDDEV="0.000" HIGHLIGHT="false" HIDE="false" GAP="false" />
        <F I="270" S="890" STDDEV="0.000" HIGHLIGHT="false" HIDE="false" GAP="false" />
        <F I="271" S="5206" STDDEV="0.000" HIGHLIGHT="false" HIDE="false" GAP="false" />
        <F I="272" S="4198" STDDEV="0.000" HIGHLIGHT="false" HIDE="false" GAP="false" />
        <F I="273" S="6028" STDDEV="0.000" HIGHLIGHT="false" HIDE="false" GAP="false" />
        <F I="274" S="6635" STDDEV="0.000" HIGHLIGHT="false" HIDE="false" GAP="false" />
        <F I="275" S="2900" STDDEV="0.000" HIGHLIGHT="false" HIDE="false" GAP="false" />
        <F I="276" S="10337" STDDEV="0.000" HIGHLIGHT="false" HIDE="false" GAP="false" />
        <F I="277" S="1977" STDDEV="0.000" HIGHLIGHT="false" HIDE="false" GAP="false" />
        <F I="278" S="19640" STDDEV="0.000" HIGHLIGHT="false" HIDE="false" GAP="false" />
        <F I="279" S="2268" STDDEV="0.000" HIGHLIGHT="false" HIDE="false" GAP="false" />
        <F I="280" S="210" STDDEV="0.000" HIGHLIGHT="false" HIDE="false" GAP="false" />
        <F I="281" S="6441" STDDEV="0.000" HIGHLIGHT="false" HIDE="false" GAP="false" />
        <F I="282" S="899" STDDEV="0.000" HIGHLIGHT="false" HIDE="false" GAP="false" />
        <F I="283" S="10181" STDDEV="0.000" HIGHLIGHT="false" HIDE="false" GAP="false" />
        <F I="284" S="7610" STDDEV="0.000" HIGHLIGHT="false" HIDE="false" GAP="false" />
        <F I="285" S="3959" STDDEV="0.000" HIGHLIGHT="false" HIDE="false" GAP="false" />
        <F I="286" S="1581" STDDEV="0.000" HIGHLIGHT="false" HIDE="false" GAP="false" />
        <F I="287" S="5953" STDDEV="0.000" HIGHLIGHT="false" HIDE="false" GAP="false" />
        <F I="288" S="21286" STDDEV="0.000" HIGHLIGHT="false" HIDE="false" GAP="false" />
        <F I="289" S="8983" STDDEV="0.000" HIGHLIGHT="false" HIDE="false" GAP="false" />
        <F I="290" S="432" STDDEV="0.000" HIGHLIGHT="false" HIDE="false" GAP="false" />
        <F I="291" S="1248" STDDEV="0.000" HIGHLIGHT="false" HIDE="false" GAP="false" />
        <F I="292" S="11942" STDDEV="0.000" HIGHLIGHT="false" HIDE="false" GAP="false" />
        <F I="293" S="31354" STDDEV="0.000" HIGHLIGHT="false" HIDE="false" GAP="false" />
        <F I="294" S="25721" STDDEV="0.000" HIGHLIGHT="false" HIDE="false" GAP="false" />
        <F I="295" S="5639" STDDEV="0.000" HIGHLIGHT="false" HIDE="false" GAP="false" />
        <F I="296" S="474" STDDEV="0.000" HIGHLIGHT="false" HIDE="false" GAP="false" />
        <F I="297" S="655" STDDEV="0.000" HIGHLIGHT="false" HIDE="false" GAP="false" />
        <F I="298" S="13285" STDDEV="0.000" HIGHLIGHT="false" HIDE="false" GAP="false" />
        <F I="299" S="10002" STDDEV="0.000" HIGHLIGHT="false" HIDE="false" GAP="false" />
        <F I="300" S="1320" STDDEV="0.000" HIGHLIGHT="false" HIDE="false" GAP="false" />
        <F I="301" S="7873" STDDEV="0.000" HIGHLIGHT="false" HIDE="false" GAP="false" />
        <F I="302" S="1343" STDDEV="0.000" HIGHLIGHT="false" HIDE="false" GAP="false" />
        <F I="303" S="258" STDDEV="0.000" HIGHLIGHT="false" HIDE="false" GAP="false" />
        <F I="304" S="553" STDDEV="0.000" HIGHLIGHT="false" HIDE="false" GAP="false" />
        <F I="305" S="4313" STDDEV="0.000" HIGHLIGHT="false" HIDE="false" GAP="false" />
        <F I="306" S="4963" STDDEV="0.000" HIGHLIGHT="false" HIDE="false" GAP="false" />
        <F I="307" S="2590" STDDEV="0.000" HIGHLIGHT="false" HIDE="false" GAP="false" />
        <F I="308" S="5605" STDDEV="0.000" HIGHLIGHT="false" HIDE="false" GAP="false" />
        <F I="309" S="3813" STDDEV="0.000" HIGHLIGHT="false" HIDE="false" GAP="false" />
        <F I="310" S="2728" STDDEV="0.000" HIGHLIGHT="false" HIDE="false" GAP="false" />
        <F I="311" S="13938" STDDEV="0.000" HIGHLIGHT="false" HIDE="false" GAP="false" />
        <F I="312" S="8483" STDDEV="0.000" HIGHLIGHT="false" HIDE="false" GAP="false" />
        <F I="313" S="7816" STDDEV="0.000" HIGHLIGHT="false" HIDE="false" GAP="false" />
        <F I="314" S="12617" STDDEV="0.000" HIGHLIGHT="false" HIDE="false" GAP="false" />
        <F I="315" S="206" STDDEV="0.000" HIGHLIGHT="false" HIDE="false" GAP="false" />
        <F I="316" S="2475" STDDEV="0.000" HIGHLIGHT="false" HIDE="false" GAP="false" />
        <F I="317" S="5411" STDDEV="0.000" HIGHLIGHT="false" HIDE="false" GAP="false" />
        <F I="318" S="5507" STDDEV="0.000" HIGHLIGHT="false" HIDE="false" GAP="false" />
        <F I="319" S="3585" STDDEV="0.000" HIGHLIGHT="false" HIDE="false" GAP="false" />
        <F I="320" S="14397" STDDEV="0.000" HIGHLIGHT="false" HIDE="false" GAP="false" />
        <F I="321" S="8997" STDDEV="0.000" HIGHLIGHT="false" HIDE="false" GAP="false" />
        <F I="322" S="3032" STDDEV="0.000" HIGHLIGHT="false" HIDE="false" GAP="false" />
        <F I="323" S="14925" STDDEV="0.000" HIGHLIGHT="false" HIDE="false" GAP="false" />
        <F I="324" S="4334" STDDEV="0.000" HIGHLIGHT="false" HIDE="false" GAP="false" />
        <F I="325" S="6389" STDDEV="0.000" HIGHLIGHT="false" HIDE="false" GAP="false" />
        <F I="326" S="1440" STDDEV="0.000" HIGHLIGHT="false" HIDE="false" GAP="false" />
        <F I="327" S="11733" STDDEV="0.000" HIGHLIGHT="false" HIDE="false" GAP="false" />
        <F I="328" S="4445" STDDEV="0.000" HIGHLIGHT="false" HIDE="false" GAP="false" />
        <F I="329" S="3659" STDDEV="0.000" HIGHLIGHT="false" HIDE="false" GAP="false" />
        <F I="330" S="3644" STDDEV="0.000" HIGHLIGHT="false" HIDE="false" GAP="false" />
        <F I="331" S="4915" STDDEV="0.000" HIGHLIGHT="false" HIDE="false" GAP="false" />
        <F I="332" S="8546" STDDEV="0.000" HIGHLIGHT="false" HIDE="false" GAP="false" />
        <F I="333" S="8289" STDDEV="0.000" HIGHLIGHT="false" HIDE="false" GAP="false" />
        <F I="334" S="10195" STDDEV="0.000" HIGHLIGHT="false" HIDE="false" GAP="false" />
        <F I="335" S="7155" STDDEV="0.000" HIGHLIGHT="false" HIDE="false" GAP="false" />
        <F I="336" S="8046" STDDEV="0.000" HIGHLIGHT="false" HIDE="false" GAP="false" />
        <F I="337" S="225" STDDEV="0.000" HIGHLIGHT="false" HIDE="false" GAP="false" />
        <F I="338" S="5369" STDDEV="0.000" HIGHLIGHT="false" HIDE="false" GAP="false" />
        <F I="339" S="17734" STDDEV="0.000" HIGHLIGHT="false" HIDE="false" GAP="false" />
        <F I="340" S="2600" STDDEV="0.000" HIGHLIGHT="false" HIDE="false" GAP="false" />
        <F I="341" S="1240" STDDEV="0.000" HIGHLIGHT="false" HIDE="false" GAP="false" />
        <F I="342" S="12443" STDDEV="0.000" HIGHLIGHT="false" HIDE="false" GAP="false" />
        <F I="343" S="7142" STDDEV="0.000" HIGHLIGHT="false" HIDE="false" GAP="false" />
        <F I="344" S="1516" STDDEV="0.000" HIGHLIGHT="false" HIDE="false" GAP="false" />
        <F I="345" S="9830" STDDEV="0.000" HIGHLIGHT="false" HIDE="false" GAP="false" />
        <F I="346" S="4078" STDDEV="0.000" HIGHLIGHT="false" HIDE="false" GAP="false" />
        <F I="347" S="662" STDDEV="0.000" HIGHLIGHT="false" HIDE="false" GAP="false" />
        <F I="348" S="1144" STDDEV="0.000" HIGHLIGHT="false" HIDE="false" GAP="false" />
        <F I="349" S="3144" STDDEV="0.000" HIGHLIGHT="false" HIDE="false" GAP="false" />
        <F I="350" S="16345" STDDEV="0.000" HIGHLIGHT="false" HIDE="false" GAP="false" />
        <F I="351" S="16139" STDDEV="0.000" HIGHLIGHT="false" HIDE="false" GAP="false" />
        <F I="352" S="9633" STDDEV="0.000" HIGHLIGHT="false" HIDE="false" GAP="false" />
        <F I="353" S="4060" STDDEV="0.000" HIGHLIGHT="false" HIDE="false" GAP="false" />
        <F I="354" S="999" STDDEV="0.000" HIGHLIGHT="false" HIDE="false" GAP="false" />
        <F I="355" S="19295" STDDEV="0.000" HIGHLIGHT="false" HIDE="false" GAP="false" />
        <F I="356" S="9100" STDDEV="0.000" HIGHLIGHT="false" HIDE="false" GAP="false" />
        <F I="357" S="33378" STDDEV="0.000" HIGHLIGHT="false" HIDE="false" GAP="false" />
        <F I="358" S="343" STDDEV="0.000" HIGHLIGHT="false" HIDE="false" GAP="false" />
        <F I="359" S="5366" STDDEV="0.000" HIGHLIGHT="false" HIDE="false" GAP="false" />
        <F I="360" S="1305" STDDEV="0.000" HIGHLIGHT="false" HIDE="false" GAP="false" />
        <F I="361" S="32324" STDDEV="0.000" HIGHLIGHT="false" HIDE="false" GAP="false" />
        <F I="362" S="10" STDDEV="0.000" HIGHLIGHT="false" HIDE="false" GAP="false" />
        <F I="363" S="3388" STDDEV="0.000" HIGHLIGHT="false" HIDE="false" GAP="false" />
        <F I="364" S="235" STDDEV="0.000" HIGHLIGHT="false" HIDE="false" GAP="false" />
        <F I="365" S="11009" STDDEV="0.000" HIGHLIGHT="false" HIDE="false" GAP="false" />
        <F I="366" S="3390" STDDEV="0.000" HIGHLIGHT="false" HIDE="false" GAP="false" />
        <F I="367" S="5681" STDDEV="0.000" HIGHLIGHT="false" HIDE="false" GAP="false" />
        <F I="368" S="7450" STDDEV="0.000" HIGHLIGHT="false" HIDE="false" GAP="false" />
        <F I="369" S="8068" STDDEV="0.000" HIGHLIGHT="false" HIDE="false" GAP="false" />
        <F I="370" S="5149" STDDEV="0.000" HIGHLIGHT="false" HIDE="false" GAP="false" />
        <F I="371" S="3985" STDDEV="0.000" HIGHLIGHT="false" HIDE="false" GAP="false" />
        <F I="372" S="4160" STDDEV="0.000" HIGHLIGHT="false" HIDE="false" GAP="false" />
        <F I="373" S="11261" STDDEV="0.000" HIGHLIGHT="false" HIDE="false" GAP="false" />
        <F I="374" S="15784" STDDEV="0.000" HIGHLIGHT="false" HIDE="false" GAP="false" />
        <F I="375" S="14944" STDDEV="0.000" HIGHLIGHT="false" HIDE="false" GAP="false" />
        <F I="376" S="1271" STDDEV="0.000" HIGHLIGHT="false" HIDE="false" GAP="false" />
        <F I="377" S="5120" STDDEV="0.000" HIGHLIGHT="false" HIDE="false" GAP="false" />
        <F I="378" S="8871" STDDEV="0.000" HIGHLIGHT="false" HIDE="false" GAP="false" />
        <F I="379" S="5071" STDDEV="0.000" HIGHLIGHT="false" HIDE="false" GAP="false" />
        <F I="380" S="4681" STDDEV="0.000" HIGHLIGHT="false" HIDE="false" GAP="false" />
        <F I="381" S="26217" STDDEV="0.000" HIGHLIGHT="false" HIDE="false" GAP="false" />
        <F I="382" S="18968" STDDEV="0.000" HIGHLIGHT="false" HIDE="false" GAP="false" />
        <F I="383" S="1488" STDDEV="0.000" HIGHLIGHT="false" HIDE="false" GAP="false" />
        <F I="384" S="4532" STDDEV="0.000" HIGHLIGHT="false" HIDE="false" GAP="false" />
      </FRAGMENTS>

      <MAP_METRICS STRETCH="0" RECT_AVE="0.00" RECT_ALL="0.00" MID_STDDEV="0.00" R="0.00" WIGGLE="0.00" GAP_STDDEV="0.00" GAP_MAX="0" />
      <FEATURES>

      </FEATURES>

  </RESTRICTION_MAP>
  <RESTRICTION_MAP ID="Vibrio cholerae (LMA3894-4 chr I)" ENZYME="NheI" INSILICO="true">
    <SEQUENCE_ANNOTATION URL="database:7" TYPE="FASTA" />
    <MAP_DISPLAY DBID="7" EDITABLE="false" STICK="false" X="33661" Y="239" TRANS="255" ORDER="20" ORIENTATION="1" CIRCULAR="false" GROUPID="-1" />
      <FRAGMENTS SHIFT="0" OFFSET="1">
        <F I="0" S="24716" STDDEV="0.000" HIGHLIGHT="false" HIDE="false" GAP="false" />
        <F I="1" S="4036" STDDEV="0.000" HIGHLIGHT="false" HIDE="false" GAP="false" />
        <F I="2" S="159" STDDEV="0.000" HIGHLIGHT="false" HIDE="false" GAP="false" />
        <F I="3" S="11361" STDDEV="0.000" HIGHLIGHT="false" HIDE="false" GAP="false" />
        <F I="4" S="6693" STDDEV="0.000" HIGHLIGHT="false" HIDE="false" GAP="false" />
        <F I="5" S="1061" STDDEV="0.000" HIGHLIGHT="false" HIDE="false" GAP="false" />
        <F I="6" S="2034" STDDEV="0.000" HIGHLIGHT="false" HIDE="false" GAP="false" />
        <F I="7" S="14170" STDDEV="0.000" HIGHLIGHT="false" HIDE="false" GAP="false" />
        <F I="8" S="5498" STDDEV="0.000" HIGHLIGHT="false" HIDE="false" GAP="false" />
        <F I="9" S="10895" STDDEV="0.000" HIGHLIGHT="false" HIDE="false" GAP="false" />
        <F I="10" S="484" STDDEV="0.000" HIGHLIGHT="false" HIDE="false" GAP="false" />
        <F I="11" S="337" STDDEV="0.000" HIGHLIGHT="false" HIDE="false" GAP="false" />
        <F I="12" S="3649" STDDEV="0.000" HIGHLIGHT="false" HIDE="false" GAP="false" />
        <F I="13" S="2452" STDDEV="0.000" HIGHLIGHT="false" HIDE="false" GAP="false" />
        <F I="14" S="5197" STDDEV="0.000" HIGHLIGHT="false" HIDE="false" GAP="false" />
        <F I="15" S="3531" STDDEV="0.000" HIGHLIGHT="false" HIDE="false" GAP="false" />
        <F I="16" S="4226" STDDEV="0.000" HIGHLIGHT="false" HIDE="false" GAP="false" />
        <F I="17" S="8534" STDDEV="0.000" HIGHLIGHT="false" HIDE="false" GAP="false" />
        <F I="18" S="787" STDDEV="0.000" HIGHLIGHT="false" HIDE="false" GAP="false" />
        <F I="19" S="1013" STDDEV="0.000" HIGHLIGHT="false" HIDE="false" GAP="false" />
        <F I="20" S="1026" STDDEV="0.000" HIGHLIGHT="false" HIDE="false" GAP="false" />
        <F I="21" S="5647" STDDEV="0.000" HIGHLIGHT="false" HIDE="false" GAP="false" />
        <F I="22" S="1142" STDDEV="0.000" HIGHLIGHT="false" HIDE="false" GAP="false" />
        <F I="23" S="5716" STDDEV="0.000" HIGHLIGHT="false" HIDE="false" GAP="false" />
        <F I="24" S="6179" STDDEV="0.000" HIGHLIGHT="false" HIDE="false" GAP="false" />
        <F I="25" S="4410" STDDEV="0.000" HIGHLIGHT="false" HIDE="false" GAP="false" />
        <F I="26" S="11979" STDDEV="0.000" HIGHLIGHT="false" HIDE="false" GAP="false" />
        <F I="27" S="11068" STDDEV="0.000" HIGHLIGHT="false" HIDE="false" GAP="false" />
        <F I="28" S="20634" STDDEV="0.000" HIGHLIGHT="false" HIDE="false" GAP="false" />
        <F I="29" S="16155" STDDEV="0.000" HIGHLIGHT="false" HIDE="false" GAP="false" />
        <F I="30" S="6670" STDDEV="0.000" HIGHLIGHT="false" HIDE="false" GAP="false" />
        <F I="31" S="3678" STDDEV="0.000" HIGHLIGHT="false" HIDE="false" GAP="false" />
        <F I="32" S="13060" STDDEV="0.000" HIGHLIGHT="false" HIDE="false" GAP="false" />
        <F I="33" S="627" STDDEV="0.000" HIGHLIGHT="false" HIDE="false" GAP="false" />
        <F I="34" S="176" STDDEV="0.000" HIGHLIGHT="false" HIDE="false" GAP="false" />
        <F I="35" S="17397" STDDEV="0.000" HIGHLIGHT="false" HIDE="false" GAP="false" />
        <F I="36" S="13536" STDDEV="0.000" HIGHLIGHT="false" HIDE="false" GAP="false" />
        <F I="37" S="13367" STDDEV="0.000" HIGHLIGHT="false" HIDE="false" GAP="false" />
        <F I="38" S="5426" STDDEV="0.000" HIGHLIGHT="false" HIDE="false" GAP="false" />
        <F I="39" S="12134" STDDEV="0.000" HIGHLIGHT="false" HIDE="false" GAP="false" />
        <F I="40" S="33838" STDDEV="0.000" HIGHLIGHT="false" HIDE="false" GAP="false" />
        <F I="41" S="4137" STDDEV="0.000" HIGHLIGHT="false" HIDE="false" GAP="false" />
        <F I="42" S="5400" STDDEV="0.000" HIGHLIGHT="false" HIDE="false" GAP="false" />
        <F I="43" S="9006" STDDEV="0.000" HIGHLIGHT="false" HIDE="false" GAP="false" />
        <F I="44" S="18807" STDDEV="0.000" HIGHLIGHT="false" HIDE="false" GAP="false" />
        <F I="45" S="904" STDDEV="0.000" HIGHLIGHT="false" HIDE="false" GAP="false" />
        <F I="46" S="1424" STDDEV="0.000" HIGHLIGHT="false" HIDE="false" GAP="false" />
        <F I="47" S="6390" STDDEV="0.000" HIGHLIGHT="false" HIDE="false" GAP="false" />
        <F I="48" S="4404" STDDEV="0.000" HIGHLIGHT="false" HIDE="false" GAP="false" />
        <F I="49" S="2608" STDDEV="0.000" HIGHLIGHT="false" HIDE="false" GAP="false" />
        <F I="50" S="11892" STDDEV="0.000" HIGHLIGHT="false" HIDE="false" GAP="false" />
        <F I="51" S="3429" STDDEV="0.000" HIGHLIGHT="false" HIDE="false" GAP="false" />
        <F I="52" S="12243" STDDEV="0.000" HIGHLIGHT="false" HIDE="false" GAP="false" />
        <F I="53" S="8428" STDDEV="0.000" HIGHLIGHT="false" HIDE="false" GAP="false" />
        <F I="54" S="12866" STDDEV="0.000" HIGHLIGHT="false" HIDE="false" GAP="false" />
        <F I="55" S="14167" STDDEV="0.000" HIGHLIGHT="false" HIDE="false" GAP="false" />
        <F I="56" S="3797" STDDEV="0.000" HIGHLIGHT="false" HIDE="false" GAP="false" />
        <F I="57" S="23097" STDDEV="0.000" HIGHLIGHT="false" HIDE="false" GAP="false" />
        <F I="58" S="12332" STDDEV="0.000" HIGHLIGHT="false" HIDE="false" GAP="false" />
        <F I="59" S="11453" STDDEV="0.000" HIGHLIGHT="false" HIDE="false" GAP="false" />
        <F I="60" S="5464" STDDEV="0.000" HIGHLIGHT="false" HIDE="false" GAP="false" />
        <F I="61" S="2438" STDDEV="0.000" HIGHLIGHT="false" HIDE="false" GAP="false" />
        <F I="62" S="1812" STDDEV="0.000" HIGHLIGHT="false" HIDE="false" GAP="false" />
        <F I="63" S="18449" STDDEV="0.000" HIGHLIGHT="false" HIDE="false" GAP="false" />
        <F I="64" S="9769" STDDEV="0.000" HIGHLIGHT="false" HIDE="false" GAP="false" />
        <F I="65" S="4821" STDDEV="0.000" HIGHLIGHT="false" HIDE="false" GAP="false" />
        <F I="66" S="653" STDDEV="0.000" HIGHLIGHT="false" HIDE="false" GAP="false" />
        <F I="67" S="2652" STDDEV="0.000" HIGHLIGHT="false" HIDE="false" GAP="false" />
        <F I="68" S="1468" STDDEV="0.000" HIGHLIGHT="false" HIDE="false" GAP="false" />
        <F I="69" S="218" STDDEV="0.000" HIGHLIGHT="false" HIDE="false" GAP="false" />
        <F I="70" S="4394" STDDEV="0.000" HIGHLIGHT="false" HIDE="false" GAP="false" />
        <F I="71" S="5040" STDDEV="0.000" HIGHLIGHT="false" HIDE="false" GAP="false" />
        <F I="72" S="8228" STDDEV="0.000" HIGHLIGHT="false" HIDE="false" GAP="false" />
        <F I="73" S="14944" STDDEV="0.000" HIGHLIGHT="false" HIDE="false" GAP="false" />
        <F I="74" S="20016" STDDEV="0.000" HIGHLIGHT="false" HIDE="false" GAP="false" />
        <F I="75" S="2876" STDDEV="0.000" HIGHLIGHT="false" HIDE="false" GAP="false" />
        <F I="76" S="30253" STDDEV="0.000" HIGHLIGHT="false" HIDE="false" GAP="false" />
        <F I="77" S="12642" STDDEV="0.000" HIGHLIGHT="false" HIDE="false" GAP="false" />
        <F I="78" S="1631" STDDEV="0.000" HIGHLIGHT="false" HIDE="false" GAP="false" />
        <F I="79" S="430" STDDEV="0.000" HIGHLIGHT="false" HIDE="false" GAP="false" />
        <F I="80" S="2875" STDDEV="0.000" HIGHLIGHT="false" HIDE="false" GAP="false" />
        <F I="81" S="4476" STDDEV="0.000" HIGHLIGHT="false" HIDE="false" GAP="false" />
        <F I="82" S="166" STDDEV="0.000" HIGHLIGHT="false" HIDE="false" GAP="false" />
        <F I="83" S="250" STDDEV="0.000" HIGHLIGHT="false" HIDE="false" GAP="false" />
        <F I="84" S="19994" STDDEV="0.000" HIGHLIGHT="false" HIDE="false" GAP="false" />
        <F I="85" S="867" STDDEV="0.000" HIGHLIGHT="false" HIDE="false" GAP="false" />
        <F I="86" S="3954" STDDEV="0.000" HIGHLIGHT="false" HIDE="false" GAP="false" />
        <F I="87" S="1483" STDDEV="0.000" HIGHLIGHT="false" HIDE="false" GAP="false" />
        <F I="88" S="1254" STDDEV="0.000" HIGHLIGHT="false" HIDE="false" GAP="false" />
        <F I="89" S="2105" STDDEV="0.000" HIGHLIGHT="false" HIDE="false" GAP="false" />
        <F I="90" S="13091" STDDEV="0.000" HIGHLIGHT="false" HIDE="false" GAP="false" />
        <F I="91" S="5544" STDDEV="0.000" HIGHLIGHT="false" HIDE="false" GAP="false" />
        <F I="92" S="5679" STDDEV="0.000" HIGHLIGHT="false" HIDE="false" GAP="false" />
        <F I="93" S="21722" STDDEV="0.000" HIGHLIGHT="false" HIDE="false" GAP="false" />
        <F I="94" S="53580" STDDEV="0.000" HIGHLIGHT="false" HIDE="false" GAP="false" />
        <F I="95" S="3608" STDDEV="0.000" HIGHLIGHT="false" HIDE="false" GAP="false" />
        <F I="96" S="7577" STDDEV="0.000" HIGHLIGHT="false" HIDE="false" GAP="false" />
        <F I="97" S="620" STDDEV="0.000" HIGHLIGHT="false" HIDE="false" GAP="false" />
        <F I="98" S="4776" STDDEV="0.000" HIGHLIGHT="false" HIDE="false" GAP="false" />
        <F I="99" S="36193" STDDEV="0.000" HIGHLIGHT="false" HIDE="false" GAP="false" />
        <F I="100" S="21592" STDDEV="0.000" HIGHLIGHT="false" HIDE="false" GAP="false" />
        <F I="101" S="5503" STDDEV="0.000" HIGHLIGHT="false" HIDE="false" GAP="false" />
        <F I="102" S="2469" STDDEV="0.000" HIGHLIGHT="false" HIDE="false" GAP="false" />
        <F I="103" S="23692" STDDEV="0.000" HIGHLIGHT="false" HIDE="false" GAP="false" />
        <F I="104" S="3013" STDDEV="0.000" HIGHLIGHT="false" HIDE="false" GAP="false" />
        <F I="105" S="23668" STDDEV="0.000" HIGHLIGHT="false" HIDE="false" GAP="false" />
        <F I="106" S="577" STDDEV="0.000" HIGHLIGHT="false" HIDE="false" GAP="false" />
        <F I="107" S="1442" STDDEV="0.000" HIGHLIGHT="false" HIDE="false" GAP="false" />
        <F I="108" S="1033" STDDEV="0.000" HIGHLIGHT="false" HIDE="false" GAP="false" />
        <F I="109" S="5282" STDDEV="0.000" HIGHLIGHT="false" HIDE="false" GAP="false" />
        <F I="110" S="8523" STDDEV="0.000" HIGHLIGHT="false" HIDE="false" GAP="false" />
        <F I="111" S="4859" STDDEV="0.000" HIGHLIGHT="false" HIDE="false" GAP="false" />
        <F I="112" S="3487" STDDEV="0.000" HIGHLIGHT="false" HIDE="false" GAP="false" />
        <F I="113" S="1618" STDDEV="0.000" HIGHLIGHT="false" HIDE="false" GAP="false" />
        <F I="114" S="8583" STDDEV="0.000" HIGHLIGHT="false" HIDE="false" GAP="false" />
        <F I="115" S="5244" STDDEV="0.000" HIGHLIGHT="false" HIDE="false" GAP="false" />
        <F I="116" S="904" STDDEV="0.000" HIGHLIGHT="false" HIDE="false" GAP="false" />
        <F I="117" S="6827" STDDEV="0.000" HIGHLIGHT="false" HIDE="false" GAP="false" />
        <F I="118" S="4551" STDDEV="0.000" HIGHLIGHT="false" HIDE="false" GAP="false" />
        <F I="119" S="3043" STDDEV="0.000" HIGHLIGHT="false" HIDE="false" GAP="false" />
        <F I="120" S="318" STDDEV="0.000" HIGHLIGHT="false" HIDE="false" GAP="false" />
        <F I="121" S="8336" STDDEV="0.000" HIGHLIGHT="false" HIDE="false" GAP="false" />
        <F I="122" S="533" STDDEV="0.000" HIGHLIGHT="false" HIDE="false" GAP="false" />
        <F I="123" S="6555" STDDEV="0.000" HIGHLIGHT="false" HIDE="false" GAP="false" />
        <F I="124" S="672" STDDEV="0.000" HIGHLIGHT="false" HIDE="false" GAP="false" />
        <F I="125" S="2666" STDDEV="0.000" HIGHLIGHT="false" HIDE="false" GAP="false" />
        <F I="126" S="5529" STDDEV="0.000" HIGHLIGHT="false" HIDE="false" GAP="false" />
        <F I="127" S="6111" STDDEV="0.000" HIGHLIGHT="false" HIDE="false" GAP="false" />
        <F I="128" S="23520" STDDEV="0.000" HIGHLIGHT="false" HIDE="false" GAP="false" />
        <F I="129" S="1179" STDDEV="0.000" HIGHLIGHT="false" HIDE="false" GAP="false" />
        <F I="130" S="2378" STDDEV="0.000" HIGHLIGHT="false" HIDE="false" GAP="false" />
        <F I="131" S="1647" STDDEV="0.000" HIGHLIGHT="false" HIDE="false" GAP="false" />
        <F I="132" S="15412" STDDEV="0.000" HIGHLIGHT="false" HIDE="false" GAP="false" />
        <F I="133" S="11895" STDDEV="0.000" HIGHLIGHT="false" HIDE="false" GAP="false" />
        <F I="134" S="31562" STDDEV="0.000" HIGHLIGHT="false" HIDE="false" GAP="false" />
        <F I="135" S="4465" STDDEV="0.000" HIGHLIGHT="false" HIDE="false" GAP="false" />
        <F I="136" S="1404" STDDEV="0.000" HIGHLIGHT="false" HIDE="false" GAP="false" />
        <F I="137" S="1996" STDDEV="0.000" HIGHLIGHT="false" HIDE="false" GAP="false" />
        <F I="138" S="15006" STDDEV="0.000" HIGHLIGHT="false" HIDE="false" GAP="false" />
        <F I="139" S="7536" STDDEV="0.000" HIGHLIGHT="false" HIDE="false" GAP="false" />
        <F I="140" S="7742" STDDEV="0.000" HIGHLIGHT="false" HIDE="false" GAP="false" />
        <F I="141" S="1614" STDDEV="0.000" HIGHLIGHT="false" HIDE="false" GAP="false" />
        <F I="142" S="19659" STDDEV="0.000" HIGHLIGHT="false" HIDE="false" GAP="false" />
        <F I="143" S="25606" STDDEV="0.000" HIGHLIGHT="false" HIDE="false" GAP="false" />
        <F I="144" S="981" STDDEV="0.000" HIGHLIGHT="false" HIDE="false" GAP="false" />
        <F I="145" S="942" STDDEV="0.000" HIGHLIGHT="false" HIDE="false" GAP="false" />
        <F I="146" S="17497" STDDEV="0.000" HIGHLIGHT="false" HIDE="false" GAP="false" />
        <F I="147" S="4372" STDDEV="0.000" HIGHLIGHT="false" HIDE="false" GAP="false" />
        <F I="148" S="9598" STDDEV="0.000" HIGHLIGHT="false" HIDE="false" GAP="false" />
        <F I="149" S="16839" STDDEV="0.000" HIGHLIGHT="false" HIDE="false" GAP="false" />
        <F I="150" S="5541" STDDEV="0.000" HIGHLIGHT="false" HIDE="false" GAP="false" />
        <F I="151" S="7462" STDDEV="0.000" HIGHLIGHT="false" HIDE="false" GAP="false" />
        <F I="152" S="3129" STDDEV="0.000" HIGHLIGHT="false" HIDE="false" GAP="false" />
        <F I="153" S="12553" STDDEV="0.000" HIGHLIGHT="false" HIDE="false" GAP="false" />
        <F I="154" S="5144" STDDEV="0.000" HIGHLIGHT="false" HIDE="false" GAP="false" />
        <F I="155" S="18684" STDDEV="0.000" HIGHLIGHT="false" HIDE="false" GAP="false" />
        <F I="156" S="6524" STDDEV="0.000" HIGHLIGHT="false" HIDE="false" GAP="false" />
        <F I="157" S="4019" STDDEV="0.000" HIGHLIGHT="false" HIDE="false" GAP="false" />
        <F I="158" S="12692" STDDEV="0.000" HIGHLIGHT="false" HIDE="false" GAP="false" />
        <F I="159" S="13045" STDDEV="0.000" HIGHLIGHT="false" HIDE="false" GAP="false" />
        <F I="160" S="5612" STDDEV="0.000" HIGHLIGHT="false" HIDE="false" GAP="false" />
        <F I="161" S="835" STDDEV="0.000" HIGHLIGHT="false" HIDE="false" GAP="false" />
        <F I="162" S="11578" STDDEV="0.000" HIGHLIGHT="false" HIDE="false" GAP="false" />
        <F I="163" S="3469" STDDEV="0.000" HIGHLIGHT="false" HIDE="false" GAP="false" />
        <F I="164" S="1373" STDDEV="0.000" HIGHLIGHT="false" HIDE="false" GAP="false" />
        <F I="165" S="1434" STDDEV="0.000" HIGHLIGHT="false" HIDE="false" GAP="false" />
        <F I="166" S="19822" STDDEV="0.000" HIGHLIGHT="false" HIDE="false" GAP="false" />
        <F I="167" S="18357" STDDEV="0.000" HIGHLIGHT="false" HIDE="false" GAP="false" />
        <F I="168" S="9713" STDDEV="0.000" HIGHLIGHT="false" HIDE="false" GAP="false" />
        <F I="169" S="5582" STDDEV="0.000" HIGHLIGHT="false" HIDE="false" GAP="false" />
        <F I="170" S="982" STDDEV="0.000" HIGHLIGHT="false" HIDE="false" GAP="false" />
        <F I="171" S="6244" STDDEV="0.000" HIGHLIGHT="false" HIDE="false" GAP="false" />
        <F I="172" S="3058" STDDEV="0.000" HIGHLIGHT="false" HIDE="false" GAP="false" />
        <F I="173" S="11059" STDDEV="0.000" HIGHLIGHT="false" HIDE="false" GAP="false" />
        <F I="174" S="522" STDDEV="0.000" HIGHLIGHT="false" HIDE="false" GAP="false" />
        <F I="175" S="10306" STDDEV="0.000" HIGHLIGHT="false" HIDE="false" GAP="false" />
        <F I="176" S="10120" STDDEV="0.000" HIGHLIGHT="false" HIDE="false" GAP="false" />
        <F I="177" S="10757" STDDEV="0.000" HIGHLIGHT="false" HIDE="false" GAP="false" />
        <F I="178" S="18424" STDDEV="0.000" HIGHLIGHT="false" HIDE="false" GAP="false" />
        <F I="179" S="4149" STDDEV="0.000" HIGHLIGHT="false" HIDE="false" GAP="false" />
        <F I="180" S="6614" STDDEV="0.000" HIGHLIGHT="false" HIDE="false" GAP="false" />
        <F I="181" S="9345" STDDEV="0.000" HIGHLIGHT="false" HIDE="false" GAP="false" />
        <F I="182" S="14474" STDDEV="0.000" HIGHLIGHT="false" HIDE="false" GAP="false" />
        <F I="183" S="2391" STDDEV="0.000" HIGHLIGHT="false" HIDE="false" GAP="false" />
        <F I="184" S="1662" STDDEV="0.000" HIGHLIGHT="false" HIDE="false" GAP="false" />
        <F I="185" S="2850" STDDEV="0.000" HIGHLIGHT="false" HIDE="false" GAP="false" />
        <F I="186" S="10134" STDDEV="0.000" HIGHLIGHT="false" HIDE="false" GAP="false" />
        <F I="187" S="9942" STDDEV="0.000" HIGHLIGHT="false" HIDE="false" GAP="false" />
        <F I="188" S="17346" STDDEV="0.000" HIGHLIGHT="false" HIDE="false" GAP="false" />
        <F I="189" S="7963" STDDEV="0.000" HIGHLIGHT="false" HIDE="false" GAP="false" />
        <F I="190" S="267" STDDEV="0.000" HIGHLIGHT="false" HIDE="false" GAP="false" />
        <F I="191" S="8106" STDDEV="0.000" HIGHLIGHT="false" HIDE="false" GAP="false" />
        <F I="192" S="9342" STDDEV="0.000" HIGHLIGHT="false" HIDE="false" GAP="false" />
        <F I="193" S="6315" STDDEV="0.000" HIGHLIGHT="false" HIDE="false" GAP="false" />
        <F I="194" S="11340" STDDEV="0.000" HIGHLIGHT="false" HIDE="false" GAP="false" />
        <F I="195" S="9734" STDDEV="0.000" HIGHLIGHT="false" HIDE="false" GAP="false" />
        <F I="196" S="5908" STDDEV="0.000" HIGHLIGHT="false" HIDE="false" GAP="false" />
        <F I="197" S="9345" STDDEV="0.000" HIGHLIGHT="false" HIDE="false" GAP="false" />
        <F I="198" S="2189" STDDEV="0.000" HIGHLIGHT="false" HIDE="false" GAP="false" />
        <F I="199" S="1665" STDDEV="0.000" HIGHLIGHT="false" HIDE="false" GAP="false" />
        <F I="200" S="338" STDDEV="0.000" HIGHLIGHT="false" HIDE="false" GAP="false" />
        <F I="201" S="9878" STDDEV="0.000" HIGHLIGHT="false" HIDE="false" GAP="false" />
        <F I="202" S="6466" STDDEV="0.000" HIGHLIGHT="false" HIDE="false" GAP="false" />
        <F I="203" S="4161" STDDEV="0.000" HIGHLIGHT="false" HIDE="false" GAP="false" />
        <F I="204" S="5031" STDDEV="0.000" HIGHLIGHT="false" HIDE="false" GAP="false" />
        <F I="205" S="15640" STDDEV="0.000" HIGHLIGHT="false" HIDE="false" GAP="false" />
        <F I="206" S="397" STDDEV="0.000" HIGHLIGHT="false" HIDE="false" GAP="false" />
        <F I="207" S="30213" STDDEV="0.000" HIGHLIGHT="false" HIDE="false" GAP="false" />
        <F I="208" S="71186" STDDEV="0.000" HIGHLIGHT="false" HIDE="false" GAP="false" />
        <F I="209" S="196" STDDEV="0.000" HIGHLIGHT="false" HIDE="false" GAP="false" />
        <F I="210" S="6" STDDEV="0.000" HIGHLIGHT="false" HIDE="false" GAP="false" />
        <F I="211" S="3123" STDDEV="0.000" HIGHLIGHT="false" HIDE="false" GAP="false" />
        <F I="212" S="14245" STDDEV="0.000" HIGHLIGHT="false" HIDE="false" GAP="false" />
        <F I="213" S="2883" STDDEV="0.000" HIGHLIGHT="false" HIDE="false" GAP="false" />
        <F I="214" S="5140" STDDEV="0.000" HIGHLIGHT="false" HIDE="false" GAP="false" />
        <F I="215" S="4304" STDDEV="0.000" HIGHLIGHT="false" HIDE="false" GAP="false" />
        <F I="216" S="1233" STDDEV="0.000" HIGHLIGHT="false" HIDE="false" GAP="false" />
        <F I="217" S="5530" STDDEV="0.000" HIGHLIGHT="false" HIDE="false" GAP="false" />
        <F I="218" S="4263" STDDEV="0.000" HIGHLIGHT="false" HIDE="false" GAP="false" />
        <F I="219" S="1095" STDDEV="0.000" HIGHLIGHT="false" HIDE="false" GAP="false" />
        <F I="220" S="14944" STDDEV="0.000" HIGHLIGHT="false" HIDE="false" GAP="false" />
        <F I="221" S="14553" STDDEV="0.000" HIGHLIGHT="false" HIDE="false" GAP="false" />
        <F I="222" S="811" STDDEV="0.000" HIGHLIGHT="false" HIDE="false" GAP="false" />
        <F I="223" S="3019" STDDEV="0.000" HIGHLIGHT="false" HIDE="false" GAP="false" />
        <F I="224" S="5651" STDDEV="0.000" HIGHLIGHT="false" HIDE="false" GAP="false" />
        <F I="225" S="6937" STDDEV="0.000" HIGHLIGHT="false" HIDE="false" GAP="false" />
        <F I="226" S="9202" STDDEV="0.000" HIGHLIGHT="false" HIDE="false" GAP="false" />
        <F I="227" S="37991" STDDEV="0.000" HIGHLIGHT="false" HIDE="false" GAP="false" />
        <F I="228" S="5965" STDDEV="0.000" HIGHLIGHT="false" HIDE="false" GAP="false" />
        <F I="229" S="1607" STDDEV="0.000" HIGHLIGHT="false" HIDE="false" GAP="false" />
        <F I="230" S="7460" STDDEV="0.000" HIGHLIGHT="false" HIDE="false" GAP="false" />
        <F I="231" S="2604" STDDEV="0.000" HIGHLIGHT="false" HIDE="false" GAP="false" />
        <F I="232" S="2296" STDDEV="0.000" HIGHLIGHT="false" HIDE="false" GAP="false" />
        <F I="233" S="2518" STDDEV="0.000" HIGHLIGHT="false" HIDE="false" GAP="false" />
        <F I="234" S="4188" STDDEV="0.000" HIGHLIGHT="false" HIDE="false" GAP="false" />
        <F I="235" S="5648" STDDEV="0.000" HIGHLIGHT="false" HIDE="false" GAP="false" />
        <F I="236" S="6123" STDDEV="0.000" HIGHLIGHT="false" HIDE="false" GAP="false" />
        <F I="237" S="3413" STDDEV="0.000" HIGHLIGHT="false" HIDE="false" GAP="false" />
        <F I="238" S="4448" STDDEV="0.000" HIGHLIGHT="false" HIDE="false" GAP="false" />
        <F I="239" S="4046" STDDEV="0.000" HIGHLIGHT="false" HIDE="false" GAP="false" />
        <F I="240" S="2918" STDDEV="0.000" HIGHLIGHT="false" HIDE="false" GAP="false" />
        <F I="241" S="11709" STDDEV="0.000" HIGHLIGHT="false" HIDE="false" GAP="false" />
        <F I="242" S="14876" STDDEV="0.000" HIGHLIGHT="false" HIDE="false" GAP="false" />
        <F I="243" S="7127" STDDEV="0.000" HIGHLIGHT="false" HIDE="false" GAP="false" />
        <F I="244" S="890" STDDEV="0.000" HIGHLIGHT="false" HIDE="false" GAP="false" />
        <F I="245" S="8834" STDDEV="0.000" HIGHLIGHT="false" HIDE="false" GAP="false" />
        <F I="246" S="3162" STDDEV="0.000" HIGHLIGHT="false" HIDE="false" GAP="false" />
        <F I="247" S="9501" STDDEV="0.000" HIGHLIGHT="false" HIDE="false" GAP="false" />
        <F I="248" S="2900" STDDEV="0.000" HIGHLIGHT="false" HIDE="false" GAP="false" />
        <F I="249" S="10323" STDDEV="0.000" HIGHLIGHT="false" HIDE="false" GAP="false" />
        <F I="250" S="1977" STDDEV="0.000" HIGHLIGHT="false" HIDE="false" GAP="false" />
        <F I="251" S="19655" STDDEV="0.000" HIGHLIGHT="false" HIDE="false" GAP="false" />
        <F I="252" S="2268" STDDEV="0.000" HIGHLIGHT="false" HIDE="false" GAP="false" />
        <F I="253" S="210" STDDEV="0.000" HIGHLIGHT="false" HIDE="false" GAP="false" />
        <F I="254" S="2346" STDDEV="0.000" HIGHLIGHT="false" HIDE="false" GAP="false" />
        <F I="255" S="4095" STDDEV="0.000" HIGHLIGHT="false" HIDE="false" GAP="false" />
        <F I="256" S="899" STDDEV="0.000" HIGHLIGHT="false" HIDE="false" GAP="false" />
        <F I="257" S="10174" STDDEV="0.000" HIGHLIGHT="false" HIDE="false" GAP="false" />
        <F I="258" S="7610" STDDEV="0.000" HIGHLIGHT="false" HIDE="false" GAP="false" />
        <F I="259" S="3958" STDDEV="0.000" HIGHLIGHT="false" HIDE="false" GAP="false" />
        <F I="260" S="1581" STDDEV="0.000" HIGHLIGHT="false" HIDE="false" GAP="false" />
        <F I="261" S="5977" STDDEV="0.000" HIGHLIGHT="false" HIDE="false" GAP="false" />
        <F I="262" S="21291" STDDEV="0.000" HIGHLIGHT="false" HIDE="false" GAP="false" />
        <F I="263" S="8983" STDDEV="0.000" HIGHLIGHT="false" HIDE="false" GAP="false" />
        <F I="264" S="432" STDDEV="0.000" HIGHLIGHT="false" HIDE="false" GAP="false" />
        <F I="265" S="1247" STDDEV="0.000" HIGHLIGHT="false" HIDE="false" GAP="false" />
        <F I="266" S="11942" STDDEV="0.000" HIGHLIGHT="false" HIDE="false" GAP="false" />
        <F I="267" S="54819" STDDEV="0.000" HIGHLIGHT="false" HIDE="false" GAP="false" />
        <F I="268" S="2161" STDDEV="0.000" HIGHLIGHT="false" HIDE="false" GAP="false" />
        <F I="269" S="5641" STDDEV="0.000" HIGHLIGHT="false" HIDE="false" GAP="false" />
        <F I="270" S="474" STDDEV="0.000" HIGHLIGHT="false" HIDE="false" GAP="false" />
        <F I="271" S="651" STDDEV="0.000" HIGHLIGHT="false" HIDE="false" GAP="false" />
        <F I="272" S="13266" STDDEV="0.000" HIGHLIGHT="false" HIDE="false" GAP="false" />
        <F I="273" S="10002" STDDEV="0.000" HIGHLIGHT="false" HIDE="false" GAP="false" />
        <F I="274" S="1323" STDDEV="0.000" HIGHLIGHT="false" HIDE="false" GAP="false" />
        <F I="275" S="9218" STDDEV="0.000" HIGHLIGHT="false" HIDE="false" GAP="false" />
        <F I="276" S="258" STDDEV="0.000" HIGHLIGHT="false" HIDE="false" GAP="false" />
        <F I="277" S="553" STDDEV="0.000" HIGHLIGHT="false" HIDE="false" GAP="false" />
        <F I="278" S="4313" STDDEV="0.000" HIGHLIGHT="false" HIDE="false" GAP="false" />
        <F I="279" S="4953" STDDEV="0.000" HIGHLIGHT="false" HIDE="false" GAP="false" />
        <F I="280" S="2590" STDDEV="0.000" HIGHLIGHT="false" HIDE="false" GAP="false" />
        <F I="281" S="5605" STDDEV="0.000" HIGHLIGHT="false" HIDE="false" GAP="false" />
        <F I="282" S="3830" STDDEV="0.000" HIGHLIGHT="false" HIDE="false" GAP="false" />
        <F I="283" S="2728" STDDEV="0.000" HIGHLIGHT="false" HIDE="false" GAP="false" />
        <F I="284" S="13935" STDDEV="0.000" HIGHLIGHT="false" HIDE="false" GAP="false" />
        <F I="285" S="8483" STDDEV="0.000" HIGHLIGHT="false" HIDE="false" GAP="false" />
        <F I="286" S="7816" STDDEV="0.000" HIGHLIGHT="false" HIDE="false" GAP="false" />
        <F I="287" S="12620" STDDEV="0.000" HIGHLIGHT="false" HIDE="false" GAP="false" />
        <F I="288" S="206" STDDEV="0.000" HIGHLIGHT="false" HIDE="false" GAP="false" />
        <F I="289" S="2475" STDDEV="0.000" HIGHLIGHT="false" HIDE="false" GAP="false" />
        <F I="290" S="1845" STDDEV="0.000" HIGHLIGHT="false" HIDE="false" GAP="false" />
        <F I="291" S="3566" STDDEV="0.000" HIGHLIGHT="false" HIDE="false" GAP="false" />
        <F I="292" S="5507" STDDEV="0.000" HIGHLIGHT="false" HIDE="false" GAP="false" />
        <F I="293" S="3585" STDDEV="0.000" HIGHLIGHT="false" HIDE="false" GAP="false" />
        <F I="294" S="14385" STDDEV="0.000" HIGHLIGHT="false" HIDE="false" GAP="false" />
        <F I="295" S="12029" STDDEV="0.000" HIGHLIGHT="false" HIDE="false" GAP="false" />
        <F I="296" S="9271" STDDEV="0.000" HIGHLIGHT="false" HIDE="false" GAP="false" />
        <F I="297" S="5651" STDDEV="0.000" HIGHLIGHT="false" HIDE="false" GAP="false" />
        <F I="298" S="4334" STDDEV="0.000" HIGHLIGHT="false" HIDE="false" GAP="false" />
        <F I="299" S="7832" STDDEV="0.000" HIGHLIGHT="false" HIDE="false" GAP="false" />
        <F I="300" S="11733" STDDEV="0.000" HIGHLIGHT="false" HIDE="false" GAP="false" />
        <F I="301" S="628" STDDEV="0.000" HIGHLIGHT="false" HIDE="false" GAP="false" />
        <F I="302" S="3808" STDDEV="0.000" HIGHLIGHT="false" HIDE="false" GAP="false" />
        <F I="303" S="3659" STDDEV="0.000" HIGHLIGHT="false" HIDE="false" GAP="false" />
        <F I="304" S="3644" STDDEV="0.000" HIGHLIGHT="false" HIDE="false" GAP="false" />
        <F I="305" S="11383" STDDEV="0.000" HIGHLIGHT="false" HIDE="false" GAP="false" />
        <F I="306" S="2079" STDDEV="0.000" HIGHLIGHT="false" HIDE="false" GAP="false" />
        <F I="307" S="14399" STDDEV="0.000" HIGHLIGHT="false" HIDE="false" GAP="false" />
        <F I="308" S="15201" STDDEV="0.000" HIGHLIGHT="false" HIDE="false" GAP="false" />
        <F I="309" S="225" STDDEV="0.000" HIGHLIGHT="false" HIDE="false" GAP="false" />
        <F I="310" S="5369" STDDEV="0.000" HIGHLIGHT="false" HIDE="false" GAP="false" />
        <F I="311" S="17225" STDDEV="0.000" HIGHLIGHT="false" HIDE="false" GAP="false" />
        <F I="312" S="3840" STDDEV="0.000" HIGHLIGHT="false" HIDE="false" GAP="false" />
        <F I="313" S="12440" STDDEV="0.000" HIGHLIGHT="false" HIDE="false" GAP="false" />
        <F I="314" S="7102" STDDEV="0.000" HIGHLIGHT="false" HIDE="false" GAP="false" />
        <F I="315" S="1516" STDDEV="0.000" HIGHLIGHT="false" HIDE="false" GAP="false" />
        <F I="316" S="9830" STDDEV="0.000" HIGHLIGHT="false" HIDE="false" GAP="false" />
        <F I="317" S="4078" STDDEV="0.000" HIGHLIGHT="false" HIDE="false" GAP="false" />
        <F I="318" S="1806" STDDEV="0.000" HIGHLIGHT="false" HIDE="false" GAP="false" />
        <F I="319" S="3144" STDDEV="0.000" HIGHLIGHT="false" HIDE="false" GAP="false" />
        <F I="320" S="32486" STDDEV="0.000" HIGHLIGHT="false" HIDE="false" GAP="false" />
        <F I="321" S="9577" STDDEV="0.000" HIGHLIGHT="false" HIDE="false" GAP="false" />
        <F I="322" S="4060" STDDEV="0.000" HIGHLIGHT="false" HIDE="false" GAP="false" />
        <F I="323" S="999" STDDEV="0.000" HIGHLIGHT="false" HIDE="false" GAP="false" />
        <F I="324" S="19298" STDDEV="0.000" HIGHLIGHT="false" HIDE="false" GAP="false" />
        <F I="325" S="9824" STDDEV="0.000" HIGHLIGHT="false" HIDE="false" GAP="false" />
        <F I="326" S="33082" STDDEV="0.000" HIGHLIGHT="false" HIDE="false" GAP="false" />
        <F I="327" S="5366" STDDEV="0.000" HIGHLIGHT="false" HIDE="false" GAP="false" />
        <F I="328" S="1305" STDDEV="0.000" HIGHLIGHT="false" HIDE="false" GAP="false" />
        <F I="329" S="14970" STDDEV="0.000" HIGHLIGHT="false" HIDE="false" GAP="false" />
        <F I="330" S="11656" STDDEV="0.000" HIGHLIGHT="false" HIDE="false" GAP="false" />
        <F I="331" S="5679" STDDEV="0.000" HIGHLIGHT="false" HIDE="false" GAP="false" />
        <F I="332" S="10" STDDEV="0.000" HIGHLIGHT="false" HIDE="false" GAP="false" />
        <F I="333" S="3388" STDDEV="0.000" HIGHLIGHT="false" HIDE="false" GAP="false" />
        <F I="334" S="235" STDDEV="0.000" HIGHLIGHT="false" HIDE="false" GAP="false" />
        <F I="335" S="9147" STDDEV="0.000" HIGHLIGHT="false" HIDE="false" GAP="false" />
        <F I="336" S="1862" STDDEV="0.000" HIGHLIGHT="false" HIDE="false" GAP="false" />
        <F I="337" S="9049" STDDEV="0.000" HIGHLIGHT="false" HIDE="false" GAP="false" />
        <F I="338" S="7450" STDDEV="0.000" HIGHLIGHT="false" HIDE="false" GAP="false" />
        <F I="339" S="1590" STDDEV="0.000" HIGHLIGHT="false" HIDE="false" GAP="false" />
        <F I="340" S="4768" STDDEV="0.000" HIGHLIGHT="false" HIDE="false" GAP="false" />
        <F I="341" S="1708" STDDEV="0.000" HIGHLIGHT="false" HIDE="false" GAP="false" />
        <F I="342" S="5149" STDDEV="0.000" HIGHLIGHT="false" HIDE="false" GAP="false" />
        <F I="343" S="3987" STDDEV="0.000" HIGHLIGHT="false" HIDE="false" GAP="false" />
        <F I="344" S="4160" STDDEV="0.000" HIGHLIGHT="false" HIDE="false" GAP="false" />
        <F I="345" S="7363" STDDEV="0.000" HIGHLIGHT="false" HIDE="false" GAP="false" />
        <F I="346" S="3416" STDDEV="0.000" HIGHLIGHT="false" HIDE="false" GAP="false" />
        <F I="347" S="493" STDDEV="0.000" HIGHLIGHT="false" HIDE="false" GAP="false" />
        <F I="348" S="15801" STDDEV="0.000" HIGHLIGHT="false" HIDE="false" GAP="false" />
        <F I="349" S="16210" STDDEV="0.000" HIGHLIGHT="false" HIDE="false" GAP="false" />
        <F I="350" S="2120" STDDEV="0.000" HIGHLIGHT="false" HIDE="false" GAP="false" />
        <F I="351" S="6439" STDDEV="0.000" HIGHLIGHT="false" HIDE="false" GAP="false" />
        <F I="352" S="5408" STDDEV="0.000" HIGHLIGHT="false" HIDE="false" GAP="false" />
        <F I="353" S="8966" STDDEV="0.000" HIGHLIGHT="false" HIDE="false" GAP="false" />
        <F I="354" S="840" STDDEV="0.000" HIGHLIGHT="false" HIDE="false" GAP="false" />
        <F I="355" S="15138" STDDEV="0.000" HIGHLIGHT="false" HIDE="false" GAP="false" />
        <F I="356" S="10996" STDDEV="0.000" HIGHLIGHT="false" HIDE="false" GAP="false" />
        <F I="357" S="18947" STDDEV="0.000" HIGHLIGHT="false" HIDE="false" GAP="false" />
        <F I="358" S="1488" STDDEV="0.000" HIGHLIGHT="false" HIDE="false" GAP="false" />
        <F I="359" S="4533" STDDEV="0.000" HIGHLIGHT="false" HIDE="false" GAP="false" />
      </FRAGMENTS>

      <MAP_METRICS STRETCH="0" RECT_AVE="0.00" RECT_ALL="0.00" MID_STDDEV="0.00" R="0.00" WIGGLE="0.00" GAP_STDDEV="0.00" GAP_MAX="0" />
      <FEATURES>

      </FEATURES>

  </RESTRICTION_MAP>
  <RESTRICTION_MAP ID="Vibrio cholerae (M66-2 chr I)" ENZYME="NheI" INSILICO="true">
    <SEQUENCE_ANNOTATION URL="database:9" TYPE="FASTA" />
    <MAP_DISPLAY DBID="9" EDITABLE="false" STICK="false" X="13646" Y="1810" TRANS="255" ORDER="50" ORIENTATION="1" CIRCULAR="false" GROUPID="-1" />
      <FRAGMENTS SHIFT="0" OFFSET="1">
        <F I="0" S="24937" STDDEV="0.000" HIGHLIGHT="false" HIDE="false" GAP="false" />
        <F I="1" S="2815" STDDEV="0.000" HIGHLIGHT="false" HIDE="false" GAP="false" />
        <F I="2" S="1380" STDDEV="0.000" HIGHLIGHT="false" HIDE="false" GAP="false" />
        <F I="3" S="11360" STDDEV="0.000" HIGHLIGHT="false" HIDE="false" GAP="false" />
        <F I="4" S="6693" STDDEV="0.000" HIGHLIGHT="false" HIDE="false" GAP="false" />
        <F I="5" S="1061" STDDEV="0.000" HIGHLIGHT="false" HIDE="false" GAP="false" />
        <F I="6" S="2034" STDDEV="0.000" HIGHLIGHT="false" HIDE="false" GAP="false" />
        <F I="7" S="14153" STDDEV="0.000" HIGHLIGHT="false" HIDE="false" GAP="false" />
        <F I="8" S="414" STDDEV="0.000" HIGHLIGHT="false" HIDE="false" GAP="false" />
        <F I="9" S="5541" STDDEV="0.000" HIGHLIGHT="false" HIDE="false" GAP="false" />
        <F I="10" S="10436" STDDEV="0.000" HIGHLIGHT="false" HIDE="false" GAP="false" />
        <F I="11" S="484" STDDEV="0.000" HIGHLIGHT="false" HIDE="false" GAP="false" />
        <F I="12" S="337" STDDEV="0.000" HIGHLIGHT="false" HIDE="false" GAP="false" />
        <F I="13" S="3649" STDDEV="0.000" HIGHLIGHT="false" HIDE="false" GAP="false" />
        <F I="14" S="2452" STDDEV="0.000" HIGHLIGHT="false" HIDE="false" GAP="false" />
        <F I="15" S="5196" STDDEV="0.000" HIGHLIGHT="false" HIDE="false" GAP="false" />
        <F I="16" S="3513" STDDEV="0.000" HIGHLIGHT="false" HIDE="false" GAP="false" />
        <F I="17" S="4227" STDDEV="0.000" HIGHLIGHT="false" HIDE="false" GAP="false" />
        <F I="18" S="8490" STDDEV="0.000" HIGHLIGHT="false" HIDE="false" GAP="false" />
        <F I="19" S="787" STDDEV="0.000" HIGHLIGHT="false" HIDE="false" GAP="false" />
        <F I="20" S="1013" STDDEV="0.000" HIGHLIGHT="false" HIDE="false" GAP="false" />
        <F I="21" S="15504" STDDEV="0.000" HIGHLIGHT="false" HIDE="false" GAP="false" />
        <F I="22" S="4207" STDDEV="0.000" HIGHLIGHT="false" HIDE="false" GAP="false" />
        <F I="23" S="4410" STDDEV="0.000" HIGHLIGHT="false" HIDE="false" GAP="false" />
        <F I="24" S="14483" STDDEV="0.000" HIGHLIGHT="false" HIDE="false" GAP="false" />
        <F I="25" S="10021" STDDEV="0.000" HIGHLIGHT="false" HIDE="false" GAP="false" />
        <F I="26" S="1325" STDDEV="0.000" HIGHLIGHT="false" HIDE="false" GAP="false" />
        <F I="27" S="20637" STDDEV="0.000" HIGHLIGHT="false" HIDE="false" GAP="false" />
        <F I="28" S="11480" STDDEV="0.000" HIGHLIGHT="false" HIDE="false" GAP="false" />
        <F I="29" S="4692" STDDEV="0.000" HIGHLIGHT="false" HIDE="false" GAP="false" />
        <F I="30" S="6678" STDDEV="0.000" HIGHLIGHT="false" HIDE="false" GAP="false" />
        <F I="31" S="3701" STDDEV="0.000" HIGHLIGHT="false" HIDE="false" GAP="false" />
        <F I="32" S="13084" STDDEV="0.000" HIGHLIGHT="false" HIDE="false" GAP="false" />
        <F I="33" S="627" STDDEV="0.000" HIGHLIGHT="false" HIDE="false" GAP="false" />
        <F I="34" S="176" STDDEV="0.000" HIGHLIGHT="false" HIDE="false" GAP="false" />
        <F I="35" S="1711" STDDEV="0.000" HIGHLIGHT="false" HIDE="false" GAP="false" />
        <F I="36" S="15684" STDDEV="0.000" HIGHLIGHT="false" HIDE="false" GAP="false" />
        <F I="37" S="12279" STDDEV="0.000" HIGHLIGHT="false" HIDE="false" GAP="false" />
        <F I="38" S="48526" STDDEV="0.000" HIGHLIGHT="false" HIDE="false" GAP="false" />
        <F I="39" S="16290" STDDEV="0.000" HIGHLIGHT="false" HIDE="false" GAP="false" />
        <F I="40" S="4137" STDDEV="0.000" HIGHLIGHT="false" HIDE="false" GAP="false" />
        <F I="41" S="5438" STDDEV="0.000" HIGHLIGHT="false" HIDE="false" GAP="false" />
        <F I="42" S="9026" STDDEV="0.000" HIGHLIGHT="false" HIDE="false" GAP="false" />
        <F I="43" S="14587" STDDEV="0.000" HIGHLIGHT="false" HIDE="false" GAP="false" />
        <F I="44" S="4252" STDDEV="0.000" HIGHLIGHT="false" HIDE="false" GAP="false" />
        <F I="45" S="904" STDDEV="0.000" HIGHLIGHT="false" HIDE="false" GAP="false" />
        <F I="46" S="1424" STDDEV="0.000" HIGHLIGHT="false" HIDE="false" GAP="false" />
        <F I="47" S="10804" STDDEV="0.000" HIGHLIGHT="false" HIDE="false" GAP="false" />
        <F I="48" S="2716" STDDEV="0.000" HIGHLIGHT="false" HIDE="false" GAP="false" />
        <F I="49" S="11878" STDDEV="0.000" HIGHLIGHT="false" HIDE="false" GAP="false" />
        <F I="50" S="3429" STDDEV="0.000" HIGHLIGHT="false" HIDE="false" GAP="false" />
        <F I="51" S="12338" STDDEV="0.000" HIGHLIGHT="false" HIDE="false" GAP="false" />
        <F I="52" S="8427" STDDEV="0.000" HIGHLIGHT="false" HIDE="false" GAP="false" />
        <F I="53" S="12865" STDDEV="0.000" HIGHLIGHT="false" HIDE="false" GAP="false" />
        <F I="54" S="14173" STDDEV="0.000" HIGHLIGHT="false" HIDE="false" GAP="false" />
        <F I="55" S="1238" STDDEV="0.000" HIGHLIGHT="false" HIDE="false" GAP="false" />
        <F I="56" S="25770" STDDEV="0.000" HIGHLIGHT="false" HIDE="false" GAP="false" />
        <F I="57" S="24270" STDDEV="0.000" HIGHLIGHT="false" HIDE="false" GAP="false" />
        <F I="58" S="5468" STDDEV="0.000" HIGHLIGHT="false" HIDE="false" GAP="false" />
        <F I="59" S="2440" STDDEV="0.000" HIGHLIGHT="false" HIDE="false" GAP="false" />
        <F I="60" S="1812" STDDEV="0.000" HIGHLIGHT="false" HIDE="false" GAP="false" />
        <F I="61" S="18305" STDDEV="0.000" HIGHLIGHT="false" HIDE="false" GAP="false" />
        <F I="62" S="9779" STDDEV="0.000" HIGHLIGHT="false" HIDE="false" GAP="false" />
        <F I="63" S="5474" STDDEV="0.000" HIGHLIGHT="false" HIDE="false" GAP="false" />
        <F I="64" S="2652" STDDEV="0.000" HIGHLIGHT="false" HIDE="false" GAP="false" />
        <F I="65" S="1476" STDDEV="0.000" HIGHLIGHT="false" HIDE="false" GAP="false" />
        <F I="66" S="218" STDDEV="0.000" HIGHLIGHT="false" HIDE="false" GAP="false" />
        <F I="67" S="9446" STDDEV="0.000" HIGHLIGHT="false" HIDE="false" GAP="false" />
        <F I="68" S="8232" STDDEV="0.000" HIGHLIGHT="false" HIDE="false" GAP="false" />
        <F I="69" S="14976" STDDEV="0.000" HIGHLIGHT="false" HIDE="false" GAP="false" />
        <F I="70" S="20014" STDDEV="0.000" HIGHLIGHT="false" HIDE="false" GAP="false" />
        <F I="71" S="2876" STDDEV="0.000" HIGHLIGHT="false" HIDE="false" GAP="false" />
        <F I="72" S="30375" STDDEV="0.000" HIGHLIGHT="false" HIDE="false" GAP="false" />
        <F I="73" S="12642" STDDEV="0.000" HIGHLIGHT="false" HIDE="false" GAP="false" />
        <F I="74" S="1631" STDDEV="0.000" HIGHLIGHT="false" HIDE="false" GAP="false" />
        <F I="75" S="521" STDDEV="0.000" HIGHLIGHT="false" HIDE="false" GAP="false" />
        <F I="76" S="33" STDDEV="0.000" HIGHLIGHT="false" HIDE="false" GAP="false" />
        <F I="77" S="60" STDDEV="0.000" HIGHLIGHT="false" HIDE="false" GAP="false" />
        <F I="78" S="2897" STDDEV="0.000" HIGHLIGHT="false" HIDE="false" GAP="false" />
        <F I="79" S="4509" STDDEV="0.000" HIGHLIGHT="false" HIDE="false" GAP="false" />
        <F I="80" S="166" STDDEV="0.000" HIGHLIGHT="false" HIDE="false" GAP="false" />
        <F I="81" S="250" STDDEV="0.000" HIGHLIGHT="false" HIDE="false" GAP="false" />
        <F I="82" S="20866" STDDEV="0.000" HIGHLIGHT="false" HIDE="false" GAP="false" />
        <F I="83" S="3965" STDDEV="0.000" HIGHLIGHT="false" HIDE="false" GAP="false" />
        <F I="84" S="1483" STDDEV="0.000" HIGHLIGHT="false" HIDE="false" GAP="false" />
        <F I="85" S="1254" STDDEV="0.000" HIGHLIGHT="false" HIDE="false" GAP="false" />
        <F I="86" S="15196" STDDEV="0.000" HIGHLIGHT="false" HIDE="false" GAP="false" />
        <F I="87" S="5544" STDDEV="0.000" HIGHLIGHT="false" HIDE="false" GAP="false" />
        <F I="88" S="29195" STDDEV="0.000" HIGHLIGHT="false" HIDE="false" GAP="false" />
        <F I="89" S="41723" STDDEV="0.000" HIGHLIGHT="false" HIDE="false" GAP="false" />
        <F I="90" S="5400" STDDEV="0.000" HIGHLIGHT="false" HIDE="false" GAP="false" />
        <F I="91" S="6529" STDDEV="0.000" HIGHLIGHT="false" HIDE="false" GAP="false" />
        <F I="92" S="3607" STDDEV="0.000" HIGHLIGHT="false" HIDE="false" GAP="false" />
        <F I="93" S="1233" STDDEV="0.000" HIGHLIGHT="false" HIDE="false" GAP="false" />
        <F I="94" S="6344" STDDEV="0.000" HIGHLIGHT="false" HIDE="false" GAP="false" />
        <F I="95" S="620" STDDEV="0.000" HIGHLIGHT="false" HIDE="false" GAP="false" />
        <F I="96" S="4777" STDDEV="0.000" HIGHLIGHT="false" HIDE="false" GAP="false" />
        <F I="97" S="38380" STDDEV="0.000" HIGHLIGHT="false" HIDE="false" GAP="false" />
        <F I="98" S="819" STDDEV="0.000" HIGHLIGHT="false" HIDE="false" GAP="false" />
        <F I="99" S="868" STDDEV="0.000" HIGHLIGHT="false" HIDE="false" GAP="false" />
        <F I="100" S="650" STDDEV="0.000" HIGHLIGHT="false" HIDE="false" GAP="false" />
        <F I="101" S="18371" STDDEV="0.000" HIGHLIGHT="false" HIDE="false" GAP="false" />
        <F I="102" S="940" STDDEV="0.000" HIGHLIGHT="false" HIDE="false" GAP="false" />
        <F I="103" S="2134" STDDEV="0.000" HIGHLIGHT="false" HIDE="false" GAP="false" />
        <F I="104" S="170" STDDEV="0.000" HIGHLIGHT="false" HIDE="false" GAP="false" />
        <F I="105" S="7600" STDDEV="0.000" HIGHLIGHT="false" HIDE="false" GAP="false" />
        <F I="106" S="2017" STDDEV="0.000" HIGHLIGHT="false" HIDE="false" GAP="false" />
        <F I="107" S="9991" STDDEV="0.000" HIGHLIGHT="false" HIDE="false" GAP="false" />
        <F I="108" S="5528" STDDEV="0.000" HIGHLIGHT="false" HIDE="false" GAP="false" />
        <F I="109" S="12843" STDDEV="0.000" HIGHLIGHT="false" HIDE="false" GAP="false" />
        <F I="110" S="7970" STDDEV="0.000" HIGHLIGHT="false" HIDE="false" GAP="false" />
        <F I="111" S="23662" STDDEV="0.000" HIGHLIGHT="false" HIDE="false" GAP="false" />
        <F I="112" S="3013" STDDEV="0.000" HIGHLIGHT="false" HIDE="false" GAP="false" />
        <F I="113" S="19851" STDDEV="0.000" HIGHLIGHT="false" HIDE="false" GAP="false" />
        <F I="114" S="10241" STDDEV="0.000" HIGHLIGHT="false" HIDE="false" GAP="false" />
        <F I="115" S="2019" STDDEV="0.000" HIGHLIGHT="false" HIDE="false" GAP="false" />
        <F I="116" S="1710" STDDEV="0.000" HIGHLIGHT="false" HIDE="false" GAP="false" />
        <F I="117" S="3705" STDDEV="0.000" HIGHLIGHT="false" HIDE="false" GAP="false" />
        <F I="118" S="1577" STDDEV="0.000" HIGHLIGHT="false" HIDE="false" GAP="false" />
        <F I="119" S="8533" STDDEV="0.000" HIGHLIGHT="false" HIDE="false" GAP="false" />
        <F I="120" S="4866" STDDEV="0.000" HIGHLIGHT="false" HIDE="false" GAP="false" />
        <F I="121" S="5120" STDDEV="0.000" HIGHLIGHT="false" HIDE="false" GAP="false" />
        <F I="122" S="8652" STDDEV="0.000" HIGHLIGHT="false" HIDE="false" GAP="false" />
        <F I="123" S="5244" STDDEV="0.000" HIGHLIGHT="false" HIDE="false" GAP="false" />
        <F I="124" S="905" STDDEV="0.000" HIGHLIGHT="false" HIDE="false" GAP="false" />
        <F I="125" S="6625" STDDEV="0.000" HIGHLIGHT="false" HIDE="false" GAP="false" />
        <F I="126" S="200" STDDEV="0.000" HIGHLIGHT="false" HIDE="false" GAP="false" />
        <F I="127" S="4544" STDDEV="0.000" HIGHLIGHT="false" HIDE="false" GAP="false" />
        <F I="128" S="3043" STDDEV="0.000" HIGHLIGHT="false" HIDE="false" GAP="false" />
        <F I="129" S="318" STDDEV="0.000" HIGHLIGHT="false" HIDE="false" GAP="false" />
        <F I="130" S="8334" STDDEV="0.000" HIGHLIGHT="false" HIDE="false" GAP="false" />
        <F I="131" S="533" STDDEV="0.000" HIGHLIGHT="false" HIDE="false" GAP="false" />
        <F I="132" S="6687" STDDEV="0.000" HIGHLIGHT="false" HIDE="false" GAP="false" />
        <F I="133" S="705" STDDEV="0.000" HIGHLIGHT="false" HIDE="false" GAP="false" />
        <F I="134" S="2665" STDDEV="0.000" HIGHLIGHT="false" HIDE="false" GAP="false" />
        <F I="135" S="5528" STDDEV="0.000" HIGHLIGHT="false" HIDE="false" GAP="false" />
        <F I="136" S="6110" STDDEV="0.000" HIGHLIGHT="false" HIDE="false" GAP="false" />
        <F I="137" S="23404" STDDEV="0.000" HIGHLIGHT="false" HIDE="false" GAP="false" />
        <F I="138" S="1179" STDDEV="0.000" HIGHLIGHT="false" HIDE="false" GAP="false" />
        <F I="139" S="2387" STDDEV="0.000" HIGHLIGHT="false" HIDE="false" GAP="false" />
        <F I="140" S="2406" STDDEV="0.000" HIGHLIGHT="false" HIDE="false" GAP="false" />
        <F I="141" S="15492" STDDEV="0.000" HIGHLIGHT="false" HIDE="false" GAP="false" />
        <F I="142" S="12046" STDDEV="0.000" HIGHLIGHT="false" HIDE="false" GAP="false" />
        <F I="143" S="31427" STDDEV="0.000" HIGHLIGHT="false" HIDE="false" GAP="false" />
        <F I="144" S="4464" STDDEV="0.000" HIGHLIGHT="false" HIDE="false" GAP="false" />
        <F I="145" S="1404" STDDEV="0.000" HIGHLIGHT="false" HIDE="false" GAP="false" />
        <F I="146" S="1996" STDDEV="0.000" HIGHLIGHT="false" HIDE="false" GAP="false" />
        <F I="147" S="15006" STDDEV="0.000" HIGHLIGHT="false" HIDE="false" GAP="false" />
        <F I="148" S="7535" STDDEV="0.000" HIGHLIGHT="false" HIDE="false" GAP="false" />
        <F I="149" S="7740" STDDEV="0.000" HIGHLIGHT="false" HIDE="false" GAP="false" />
        <F I="150" S="1614" STDDEV="0.000" HIGHLIGHT="false" HIDE="false" GAP="false" />
        <F I="151" S="6742" STDDEV="0.000" HIGHLIGHT="false" HIDE="false" GAP="false" />
        <F I="152" S="12908" STDDEV="0.000" HIGHLIGHT="false" HIDE="false" GAP="false" />
        <F I="153" S="14436" STDDEV="0.000" HIGHLIGHT="false" HIDE="false" GAP="false" />
        <F I="154" S="11168" STDDEV="0.000" HIGHLIGHT="false" HIDE="false" GAP="false" />
        <F I="155" S="1936" STDDEV="0.000" HIGHLIGHT="false" HIDE="false" GAP="false" />
        <F I="156" S="17404" STDDEV="0.000" HIGHLIGHT="false" HIDE="false" GAP="false" />
        <F I="157" S="4258" STDDEV="0.000" HIGHLIGHT="false" HIDE="false" GAP="false" />
        <F I="158" S="114" STDDEV="0.000" HIGHLIGHT="false" HIDE="false" GAP="false" />
        <F I="159" S="9598" STDDEV="0.000" HIGHLIGHT="false" HIDE="false" GAP="false" />
        <F I="160" S="16823" STDDEV="0.000" HIGHLIGHT="false" HIDE="false" GAP="false" />
        <F I="161" S="16141" STDDEV="0.000" HIGHLIGHT="false" HIDE="false" GAP="false" />
        <F I="162" S="12583" STDDEV="0.000" HIGHLIGHT="false" HIDE="false" GAP="false" />
        <F I="163" S="5143" STDDEV="0.000" HIGHLIGHT="false" HIDE="false" GAP="false" />
        <F I="164" S="18692" STDDEV="0.000" HIGHLIGHT="false" HIDE="false" GAP="false" />
        <F I="165" S="10551" STDDEV="0.000" HIGHLIGHT="false" HIDE="false" GAP="false" />
        <F I="166" S="12710" STDDEV="0.000" HIGHLIGHT="false" HIDE="false" GAP="false" />
        <F I="167" S="13028" STDDEV="0.000" HIGHLIGHT="false" HIDE="false" GAP="false" />
        <F I="168" S="5612" STDDEV="0.000" HIGHLIGHT="false" HIDE="false" GAP="false" />
        <F I="169" S="835" STDDEV="0.000" HIGHLIGHT="false" HIDE="false" GAP="false" />
        <F I="170" S="11586" STDDEV="0.000" HIGHLIGHT="false" HIDE="false" GAP="false" />
        <F I="171" S="10695" STDDEV="0.000" HIGHLIGHT="false" HIDE="false" GAP="false" />
        <F I="172" S="12370" STDDEV="0.000" HIGHLIGHT="false" HIDE="false" GAP="false" />
        <F I="173" S="22269" STDDEV="0.000" HIGHLIGHT="false" HIDE="false" GAP="false" />
        <F I="174" S="9751" STDDEV="0.000" HIGHLIGHT="false" HIDE="false" GAP="false" />
        <F I="175" S="5584" STDDEV="0.000" HIGHLIGHT="false" HIDE="false" GAP="false" />
        <F I="176" S="7237" STDDEV="0.000" HIGHLIGHT="false" HIDE="false" GAP="false" />
        <F I="177" S="3058" STDDEV="0.000" HIGHLIGHT="false" HIDE="false" GAP="false" />
        <F I="178" S="11059" STDDEV="0.000" HIGHLIGHT="false" HIDE="false" GAP="false" />
        <F I="179" S="521" STDDEV="0.000" HIGHLIGHT="false" HIDE="false" GAP="false" />
        <F I="180" S="10306" STDDEV="0.000" HIGHLIGHT="false" HIDE="false" GAP="false" />
        <F I="181" S="6544" STDDEV="0.000" HIGHLIGHT="false" HIDE="false" GAP="false" />
        <F I="182" S="4830" STDDEV="0.000" HIGHLIGHT="false" HIDE="false" GAP="false" />
        <F I="183" S="3965" STDDEV="0.000" HIGHLIGHT="false" HIDE="false" GAP="false" />
        <F I="184" S="10758" STDDEV="0.000" HIGHLIGHT="false" HIDE="false" GAP="false" />
        <F I="185" S="18434" STDDEV="0.000" HIGHLIGHT="false" HIDE="false" GAP="false" />
        <F I="186" S="10763" STDDEV="0.000" HIGHLIGHT="false" HIDE="false" GAP="false" />
        <F I="187" S="18380" STDDEV="0.000" HIGHLIGHT="false" HIDE="false" GAP="false" />
        <F I="188" S="14505" STDDEV="0.000" HIGHLIGHT="false" HIDE="false" GAP="false" />
        <F I="189" S="2391" STDDEV="0.000" HIGHLIGHT="false" HIDE="false" GAP="false" />
        <F I="190" S="1662" STDDEV="0.000" HIGHLIGHT="false" HIDE="false" GAP="false" />
        <F I="191" S="2850" STDDEV="0.000" HIGHLIGHT="false" HIDE="false" GAP="false" />
        <F I="192" S="10134" STDDEV="0.000" HIGHLIGHT="false" HIDE="false" GAP="false" />
        <F I="193" S="2576" STDDEV="0.000" HIGHLIGHT="false" HIDE="false" GAP="false" />
        <F I="194" S="438" STDDEV="0.000" HIGHLIGHT="false" HIDE="false" GAP="false" />
        <F I="195" S="839" STDDEV="0.000" HIGHLIGHT="false" HIDE="false" GAP="false" />
        <F I="196" S="20606" STDDEV="0.000" HIGHLIGHT="false" HIDE="false" GAP="false" />
        <F I="197" S="3086" STDDEV="0.000" HIGHLIGHT="false" HIDE="false" GAP="false" />
        <F I="198" S="7863" STDDEV="0.000" HIGHLIGHT="false" HIDE="false" GAP="false" />
        <F I="199" S="267" STDDEV="0.000" HIGHLIGHT="false" HIDE="false" GAP="false" />
        <F I="200" S="8393" STDDEV="0.000" HIGHLIGHT="false" HIDE="false" GAP="false" />
        <F I="201" S="9295" STDDEV="0.000" HIGHLIGHT="false" HIDE="false" GAP="false" />
        <F I="202" S="6315" STDDEV="0.000" HIGHLIGHT="false" HIDE="false" GAP="false" />
        <F I="203" S="11386" STDDEV="0.000" HIGHLIGHT="false" HIDE="false" GAP="false" />
        <F I="204" S="25015" STDDEV="0.000" HIGHLIGHT="false" HIDE="false" GAP="false" />
        <F I="205" S="2189" STDDEV="0.000" HIGHLIGHT="false" HIDE="false" GAP="false" />
        <F I="206" S="1008" STDDEV="0.000" HIGHLIGHT="false" HIDE="false" GAP="false" />
        <F I="207" S="669" STDDEV="0.000" HIGHLIGHT="false" HIDE="false" GAP="false" />
        <F I="208" S="338" STDDEV="0.000" HIGHLIGHT="false" HIDE="false" GAP="false" />
        <F I="209" S="9890" STDDEV="0.000" HIGHLIGHT="false" HIDE="false" GAP="false" />
        <F I="210" S="4426" STDDEV="0.000" HIGHLIGHT="false" HIDE="false" GAP="false" />
        <F I="211" S="9814" STDDEV="0.000" HIGHLIGHT="false" HIDE="false" GAP="false" />
        <F I="212" S="9201" STDDEV="0.000" HIGHLIGHT="false" HIDE="false" GAP="false" />
        <F I="213" S="16109" STDDEV="0.000" HIGHLIGHT="false" HIDE="false" GAP="false" />
        <F I="214" S="30234" STDDEV="0.000" HIGHLIGHT="false" HIDE="false" GAP="false" />
        <F I="215" S="48952" STDDEV="0.000" HIGHLIGHT="false" HIDE="false" GAP="false" />
        <F I="216" S="3482" STDDEV="0.000" HIGHLIGHT="false" HIDE="false" GAP="false" />
        <F I="217" S="17188" STDDEV="0.000" HIGHLIGHT="false" HIDE="false" GAP="false" />
        <F I="218" S="196" STDDEV="0.000" HIGHLIGHT="false" HIDE="false" GAP="false" />
        <F I="219" S="6" STDDEV="0.000" HIGHLIGHT="false" HIDE="false" GAP="false" />
        <F I="220" S="3123" STDDEV="0.000" HIGHLIGHT="false" HIDE="false" GAP="false" />
        <F I="221" S="8011" STDDEV="0.000" HIGHLIGHT="false" HIDE="false" GAP="false" />
        <F I="222" S="4396" STDDEV="0.000" HIGHLIGHT="false" HIDE="false" GAP="false" />
        <F I="223" S="10193" STDDEV="0.000" HIGHLIGHT="false" HIDE="false" GAP="false" />
        <F I="224" S="2364" STDDEV="0.000" HIGHLIGHT="false" HIDE="false" GAP="false" />
        <F I="225" S="6750" STDDEV="0.000" HIGHLIGHT="false" HIDE="false" GAP="false" />
        <F I="226" S="3232" STDDEV="0.000" HIGHLIGHT="false" HIDE="false" GAP="false" />
        <F I="227" S="3138" STDDEV="0.000" HIGHLIGHT="false" HIDE="false" GAP="false" />
        <F I="228" S="1546" STDDEV="0.000" HIGHLIGHT="false" HIDE="false" GAP="false" />
        <F I="229" S="5161" STDDEV="0.000" HIGHLIGHT="false" HIDE="false" GAP="false" />
        <F I="230" S="1288" STDDEV="0.000" HIGHLIGHT="false" HIDE="false" GAP="false" />
        <F I="231" S="7141" STDDEV="0.000" HIGHLIGHT="false" HIDE="false" GAP="false" />
        <F I="232" S="4328" STDDEV="0.000" HIGHLIGHT="false" HIDE="false" GAP="false" />
        <F I="233" S="1235" STDDEV="0.000" HIGHLIGHT="false" HIDE="false" GAP="false" />
        <F I="234" S="17710" STDDEV="0.000" HIGHLIGHT="false" HIDE="false" GAP="false" />
        <F I="235" S="14563" STDDEV="0.000" HIGHLIGHT="false" HIDE="false" GAP="false" />
        <F I="236" S="811" STDDEV="0.000" HIGHLIGHT="false" HIDE="false" GAP="false" />
        <F I="237" S="3020" STDDEV="0.000" HIGHLIGHT="false" HIDE="false" GAP="false" />
        <F I="238" S="609" STDDEV="0.000" HIGHLIGHT="false" HIDE="false" GAP="false" />
        <F I="239" S="11994" STDDEV="0.000" HIGHLIGHT="false" HIDE="false" GAP="false" />
        <F I="240" S="9208" STDDEV="0.000" HIGHLIGHT="false" HIDE="false" GAP="false" />
        <F I="241" S="38718" STDDEV="0.000" HIGHLIGHT="false" HIDE="false" GAP="false" />
        <F I="242" S="5965" STDDEV="0.000" HIGHLIGHT="false" HIDE="false" GAP="false" />
        <F I="243" S="1607" STDDEV="0.000" HIGHLIGHT="false" HIDE="false" GAP="false" />
        <F I="244" S="7461" STDDEV="0.000" HIGHLIGHT="false" HIDE="false" GAP="false" />
        <F I="245" S="4900" STDDEV="0.000" HIGHLIGHT="false" HIDE="false" GAP="false" />
        <F I="246" S="2517" STDDEV="0.000" HIGHLIGHT="false" HIDE="false" GAP="false" />
        <F I="247" S="4188" STDDEV="0.000" HIGHLIGHT="false" HIDE="false" GAP="false" />
        <F I="248" S="5665" STDDEV="0.000" HIGHLIGHT="false" HIDE="false" GAP="false" />
        <F I="249" S="6131" STDDEV="0.000" HIGHLIGHT="false" HIDE="false" GAP="false" />
        <F I="250" S="3413" STDDEV="0.000" HIGHLIGHT="false" HIDE="false" GAP="false" />
        <F I="251" S="4452" STDDEV="0.000" HIGHLIGHT="false" HIDE="false" GAP="false" />
        <F I="252" S="4046" STDDEV="0.000" HIGHLIGHT="false" HIDE="false" GAP="false" />
        <F I="253" S="2915" STDDEV="0.000" HIGHLIGHT="false" HIDE="false" GAP="false" />
        <F I="254" S="11722" STDDEV="0.000" HIGHLIGHT="false" HIDE="false" GAP="false" />
        <F I="255" S="14860" STDDEV="0.000" HIGHLIGHT="false" HIDE="false" GAP="false" />
        <F I="256" S="2552" STDDEV="0.000" HIGHLIGHT="false" HIDE="false" GAP="false" />
        <F I="257" S="4568" STDDEV="0.000" HIGHLIGHT="false" HIDE="false" GAP="false" />
        <F I="258" S="890" STDDEV="0.000" HIGHLIGHT="false" HIDE="false" GAP="false" />
        <F I="259" S="5206" STDDEV="0.000" HIGHLIGHT="false" HIDE="false" GAP="false" />
        <F I="260" S="4198" STDDEV="0.000" HIGHLIGHT="false" HIDE="false" GAP="false" />
        <F I="261" S="6028" STDDEV="0.000" HIGHLIGHT="false" HIDE="false" GAP="false" />
        <F I="262" S="6635" STDDEV="0.000" HIGHLIGHT="false" HIDE="false" GAP="false" />
        <F I="263" S="2900" STDDEV="0.000" HIGHLIGHT="false" HIDE="false" GAP="false" />
        <F I="264" S="10337" STDDEV="0.000" HIGHLIGHT="false" HIDE="false" GAP="false" />
        <F I="265" S="1977" STDDEV="0.000" HIGHLIGHT="false" HIDE="false" GAP="false" />
        <F I="266" S="19640" STDDEV="0.000" HIGHLIGHT="false" HIDE="false" GAP="false" />
        <F I="267" S="2268" STDDEV="0.000" HIGHLIGHT="false" HIDE="false" GAP="false" />
        <F I="268" S="210" STDDEV="0.000" HIGHLIGHT="false" HIDE="false" GAP="false" />
        <F I="269" S="6441" STDDEV="0.000" HIGHLIGHT="false" HIDE="false" GAP="false" />
        <F I="270" S="899" STDDEV="0.000" HIGHLIGHT="false" HIDE="false" GAP="false" />
        <F I="271" S="10181" STDDEV="0.000" HIGHLIGHT="false" HIDE="false" GAP="false" />
        <F I="272" S="7610" STDDEV="0.000" HIGHLIGHT="false" HIDE="false" GAP="false" />
        <F I="273" S="3959" STDDEV="0.000" HIGHLIGHT="false" HIDE="false" GAP="false" />
        <F I="274" S="1581" STDDEV="0.000" HIGHLIGHT="false" HIDE="false" GAP="false" />
        <F I="275" S="5953" STDDEV="0.000" HIGHLIGHT="false" HIDE="false" GAP="false" />
        <F I="276" S="21287" STDDEV="0.000" HIGHLIGHT="false" HIDE="false" GAP="false" />
        <F I="277" S="8983" STDDEV="0.000" HIGHLIGHT="false" HIDE="false" GAP="false" />
        <F I="278" S="432" STDDEV="0.000" HIGHLIGHT="false" HIDE="false" GAP="false" />
        <F I="279" S="1248" STDDEV="0.000" HIGHLIGHT="false" HIDE="false" GAP="false" />
        <F I="280" S="11942" STDDEV="0.000" HIGHLIGHT="false" HIDE="false" GAP="false" />
        <F I="281" S="20678" STDDEV="0.000" HIGHLIGHT="false" HIDE="false" GAP="false" />
        <F I="282" S="10667" STDDEV="0.000" HIGHLIGHT="false" HIDE="false" GAP="false" />
        <F I="283" S="25721" STDDEV="0.000" HIGHLIGHT="false" HIDE="false" GAP="false" />
        <F I="284" S="5639" STDDEV="0.000" HIGHLIGHT="false" HIDE="false" GAP="false" />
        <F I="285" S="474" STDDEV="0.000" HIGHLIGHT="false" HIDE="false" GAP="false" />
        <F I="286" S="655" STDDEV="0.000" HIGHLIGHT="false" HIDE="false" GAP="false" />
        <F I="287" S="13285" STDDEV="0.000" HIGHLIGHT="false" HIDE="false" GAP="false" />
        <F I="288" S="10002" STDDEV="0.000" HIGHLIGHT="false" HIDE="false" GAP="false" />
        <F I="289" S="1320" STDDEV="0.000" HIGHLIGHT="false" HIDE="false" GAP="false" />
        <F I="290" S="7873" STDDEV="0.000" HIGHLIGHT="false" HIDE="false" GAP="false" />
        <F I="291" S="1343" STDDEV="0.000" HIGHLIGHT="false" HIDE="false" GAP="false" />
        <F I="292" S="258" STDDEV="0.000" HIGHLIGHT="false" HIDE="false" GAP="false" />
        <F I="293" S="553" STDDEV="0.000" HIGHLIGHT="false" HIDE="false" GAP="false" />
        <F I="294" S="4313" STDDEV="0.000" HIGHLIGHT="false" HIDE="false" GAP="false" />
        <F I="295" S="4963" STDDEV="0.000" HIGHLIGHT="false" HIDE="false" GAP="false" />
        <F I="296" S="2590" STDDEV="0.000" HIGHLIGHT="false" HIDE="false" GAP="false" />
        <F I="297" S="5605" STDDEV="0.000" HIGHLIGHT="false" HIDE="false" GAP="false" />
        <F I="298" S="3830" STDDEV="0.000" HIGHLIGHT="false" HIDE="false" GAP="false" />
        <F I="299" S="2728" STDDEV="0.000" HIGHLIGHT="false" HIDE="false" GAP="false" />
        <F I="300" S="13938" STDDEV="0.000" HIGHLIGHT="false" HIDE="false" GAP="false" />
        <F I="301" S="8483" STDDEV="0.000" HIGHLIGHT="false" HIDE="false" GAP="false" />
        <F I="302" S="7816" STDDEV="0.000" HIGHLIGHT="false" HIDE="false" GAP="false" />
        <F I="303" S="12617" STDDEV="0.000" HIGHLIGHT="false" HIDE="false" GAP="false" />
        <F I="304" S="206" STDDEV="0.000" HIGHLIGHT="false" HIDE="false" GAP="false" />
        <F I="305" S="2475" STDDEV="0.000" HIGHLIGHT="false" HIDE="false" GAP="false" />
        <F I="306" S="5411" STDDEV="0.000" HIGHLIGHT="false" HIDE="false" GAP="false" />
        <F I="307" S="5507" STDDEV="0.000" HIGHLIGHT="false" HIDE="false" GAP="false" />
        <F I="308" S="3585" STDDEV="0.000" HIGHLIGHT="false" HIDE="false" GAP="false" />
        <F I="309" S="14397" STDDEV="0.000" HIGHLIGHT="false" HIDE="false" GAP="false" />
        <F I="310" S="8997" STDDEV="0.000" HIGHLIGHT="false" HIDE="false" GAP="false" />
        <F I="311" S="3032" STDDEV="0.000" HIGHLIGHT="false" HIDE="false" GAP="false" />
        <F I="312" S="14925" STDDEV="0.000" HIGHLIGHT="false" HIDE="false" GAP="false" />
        <F I="313" S="4334" STDDEV="0.000" HIGHLIGHT="false" HIDE="false" GAP="false" />
        <F I="314" S="7831" STDDEV="0.000" HIGHLIGHT="false" HIDE="false" GAP="false" />
        <F I="315" S="11733" STDDEV="0.000" HIGHLIGHT="false" HIDE="false" GAP="false" />
        <F I="316" S="4445" STDDEV="0.000" HIGHLIGHT="false" HIDE="false" GAP="false" />
        <F I="317" S="3659" STDDEV="0.000" HIGHLIGHT="false" HIDE="false" GAP="false" />
        <F I="318" S="3644" STDDEV="0.000" HIGHLIGHT="false" HIDE="false" GAP="false" />
        <F I="319" S="4915" STDDEV="0.000" HIGHLIGHT="false" HIDE="false" GAP="false" />
        <F I="320" S="8546" STDDEV="0.000" HIGHLIGHT="false" HIDE="false" GAP="false" />
        <F I="321" S="8289" STDDEV="0.000" HIGHLIGHT="false" HIDE="false" GAP="false" />
        <F I="322" S="10194" STDDEV="0.000" HIGHLIGHT="false" HIDE="false" GAP="false" />
        <F I="323" S="7155" STDDEV="0.000" HIGHLIGHT="false" HIDE="false" GAP="false" />
        <F I="324" S="8046" STDDEV="0.000" HIGHLIGHT="false" HIDE="false" GAP="false" />
        <F I="325" S="225" STDDEV="0.000" HIGHLIGHT="false" HIDE="false" GAP="false" />
        <F I="326" S="5369" STDDEV="0.000" HIGHLIGHT="false" HIDE="false" GAP="false" />
        <F I="327" S="1174" STDDEV="0.000" HIGHLIGHT="false" HIDE="false" GAP="false" />
        <F I="328" S="16580" STDDEV="0.000" HIGHLIGHT="false" HIDE="false" GAP="false" />
        <F I="329" S="2600" STDDEV="0.000" HIGHLIGHT="false" HIDE="false" GAP="false" />
        <F I="330" S="1240" STDDEV="0.000" HIGHLIGHT="false" HIDE="false" GAP="false" />
        <F I="331" S="12443" STDDEV="0.000" HIGHLIGHT="false" HIDE="false" GAP="false" />
        <F I="332" S="7142" STDDEV="0.000" HIGHLIGHT="false" HIDE="false" GAP="false" />
        <F I="333" S="1516" STDDEV="0.000" HIGHLIGHT="false" HIDE="false" GAP="false" />
        <F I="334" S="9830" STDDEV="0.000" HIGHLIGHT="false" HIDE="false" GAP="false" />
        <F I="335" S="4078" STDDEV="0.000" HIGHLIGHT="false" HIDE="false" GAP="false" />
        <F I="336" S="662" STDDEV="0.000" HIGHLIGHT="false" HIDE="false" GAP="false" />
        <F I="337" S="1144" STDDEV="0.000" HIGHLIGHT="false" HIDE="false" GAP="false" />
        <F I="338" S="3144" STDDEV="0.000" HIGHLIGHT="false" HIDE="false" GAP="false" />
        <F I="339" S="16345" STDDEV="0.000" HIGHLIGHT="false" HIDE="false" GAP="false" />
        <F I="340" S="16139" STDDEV="0.000" HIGHLIGHT="false" HIDE="false" GAP="false" />
        <F I="341" S="9634" STDDEV="0.000" HIGHLIGHT="false" HIDE="false" GAP="false" />
        <F I="342" S="4060" STDDEV="0.000" HIGHLIGHT="false" HIDE="false" GAP="false" />
        <F I="343" S="999" STDDEV="0.000" HIGHLIGHT="false" HIDE="false" GAP="false" />
        <F I="344" S="19295" STDDEV="0.000" HIGHLIGHT="false" HIDE="false" GAP="false" />
        <F I="345" S="9100" STDDEV="0.000" HIGHLIGHT="false" HIDE="false" GAP="false" />
        <F I="346" S="33462" STDDEV="0.000" HIGHLIGHT="false" HIDE="false" GAP="false" />
        <F I="347" S="343" STDDEV="0.000" HIGHLIGHT="false" HIDE="false" GAP="false" />
        <F I="348" S="5366" STDDEV="0.000" HIGHLIGHT="false" HIDE="false" GAP="false" />
        <F I="349" S="1305" STDDEV="0.000" HIGHLIGHT="false" HIDE="false" GAP="false" />
        <F I="350" S="26645" STDDEV="0.000" HIGHLIGHT="false" HIDE="false" GAP="false" />
        <F I="351" S="5678" STDDEV="0.000" HIGHLIGHT="false" HIDE="false" GAP="false" />
        <F I="352" S="13" STDDEV="0.000" HIGHLIGHT="false" HIDE="false" GAP="false" />
        <F I="353" S="3388" STDDEV="0.000" HIGHLIGHT="false" HIDE="false" GAP="false" />
        <F I="354" S="235" STDDEV="0.000" HIGHLIGHT="false" HIDE="false" GAP="false" />
        <F I="355" S="11008" STDDEV="0.000" HIGHLIGHT="false" HIDE="false" GAP="false" />
        <F I="356" S="3390" STDDEV="0.000" HIGHLIGHT="false" HIDE="false" GAP="false" />
        <F I="357" S="5681" STDDEV="0.000" HIGHLIGHT="false" HIDE="false" GAP="false" />
        <F I="358" S="7450" STDDEV="0.000" HIGHLIGHT="false" HIDE="false" GAP="false" />
        <F I="359" S="8068" STDDEV="0.000" HIGHLIGHT="false" HIDE="false" GAP="false" />
        <F I="360" S="5149" STDDEV="0.000" HIGHLIGHT="false" HIDE="false" GAP="false" />
        <F I="361" S="3985" STDDEV="0.000" HIGHLIGHT="false" HIDE="false" GAP="false" />
        <F I="362" S="4160" STDDEV="0.000" HIGHLIGHT="false" HIDE="false" GAP="false" />
        <F I="363" S="11261" STDDEV="0.000" HIGHLIGHT="false" HIDE="false" GAP="false" />
        <F I="364" S="15784" STDDEV="0.000" HIGHLIGHT="false" HIDE="false" GAP="false" />
        <F I="365" S="14944" STDDEV="0.000" HIGHLIGHT="false" HIDE="false" GAP="false" />
        <F I="366" S="1271" STDDEV="0.000" HIGHLIGHT="false" HIDE="false" GAP="false" />
        <F I="367" S="5120" STDDEV="0.000" HIGHLIGHT="false" HIDE="false" GAP="false" />
        <F I="368" S="8871" STDDEV="0.000" HIGHLIGHT="false" HIDE="false" GAP="false" />
        <F I="369" S="5071" STDDEV="0.000" HIGHLIGHT="false" HIDE="false" GAP="false" />
        <F I="370" S="4681" STDDEV="0.000" HIGHLIGHT="false" HIDE="false" GAP="false" />
        <F I="371" S="39435" STDDEV="0.000" HIGHLIGHT="false" HIDE="false" GAP="false" />
        <F I="372" S="1488" STDDEV="0.000" HIGHLIGHT="false" HIDE="false" GAP="false" />
        <F I="373" S="4532" STDDEV="0.000" HIGHLIGHT="false" HIDE="false" GAP="false" />
      </FRAGMENTS>

      <MAP_METRICS STRETCH="0" RECT_AVE="0.00" RECT_ALL="0.00" MID_STDDEV="0.00" R="0.00" WIGGLE="0.00" GAP_STDDEV="0.00" GAP_MAX="0" />
      <FEATURES>

      </FEATURES>

  </RESTRICTION_MAP>
  <RESTRICTION_MAP ID="Vibrio cholerae (MJ-1236 chr I)" ENZYME="NheI" INSILICO="true">
    <SEQUENCE_ANNOTATION URL="database:11" TYPE="FASTA" />
    <MAP_DISPLAY DBID="11" EDITABLE="false" STICK="false" X="4541" Y="1669" TRANS="255" ORDER="60" ORIENTATION="1" CIRCULAR="false" GROUPID="-1" />
      <FRAGMENTS SHIFT="0" OFFSET="1">
        <F I="0" S="13339" STDDEV="0.000" HIGHLIGHT="false" HIDE="false" GAP="false" />
        <F I="1" S="14976" STDDEV="0.000" HIGHLIGHT="false" HIDE="false" GAP="false" />
        <F I="2" S="8232" STDDEV="0.000" HIGHLIGHT="false" HIDE="false" GAP="false" />
        <F I="3" S="9446" STDDEV="0.000" HIGHLIGHT="false" HIDE="false" GAP="false" />
        <F I="4" S="218" STDDEV="0.000" HIGHLIGHT="false" HIDE="false" GAP="false" />
        <F I="5" S="1476" STDDEV="0.000" HIGHLIGHT="false" HIDE="false" GAP="false" />
        <F I="6" S="2652" STDDEV="0.000" HIGHLIGHT="false" HIDE="false" GAP="false" />
        <F I="7" S="5474" STDDEV="0.000" HIGHLIGHT="false" HIDE="false" GAP="false" />
        <F I="8" S="9779" STDDEV="0.000" HIGHLIGHT="false" HIDE="false" GAP="false" />
        <F I="9" S="5956" STDDEV="0.000" HIGHLIGHT="false" HIDE="false" GAP="false" />
        <F I="10" S="6487" STDDEV="0.000" HIGHLIGHT="false" HIDE="false" GAP="false" />
        <F I="11" S="1185" STDDEV="0.000" HIGHLIGHT="false" HIDE="false" GAP="false" />
        <F I="12" S="14690" STDDEV="0.000" HIGHLIGHT="false" HIDE="false" GAP="false" />
        <F I="13" S="3066" STDDEV="0.000" HIGHLIGHT="false" HIDE="false" GAP="false" />
        <F I="14" S="14244" STDDEV="0.000" HIGHLIGHT="false" HIDE="false" GAP="false" />
        <F I="15" S="1812" STDDEV="0.000" HIGHLIGHT="false" HIDE="false" GAP="false" />
        <F I="16" S="2440" STDDEV="0.000" HIGHLIGHT="false" HIDE="false" GAP="false" />
        <F I="17" S="5468" STDDEV="0.000" HIGHLIGHT="false" HIDE="false" GAP="false" />
        <F I="18" S="24221" STDDEV="0.000" HIGHLIGHT="false" HIDE="false" GAP="false" />
        <F I="19" S="21476" STDDEV="0.000" HIGHLIGHT="false" HIDE="false" GAP="false" />
        <F I="20" S="2429" STDDEV="0.000" HIGHLIGHT="false" HIDE="false" GAP="false" />
        <F I="21" S="8935" STDDEV="0.000" HIGHLIGHT="false" HIDE="false" GAP="false" />
        <F I="22" S="2107" STDDEV="0.000" HIGHLIGHT="false" HIDE="false" GAP="false" />
        <F I="23" S="3071" STDDEV="0.000" HIGHLIGHT="false" HIDE="false" GAP="false" />
        <F I="24" S="7486" STDDEV="0.000" HIGHLIGHT="false" HIDE="false" GAP="false" />
        <F I="25" S="1238" STDDEV="0.000" HIGHLIGHT="false" HIDE="false" GAP="false" />
        <F I="26" S="14173" STDDEV="0.000" HIGHLIGHT="false" HIDE="false" GAP="false" />
        <F I="27" S="12865" STDDEV="0.000" HIGHLIGHT="false" HIDE="false" GAP="false" />
        <F I="28" S="8427" STDDEV="0.000" HIGHLIGHT="false" HIDE="false" GAP="false" />
        <F I="29" S="12512" STDDEV="0.000" HIGHLIGHT="false" HIDE="false" GAP="false" />
        <F I="30" S="3429" STDDEV="0.000" HIGHLIGHT="false" HIDE="false" GAP="false" />
        <F I="31" S="11878" STDDEV="0.000" HIGHLIGHT="false" HIDE="false" GAP="false" />
        <F I="32" S="2716" STDDEV="0.000" HIGHLIGHT="false" HIDE="false" GAP="false" />
        <F I="33" S="10804" STDDEV="0.000" HIGHLIGHT="false" HIDE="false" GAP="false" />
        <F I="34" S="1424" STDDEV="0.000" HIGHLIGHT="false" HIDE="false" GAP="false" />
        <F I="35" S="904" STDDEV="0.000" HIGHLIGHT="false" HIDE="false" GAP="false" />
        <F I="36" S="4252" STDDEV="0.000" HIGHLIGHT="false" HIDE="false" GAP="false" />
        <F I="37" S="14587" STDDEV="0.000" HIGHLIGHT="false" HIDE="false" GAP="false" />
        <F I="38" S="9026" STDDEV="0.000" HIGHLIGHT="false" HIDE="false" GAP="false" />
        <F I="39" S="5438" STDDEV="0.000" HIGHLIGHT="false" HIDE="false" GAP="false" />
        <F I="40" S="4137" STDDEV="0.000" HIGHLIGHT="false" HIDE="false" GAP="false" />
        <F I="41" S="16289" STDDEV="0.000" HIGHLIGHT="false" HIDE="false" GAP="false" />
        <F I="42" S="48527" STDDEV="0.000" HIGHLIGHT="false" HIDE="false" GAP="false" />
        <F I="43" S="12286" STDDEV="0.000" HIGHLIGHT="false" HIDE="false" GAP="false" />
        <F I="44" S="15686" STDDEV="0.000" HIGHLIGHT="false" HIDE="false" GAP="false" />
        <F I="45" S="1711" STDDEV="0.000" HIGHLIGHT="false" HIDE="false" GAP="false" />
        <F I="46" S="176" STDDEV="0.000" HIGHLIGHT="false" HIDE="false" GAP="false" />
        <F I="47" S="627" STDDEV="0.000" HIGHLIGHT="false" HIDE="false" GAP="false" />
        <F I="48" S="13084" STDDEV="0.000" HIGHLIGHT="false" HIDE="false" GAP="false" />
        <F I="49" S="3696" STDDEV="0.000" HIGHLIGHT="false" HIDE="false" GAP="false" />
        <F I="50" S="6685" STDDEV="0.000" HIGHLIGHT="false" HIDE="false" GAP="false" />
        <F I="51" S="14246" STDDEV="0.000" HIGHLIGHT="false" HIDE="false" GAP="false" />
        <F I="52" S="17180" STDDEV="0.000" HIGHLIGHT="false" HIDE="false" GAP="false" />
        <F I="53" S="2793" STDDEV="0.000" HIGHLIGHT="false" HIDE="false" GAP="false" />
        <F I="54" S="16850" STDDEV="0.000" HIGHLIGHT="false" HIDE="false" GAP="false" />
        <F I="55" S="1325" STDDEV="0.000" HIGHLIGHT="false" HIDE="false" GAP="false" />
        <F I="56" S="24674" STDDEV="0.000" HIGHLIGHT="false" HIDE="false" GAP="false" />
        <F I="57" S="1488" STDDEV="0.000" HIGHLIGHT="false" HIDE="false" GAP="false" />
        <F I="58" S="29469" STDDEV="0.000" HIGHLIGHT="false" HIDE="false" GAP="false" />
        <F I="59" S="2815" STDDEV="0.000" HIGHLIGHT="false" HIDE="false" GAP="false" />
        <F I="60" S="1380" STDDEV="0.000" HIGHLIGHT="false" HIDE="false" GAP="false" />
        <F I="61" S="11361" STDDEV="0.000" HIGHLIGHT="false" HIDE="false" GAP="false" />
        <F I="62" S="6693" STDDEV="0.000" HIGHLIGHT="false" HIDE="false" GAP="false" />
        <F I="63" S="1061" STDDEV="0.000" HIGHLIGHT="false" HIDE="false" GAP="false" />
        <F I="64" S="2034" STDDEV="0.000" HIGHLIGHT="false" HIDE="false" GAP="false" />
        <F I="65" S="14188" STDDEV="0.000" HIGHLIGHT="false" HIDE="false" GAP="false" />
        <F I="66" S="414" STDDEV="0.000" HIGHLIGHT="false" HIDE="false" GAP="false" />
        <F I="67" S="5541" STDDEV="0.000" HIGHLIGHT="false" HIDE="false" GAP="false" />
        <F I="68" S="10436" STDDEV="0.000" HIGHLIGHT="false" HIDE="false" GAP="false" />
        <F I="69" S="484" STDDEV="0.000" HIGHLIGHT="false" HIDE="false" GAP="false" />
        <F I="70" S="337" STDDEV="0.000" HIGHLIGHT="false" HIDE="false" GAP="false" />
        <F I="71" S="3649" STDDEV="0.000" HIGHLIGHT="false" HIDE="false" GAP="false" />
        <F I="72" S="2452" STDDEV="0.000" HIGHLIGHT="false" HIDE="false" GAP="false" />
        <F I="73" S="5196" STDDEV="0.000" HIGHLIGHT="false" HIDE="false" GAP="false" />
        <F I="74" S="3513" STDDEV="0.000" HIGHLIGHT="false" HIDE="false" GAP="false" />
        <F I="75" S="4227" STDDEV="0.000" HIGHLIGHT="false" HIDE="false" GAP="false" />
        <F I="76" S="8490" STDDEV="0.000" HIGHLIGHT="false" HIDE="false" GAP="false" />
        <F I="77" S="787" STDDEV="0.000" HIGHLIGHT="false" HIDE="false" GAP="false" />
        <F I="78" S="1013" STDDEV="0.000" HIGHLIGHT="false" HIDE="false" GAP="false" />
        <F I="79" S="15504" STDDEV="0.000" HIGHLIGHT="false" HIDE="false" GAP="false" />
        <F I="80" S="4207" STDDEV="0.000" HIGHLIGHT="false" HIDE="false" GAP="false" />
        <F I="81" S="4410" STDDEV="0.000" HIGHLIGHT="false" HIDE="false" GAP="false" />
        <F I="82" S="14471" STDDEV="0.000" HIGHLIGHT="false" HIDE="false" GAP="false" />
        <F I="83" S="24783" STDDEV="0.000" HIGHLIGHT="false" HIDE="false" GAP="false" />
        <F I="84" S="4681" STDDEV="0.000" HIGHLIGHT="false" HIDE="false" GAP="false" />
        <F I="85" S="5071" STDDEV="0.000" HIGHLIGHT="false" HIDE="false" GAP="false" />
        <F I="86" S="8871" STDDEV="0.000" HIGHLIGHT="false" HIDE="false" GAP="false" />
        <F I="87" S="5120" STDDEV="0.000" HIGHLIGHT="false" HIDE="false" GAP="false" />
        <F I="88" S="1271" STDDEV="0.000" HIGHLIGHT="false" HIDE="false" GAP="false" />
        <F I="89" S="14944" STDDEV="0.000" HIGHLIGHT="false" HIDE="false" GAP="false" />
        <F I="90" S="15784" STDDEV="0.000" HIGHLIGHT="false" HIDE="false" GAP="false" />
        <F I="91" S="11261" STDDEV="0.000" HIGHLIGHT="false" HIDE="false" GAP="false" />
        <F I="92" S="4160" STDDEV="0.000" HIGHLIGHT="false" HIDE="false" GAP="false" />
        <F I="93" S="3985" STDDEV="0.000" HIGHLIGHT="false" HIDE="false" GAP="false" />
        <F I="94" S="5149" STDDEV="0.000" HIGHLIGHT="false" HIDE="false" GAP="false" />
        <F I="95" S="8068" STDDEV="0.000" HIGHLIGHT="false" HIDE="false" GAP="false" />
        <F I="96" S="7450" STDDEV="0.000" HIGHLIGHT="false" HIDE="false" GAP="false" />
        <F I="97" S="5681" STDDEV="0.000" HIGHLIGHT="false" HIDE="false" GAP="false" />
        <F I="98" S="3390" STDDEV="0.000" HIGHLIGHT="false" HIDE="false" GAP="false" />
        <F I="99" S="11009" STDDEV="0.000" HIGHLIGHT="false" HIDE="false" GAP="false" />
        <F I="100" S="235" STDDEV="0.000" HIGHLIGHT="false" HIDE="false" GAP="false" />
        <F I="101" S="3388" STDDEV="0.000" HIGHLIGHT="false" HIDE="false" GAP="false" />
        <F I="102" S="10" STDDEV="0.000" HIGHLIGHT="false" HIDE="false" GAP="false" />
        <F I="103" S="32324" STDDEV="0.000" HIGHLIGHT="false" HIDE="false" GAP="false" />
        <F I="104" S="1305" STDDEV="0.000" HIGHLIGHT="false" HIDE="false" GAP="false" />
        <F I="105" S="5366" STDDEV="0.000" HIGHLIGHT="false" HIDE="false" GAP="false" />
        <F I="106" S="343" STDDEV="0.000" HIGHLIGHT="false" HIDE="false" GAP="false" />
        <F I="107" S="33378" STDDEV="0.000" HIGHLIGHT="false" HIDE="false" GAP="false" />
        <F I="108" S="9100" STDDEV="0.000" HIGHLIGHT="false" HIDE="false" GAP="false" />
        <F I="109" S="19295" STDDEV="0.000" HIGHLIGHT="false" HIDE="false" GAP="false" />
        <F I="110" S="999" STDDEV="0.000" HIGHLIGHT="false" HIDE="false" GAP="false" />
        <F I="111" S="4060" STDDEV="0.000" HIGHLIGHT="false" HIDE="false" GAP="false" />
        <F I="112" S="9634" STDDEV="0.000" HIGHLIGHT="false" HIDE="false" GAP="false" />
        <F I="113" S="16139" STDDEV="0.000" HIGHLIGHT="false" HIDE="false" GAP="false" />
        <F I="114" S="16345" STDDEV="0.000" HIGHLIGHT="false" HIDE="false" GAP="false" />
        <F I="115" S="3144" STDDEV="0.000" HIGHLIGHT="false" HIDE="false" GAP="false" />
        <F I="116" S="1144" STDDEV="0.000" HIGHLIGHT="false" HIDE="false" GAP="false" />
        <F I="117" S="662" STDDEV="0.000" HIGHLIGHT="false" HIDE="false" GAP="false" />
        <F I="118" S="4078" STDDEV="0.000" HIGHLIGHT="false" HIDE="false" GAP="false" />
        <F I="119" S="9830" STDDEV="0.000" HIGHLIGHT="false" HIDE="false" GAP="false" />
        <F I="120" S="1516" STDDEV="0.000" HIGHLIGHT="false" HIDE="false" GAP="false" />
        <F I="121" S="7142" STDDEV="0.000" HIGHLIGHT="false" HIDE="false" GAP="false" />
        <F I="122" S="12443" STDDEV="0.000" HIGHLIGHT="false" HIDE="false" GAP="false" />
        <F I="123" S="1240" STDDEV="0.000" HIGHLIGHT="false" HIDE="false" GAP="false" />
        <F I="124" S="2600" STDDEV="0.000" HIGHLIGHT="false" HIDE="false" GAP="false" />
        <F I="125" S="17734" STDDEV="0.000" HIGHLIGHT="false" HIDE="false" GAP="false" />
        <F I="126" S="5369" STDDEV="0.000" HIGHLIGHT="false" HIDE="false" GAP="false" />
        <F I="127" S="225" STDDEV="0.000" HIGHLIGHT="false" HIDE="false" GAP="false" />
        <F I="128" S="8046" STDDEV="0.000" HIGHLIGHT="false" HIDE="false" GAP="false" />
        <F I="129" S="7155" STDDEV="0.000" HIGHLIGHT="false" HIDE="false" GAP="false" />
        <F I="130" S="10195" STDDEV="0.000" HIGHLIGHT="false" HIDE="false" GAP="false" />
        <F I="131" S="8289" STDDEV="0.000" HIGHLIGHT="false" HIDE="false" GAP="false" />
        <F I="132" S="8546" STDDEV="0.000" HIGHLIGHT="false" HIDE="false" GAP="false" />
        <F I="133" S="4915" STDDEV="0.000" HIGHLIGHT="false" HIDE="false" GAP="false" />
        <F I="134" S="3644" STDDEV="0.000" HIGHLIGHT="false" HIDE="false" GAP="false" />
        <F I="135" S="3659" STDDEV="0.000" HIGHLIGHT="false" HIDE="false" GAP="false" />
        <F I="136" S="4445" STDDEV="0.000" HIGHLIGHT="false" HIDE="false" GAP="false" />
        <F I="137" S="11733" STDDEV="0.000" HIGHLIGHT="false" HIDE="false" GAP="false" />
        <F I="138" S="1440" STDDEV="0.000" HIGHLIGHT="false" HIDE="false" GAP="false" />
        <F I="139" S="6389" STDDEV="0.000" HIGHLIGHT="false" HIDE="false" GAP="false" />
        <F I="140" S="4334" STDDEV="0.000" HIGHLIGHT="false" HIDE="false" GAP="false" />
        <F I="141" S="14925" STDDEV="0.000" HIGHLIGHT="false" HIDE="false" GAP="false" />
        <F I="142" S="3032" STDDEV="0.000" HIGHLIGHT="false" HIDE="false" GAP="false" />
        <F I="143" S="8997" STDDEV="0.000" HIGHLIGHT="false" HIDE="false" GAP="false" />
        <F I="144" S="14397" STDDEV="0.000" HIGHLIGHT="false" HIDE="false" GAP="false" />
        <F I="145" S="3585" STDDEV="0.000" HIGHLIGHT="false" HIDE="false" GAP="false" />
        <F I="146" S="5507" STDDEV="0.000" HIGHLIGHT="false" HIDE="false" GAP="false" />
        <F I="147" S="5411" STDDEV="0.000" HIGHLIGHT="false" HIDE="false" GAP="false" />
        <F I="148" S="2475" STDDEV="0.000" HIGHLIGHT="false" HIDE="false" GAP="false" />
        <F I="149" S="206" STDDEV="0.000" HIGHLIGHT="false" HIDE="false" GAP="false" />
        <F I="150" S="12617" STDDEV="0.000" HIGHLIGHT="false" HIDE="false" GAP="false" />
        <F I="151" S="7816" STDDEV="0.000" HIGHLIGHT="false" HIDE="false" GAP="false" />
        <F I="152" S="8483" STDDEV="0.000" HIGHLIGHT="false" HIDE="false" GAP="false" />
        <F I="153" S="13938" STDDEV="0.000" HIGHLIGHT="false" HIDE="false" GAP="false" />
        <F I="154" S="2728" STDDEV="0.000" HIGHLIGHT="false" HIDE="false" GAP="false" />
        <F I="155" S="3830" STDDEV="0.000" HIGHLIGHT="false" HIDE="false" GAP="false" />
        <F I="156" S="5605" STDDEV="0.000" HIGHLIGHT="false" HIDE="false" GAP="false" />
        <F I="157" S="2590" STDDEV="0.000" HIGHLIGHT="false" HIDE="false" GAP="false" />
        <F I="158" S="4963" STDDEV="0.000" HIGHLIGHT="false" HIDE="false" GAP="false" />
        <F I="159" S="4313" STDDEV="0.000" HIGHLIGHT="false" HIDE="false" GAP="false" />
        <F I="160" S="553" STDDEV="0.000" HIGHLIGHT="false" HIDE="false" GAP="false" />
        <F I="161" S="258" STDDEV="0.000" HIGHLIGHT="false" HIDE="false" GAP="false" />
        <F I="162" S="1343" STDDEV="0.000" HIGHLIGHT="false" HIDE="false" GAP="false" />
        <F I="163" S="7873" STDDEV="0.000" HIGHLIGHT="false" HIDE="false" GAP="false" />
        <F I="164" S="1320" STDDEV="0.000" HIGHLIGHT="false" HIDE="false" GAP="false" />
        <F I="165" S="10002" STDDEV="0.000" HIGHLIGHT="false" HIDE="false" GAP="false" />
        <F I="166" S="19139" STDDEV="0.000" HIGHLIGHT="false" HIDE="false" GAP="false" />
        <F I="167" S="17282" STDDEV="0.000" HIGHLIGHT="false" HIDE="false" GAP="false" />
        <F I="168" S="7484" STDDEV="0.000" HIGHLIGHT="false" HIDE="false" GAP="false" />
        <F I="169" S="2489" STDDEV="0.000" HIGHLIGHT="false" HIDE="false" GAP="false" />
        <F I="170" S="655" STDDEV="0.000" HIGHLIGHT="false" HIDE="false" GAP="false" />
        <F I="171" S="474" STDDEV="0.000" HIGHLIGHT="false" HIDE="false" GAP="false" />
        <F I="172" S="5639" STDDEV="0.000" HIGHLIGHT="false" HIDE="false" GAP="false" />
        <F I="173" S="25721" STDDEV="0.000" HIGHLIGHT="false" HIDE="false" GAP="false" />
        <F I="174" S="31354" STDDEV="0.000" HIGHLIGHT="false" HIDE="false" GAP="false" />
        <F I="175" S="11942" STDDEV="0.000" HIGHLIGHT="false" HIDE="false" GAP="false" />
        <F I="176" S="1248" STDDEV="0.000" HIGHLIGHT="false" HIDE="false" GAP="false" />
        <F I="177" S="432" STDDEV="0.000" HIGHLIGHT="false" HIDE="false" GAP="false" />
        <F I="178" S="8983" STDDEV="0.000" HIGHLIGHT="false" HIDE="false" GAP="false" />
        <F I="179" S="21286" STDDEV="0.000" HIGHLIGHT="false" HIDE="false" GAP="false" />
        <F I="180" S="5953" STDDEV="0.000" HIGHLIGHT="false" HIDE="false" GAP="false" />
        <F I="181" S="1581" STDDEV="0.000" HIGHLIGHT="false" HIDE="false" GAP="false" />
        <F I="182" S="3959" STDDEV="0.000" HIGHLIGHT="false" HIDE="false" GAP="false" />
        <F I="183" S="7610" STDDEV="0.000" HIGHLIGHT="false" HIDE="false" GAP="false" />
        <F I="184" S="10181" STDDEV="0.000" HIGHLIGHT="false" HIDE="false" GAP="false" />
        <F I="185" S="899" STDDEV="0.000" HIGHLIGHT="false" HIDE="false" GAP="false" />
        <F I="186" S="6441" STDDEV="0.000" HIGHLIGHT="false" HIDE="false" GAP="false" />
        <F I="187" S="210" STDDEV="0.000" HIGHLIGHT="false" HIDE="false" GAP="false" />
        <F I="188" S="2268" STDDEV="0.000" HIGHLIGHT="false" HIDE="false" GAP="false" />
        <F I="189" S="19640" STDDEV="0.000" HIGHLIGHT="false" HIDE="false" GAP="false" />
        <F I="190" S="1977" STDDEV="0.000" HIGHLIGHT="false" HIDE="false" GAP="false" />
        <F I="191" S="10337" STDDEV="0.000" HIGHLIGHT="false" HIDE="false" GAP="false" />
        <F I="192" S="2900" STDDEV="0.000" HIGHLIGHT="false" HIDE="false" GAP="false" />
        <F I="193" S="6635" STDDEV="0.000" HIGHLIGHT="false" HIDE="false" GAP="false" />
        <F I="194" S="6028" STDDEV="0.000" HIGHLIGHT="false" HIDE="false" GAP="false" />
        <F I="195" S="4198" STDDEV="0.000" HIGHLIGHT="false" HIDE="false" GAP="false" />
        <F I="196" S="5206" STDDEV="0.000" HIGHLIGHT="false" HIDE="false" GAP="false" />
        <F I="197" S="890" STDDEV="0.000" HIGHLIGHT="false" HIDE="false" GAP="false" />
        <F I="198" S="4568" STDDEV="0.000" HIGHLIGHT="false" HIDE="false" GAP="false" />
        <F I="199" S="2552" STDDEV="0.000" HIGHLIGHT="false" HIDE="false" GAP="false" />
        <F I="200" S="14860" STDDEV="0.000" HIGHLIGHT="false" HIDE="false" GAP="false" />
        <F I="201" S="11722" STDDEV="0.000" HIGHLIGHT="false" HIDE="false" GAP="false" />
        <F I="202" S="2915" STDDEV="0.000" HIGHLIGHT="false" HIDE="false" GAP="false" />
        <F I="203" S="4046" STDDEV="0.000" HIGHLIGHT="false" HIDE="false" GAP="false" />
        <F I="204" S="4452" STDDEV="0.000" HIGHLIGHT="false" HIDE="false" GAP="false" />
        <F I="205" S="3413" STDDEV="0.000" HIGHLIGHT="false" HIDE="false" GAP="false" />
        <F I="206" S="6131" STDDEV="0.000" HIGHLIGHT="false" HIDE="false" GAP="false" />
        <F I="207" S="5665" STDDEV="0.000" HIGHLIGHT="false" HIDE="false" GAP="false" />
        <F I="208" S="4188" STDDEV="0.000" HIGHLIGHT="false" HIDE="false" GAP="false" />
        <F I="209" S="2517" STDDEV="0.000" HIGHLIGHT="false" HIDE="false" GAP="false" />
        <F I="210" S="4900" STDDEV="0.000" HIGHLIGHT="false" HIDE="false" GAP="false" />
        <F I="211" S="7461" STDDEV="0.000" HIGHLIGHT="false" HIDE="false" GAP="false" />
        <F I="212" S="1607" STDDEV="0.000" HIGHLIGHT="false" HIDE="false" GAP="false" />
        <F I="213" S="5965" STDDEV="0.000" HIGHLIGHT="false" HIDE="false" GAP="false" />
        <F I="214" S="38093" STDDEV="0.000" HIGHLIGHT="false" HIDE="false" GAP="false" />
        <F I="215" S="3978" STDDEV="0.000" HIGHLIGHT="false" HIDE="false" GAP="false" />
        <F I="216" S="3070" STDDEV="0.000" HIGHLIGHT="false" HIDE="false" GAP="false" />
        <F I="217" S="2107" STDDEV="0.000" HIGHLIGHT="false" HIDE="false" GAP="false" />
        <F I="218" S="8935" STDDEV="0.000" HIGHLIGHT="false" HIDE="false" GAP="false" />
        <F I="219" S="2429" STDDEV="0.000" HIGHLIGHT="false" HIDE="false" GAP="false" />
        <F I="220" S="8414" STDDEV="0.000" HIGHLIGHT="false" HIDE="false" GAP="false" />
        <F I="221" S="11994" STDDEV="0.000" HIGHLIGHT="false" HIDE="false" GAP="false" />
        <F I="222" S="609" STDDEV="0.000" HIGHLIGHT="false" HIDE="false" GAP="false" />
        <F I="223" S="3020" STDDEV="0.000" HIGHLIGHT="false" HIDE="false" GAP="false" />
        <F I="224" S="811" STDDEV="0.000" HIGHLIGHT="false" HIDE="false" GAP="false" />
        <F I="225" S="14563" STDDEV="0.000" HIGHLIGHT="false" HIDE="false" GAP="false" />
        <F I="226" S="15766" STDDEV="0.000" HIGHLIGHT="false" HIDE="false" GAP="false" />
        <F I="227" S="3695" STDDEV="0.000" HIGHLIGHT="false" HIDE="false" GAP="false" />
        <F I="228" S="3117" STDDEV="0.000" HIGHLIGHT="false" HIDE="false" GAP="false" />
        <F I="229" S="55" STDDEV="0.000" HIGHLIGHT="false" HIDE="false" GAP="false" />
        <F I="230" S="5820" STDDEV="0.000" HIGHLIGHT="false" HIDE="false" GAP="false" />
        <F I="231" S="1236" STDDEV="0.000" HIGHLIGHT="false" HIDE="false" GAP="false" />
        <F I="232" S="4328" STDDEV="0.000" HIGHLIGHT="false" HIDE="false" GAP="false" />
        <F I="233" S="7141" STDDEV="0.000" HIGHLIGHT="false" HIDE="false" GAP="false" />
        <F I="234" S="1288" STDDEV="0.000" HIGHLIGHT="false" HIDE="false" GAP="false" />
        <F I="235" S="5161" STDDEV="0.000" HIGHLIGHT="false" HIDE="false" GAP="false" />
        <F I="236" S="1546" STDDEV="0.000" HIGHLIGHT="false" HIDE="false" GAP="false" />
        <F I="237" S="3138" STDDEV="0.000" HIGHLIGHT="false" HIDE="false" GAP="false" />
        <F I="238" S="3232" STDDEV="0.000" HIGHLIGHT="false" HIDE="false" GAP="false" />
        <F I="239" S="8128" STDDEV="0.000" HIGHLIGHT="false" HIDE="false" GAP="false" />
        <F I="240" S="3070" STDDEV="0.000" HIGHLIGHT="false" HIDE="false" GAP="false" />
        <F I="241" S="2107" STDDEV="0.000" HIGHLIGHT="false" HIDE="false" GAP="false" />
        <F I="242" S="8935" STDDEV="0.000" HIGHLIGHT="false" HIDE="false" GAP="false" />
        <F I="243" S="2429" STDDEV="0.000" HIGHLIGHT="false" HIDE="false" GAP="false" />
        <F I="244" S="1807" STDDEV="0.000" HIGHLIGHT="false" HIDE="false" GAP="false" />
        <F I="245" S="2364" STDDEV="0.000" HIGHLIGHT="false" HIDE="false" GAP="false" />
        <F I="246" S="10193" STDDEV="0.000" HIGHLIGHT="false" HIDE="false" GAP="false" />
        <F I="247" S="4396" STDDEV="0.000" HIGHLIGHT="false" HIDE="false" GAP="false" />
        <F I="248" S="8011" STDDEV="0.000" HIGHLIGHT="false" HIDE="false" GAP="false" />
        <F I="249" S="3123" STDDEV="0.000" HIGHLIGHT="false" HIDE="false" GAP="false" />
        <F I="250" S="6" STDDEV="0.000" HIGHLIGHT="false" HIDE="false" GAP="false" />
        <F I="251" S="196" STDDEV="0.000" HIGHLIGHT="false" HIDE="false" GAP="false" />
        <F I="252" S="17190" STDDEV="0.000" HIGHLIGHT="false" HIDE="false" GAP="false" />
        <F I="253" S="3482" STDDEV="0.000" HIGHLIGHT="false" HIDE="false" GAP="false" />
        <F I="254" S="48952" STDDEV="0.000" HIGHLIGHT="false" HIDE="false" GAP="false" />
        <F I="255" S="30243" STDDEV="0.000" HIGHLIGHT="false" HIDE="false" GAP="false" />
        <F I="256" S="16109" STDDEV="0.000" HIGHLIGHT="false" HIDE="false" GAP="false" />
        <F I="257" S="9201" STDDEV="0.000" HIGHLIGHT="false" HIDE="false" GAP="false" />
        <F I="258" S="8446" STDDEV="0.000" HIGHLIGHT="false" HIDE="false" GAP="false" />
        <F I="259" S="4426" STDDEV="0.000" HIGHLIGHT="false" HIDE="false" GAP="false" />
        <F I="260" S="9890" STDDEV="0.000" HIGHLIGHT="false" HIDE="false" GAP="false" />
        <F I="261" S="338" STDDEV="0.000" HIGHLIGHT="false" HIDE="false" GAP="false" />
        <F I="262" S="669" STDDEV="0.000" HIGHLIGHT="false" HIDE="false" GAP="false" />
        <F I="263" S="1008" STDDEV="0.000" HIGHLIGHT="false" HIDE="false" GAP="false" />
        <F I="264" S="2189" STDDEV="0.000" HIGHLIGHT="false" HIDE="false" GAP="false" />
        <F I="265" S="25002" STDDEV="0.000" HIGHLIGHT="false" HIDE="false" GAP="false" />
        <F I="266" S="11386" STDDEV="0.000" HIGHLIGHT="false" HIDE="false" GAP="false" />
        <F I="267" S="6315" STDDEV="0.000" HIGHLIGHT="false" HIDE="false" GAP="false" />
[truncated: 57,354,533 more chars]
