# Supplementary material for: Scanning the Landscape of Genome Architecture of Non-O1 and Non-O139 Vibrio cholerae by Whole Genome Mapping Reveals Extensive Population Genetic Diversity
Source: PLoS One. 2015 Mar 20;10(3):e0120311. doi: 10.1371/journal.pone.0120311 (PMC4368569; doi:10.1371/journal.pone.0120311)
Supplement: S2 Dataset — (ZIP) [file pone.0120311.s003.zip]

Archive with 1 entries (1 files):
- chr_II_cluster_1_v6.xml
