# Supplementary material for: Scanning the Landscape of Genome Architecture of Non-O1 and Non-O139 Vibrio cholerae by Whole Genome Mapping Reveals Extensive Population Genetic Diversity
Source: PLoS One. 2015 Mar 20;10(3):e0120311. doi: 10.1371/journal.pone.0120311 (PMC4368569; doi:10.1371/journal.pone.0120311)
Supplement: S2 Dataset — (ZIP) [file pone.0120311.s003.zip › chr_II_cluster_1_v6.xml]

<?xml version="1.0" encoding="UTF-8" ?>
<RESTRICTION_MAPS_DOCUMENT version="0.2">
  <DISPLAY_INFO SCALE="0.000325090" X="0" Y="0" RULER="false" RULERORIGIN="0" GRID="false" GRIDSNAP="false" />

<CLUSTER NAME="New Cluster">
    <MAPS>
  <RESTRICTION_MAP ID="Vibrio cholerae (010), Chromosome 2" ENZYME="NheI" INSILICO="false">
    <MAP_DISPLAY DBID="2739717" EDITABLE="false" STICK="false" X="10000" Y="100" TRANS="255" ORDER="10" ORIENTATION="1" CIRCULAR="true" GROUPID="-1" />
      <FRAGMENTS SHIFT="0" OFFSET="1">
        <F I="0" S="13873" STDDEV="0.000" HIGHLIGHT="false" HIDE="false" GAP="false" />
        <F I="1" S="22714" STDDEV="0.000" HIGHLIGHT="false" HIDE="false" GAP="false" />
        <F I="2" S="29430" STDDEV="0.000" HIGHLIGHT="false" HIDE="false" GAP="false" />
        <F I="3" S="9431" STDDEV="0.000" HIGHLIGHT="false" HIDE="false" GAP="false" />
        <F I="4" S="49452" STDDEV="0.000" HIGHLIGHT="false" HIDE="false" GAP="false" />
        <F I="5" S="6319" STDDEV="0.000" HIGHLIGHT="false" HIDE="false" GAP="false" />
        <F I="6" S="3658" STDDEV="0.000" HIGHLIGHT="false" HIDE="false" GAP="false" />
        <F I="7" S="4819" STDDEV="0.000" HIGHLIGHT="false" HIDE="false" GAP="false" />
        <F I="8" S="18524" STDDEV="0.000" HIGHLIGHT="false" HIDE="false" GAP="false" />
        <F I="9" S="32067" STDDEV="0.000" HIGHLIGHT="false" HIDE="false" GAP="false" />
        <F I="10" S="3313" STDDEV="0.000" HIGHLIGHT="false" HIDE="false" GAP="false" />
        <F I="11" S="3853" STDDEV="0.000" HIGHLIGHT="false" HIDE="false" GAP="false" />
        <F I="12" S="8549" STDDEV="0.000" HIGHLIGHT="false" HIDE="false" GAP="false" />
        <F I="13" S="6099" STDDEV="0.000" HIGHLIGHT="false" HIDE="false" GAP="false" />
        <F I="14" S="7070" STDDEV="0.000" HIGHLIGHT="false" HIDE="false" GAP="false" />
        <F I="15" S="11888" STDDEV="0.000" HIGHLIGHT="false" HIDE="false" GAP="false" />
        <F I="16" S="2859" STDDEV="0.000" HIGHLIGHT="false" HIDE="false" GAP="false" />
        <F I="17" S="7670" STDDEV="0.000" HIGHLIGHT="false" HIDE="false" GAP="false" />
        <F I="18" S="17245" STDDEV="0.000" HIGHLIGHT="false" HIDE="false" GAP="false" />
        <F I="19" S="16056" STDDEV="0.000" HIGHLIGHT="false" HIDE="false" GAP="false" />
        <F I="20" S="12148" STDDEV="0.000" HIGHLIGHT="false" HIDE="false" GAP="false" />
        <F I="21" S="7361" STDDEV="0.000" HIGHLIGHT="false" HIDE="false" GAP="false" />
        <F I="22" S="2777" STDDEV="0.000" HIGHLIGHT="false" HIDE="false" GAP="false" />
        <F I="23" S="3332" STDDEV="0.000" HIGHLIGHT="false" HIDE="false" GAP="false" />
        <F I="24" S="2743" STDDEV="0.000" HIGHLIGHT="false" HIDE="false" GAP="false" />
        <F I="25" S="10933" STDDEV="0.000" HIGHLIGHT="false" HIDE="false" GAP="false" />
        <F I="26" S="4211" STDDEV="0.000" HIGHLIGHT="false" HIDE="false" GAP="false" />
        <F I="27" S="3107" STDDEV="0.000" HIGHLIGHT="false" HIDE="false" GAP="false" />
        <F I="28" S="4031" STDDEV="0.000" HIGHLIGHT="false" HIDE="false" GAP="false" />
        <F I="29" S="8120" STDDEV="0.000" HIGHLIGHT="false" HIDE="false" GAP="false" />
        <F I="30" S="2926" STDDEV="0.000" HIGHLIGHT="false" HIDE="false" GAP="false" />
        <F I="31" S="15956" STDDEV="0.000" HIGHLIGHT="false" HIDE="false" GAP="false" />
        <F I="32" S="4055" STDDEV="0.000" HIGHLIGHT="false" HIDE="false" GAP="false" />
        <F I="33" S="8349" STDDEV="0.000" HIGHLIGHT="false" HIDE="false" GAP="false" />
        <F I="34" S="7285" STDDEV="0.000" HIGHLIGHT="false" HIDE="false" GAP="false" />
        <F I="35" S="5618" STDDEV="0.000" HIGHLIGHT="false" HIDE="false" GAP="false" />
        <F I="36" S="1880" STDDEV="0.000" HIGHLIGHT="false" HIDE="false" GAP="false" />
        <F I="37" S="25435" STDDEV="0.000" HIGHLIGHT="false" HIDE="false" GAP="false" />
        <F I="38" S="9631" STDDEV="0.000" HIGHLIGHT="false" HIDE="false" GAP="false" />
        <F I="39" S="13427" STDDEV="0.000" HIGHLIGHT="false" HIDE="false" GAP="false" />
        <F I="40" S="10614" STDDEV="0.000" HIGHLIGHT="false" HIDE="false" GAP="false" />
        <F I="41" S="4761" STDDEV="0.000" HIGHLIGHT="false" HIDE="false" GAP="false" />
        <F I="42" S="12028" STDDEV="0.000" HIGHLIGHT="false" HIDE="false" GAP="false" />
        <F I="43" S="23794" STDDEV="0.000" HIGHLIGHT="false" HIDE="false" GAP="false" />
        <F I="44" S="2131" STDDEV="0.000" HIGHLIGHT="false" HIDE="false" GAP="false" />
        <F I="45" S="13221" STDDEV="0.000" HIGHLIGHT="false" HIDE="false" GAP="false" />
        <F I="46" S="2755" STDDEV="0.000" HIGHLIGHT="false" HIDE="false" GAP="false" />
        <F I="47" S="5070" STDDEV="0.000" HIGHLIGHT="false" HIDE="false" GAP="false" />
        <F I="48" S="8396" STDDEV="0.000" HIGHLIGHT="false" HIDE="false" GAP="false" />
        <F I="49" S="8139" STDDEV="0.000" HIGHLIGHT="false" HIDE="false" GAP="false" />
        <F I="50" S="3824" STDDEV="0.000" HIGHLIGHT="false" HIDE="false" GAP="false" />
        <F I="51" S="3793" STDDEV="0.000" HIGHLIGHT="false" HIDE="false" GAP="false" />
        <F I="52" S="4301" STDDEV="0.000" HIGHLIGHT="false" HIDE="false" GAP="false" />
        <F I="53" S="28141" STDDEV="0.000" HIGHLIGHT="false" HIDE="false" GAP="false" />
        <F I="54" S="2248" STDDEV="0.000" HIGHLIGHT="false" HIDE="false" GAP="false" />
        <F I="55" S="18811" STDDEV="0.000" HIGHLIGHT="false" HIDE="false" GAP="false" />
        <F I="56" S="8931" STDDEV="0.000" HIGHLIGHT="false" HIDE="false" GAP="false" />
        <F I="57" S="4604" STDDEV="0.000" HIGHLIGHT="false" HIDE="false" GAP="false" />
        <F I="58" S="12646" STDDEV="0.000" HIGHLIGHT="false" HIDE="false" GAP="false" />
        <F I="59" S="8693" STDDEV="0.000" HIGHLIGHT="false" HIDE="false" GAP="false" />
        <F I="60" S="8223" STDDEV="0.000" HIGHLIGHT="false" HIDE="false" GAP="false" />
        <F I="61" S="2697" STDDEV="0.000" HIGHLIGHT="false" HIDE="false" GAP="false" />
        <F I="62" S="8205" STDDEV="0.000" HIGHLIGHT="false" HIDE="false" GAP="false" />
        <F I="63" S="55685" STDDEV="0.000" HIGHLIGHT="false" HIDE="false" GAP="false" />
        <F I="64" S="11774" STDDEV="0.000" HIGHLIGHT="false" HIDE="false" GAP="false" />
        <F I="65" S="10064" STDDEV="0.000" HIGHLIGHT="false" HIDE="false" GAP="false" />
        <F I="66" S="10562" STDDEV="0.000" HIGHLIGHT="false" HIDE="false" GAP="false" />
        <F I="67" S="10702" STDDEV="0.000" HIGHLIGHT="false" HIDE="false" GAP="false" />
        <F I="68" S="1947" STDDEV="0.000" HIGHLIGHT="false" HIDE="false" GAP="false" />
        <F I="69" S="11616" STDDEV="0.000" HIGHLIGHT="false" HIDE="false" GAP="false" />
        <F I="70" S="15837" STDDEV="0.000" HIGHLIGHT="false" HIDE="false" GAP="false" />
        <F I="71" S="6808" STDDEV="0.000" HIGHLIGHT="false" HIDE="false" GAP="false" />
        <F I="72" S="3954" STDDEV="0.000" HIGHLIGHT="false" HIDE="false" GAP="false" />
        <F I="73" S="11693" STDDEV="0.000" HIGHLIGHT="false" HIDE="false" GAP="false" />
        <F I="74" S="7096" STDDEV="0.000" HIGHLIGHT="false" HIDE="false" GAP="false" />
        <F I="75" S="8993" STDDEV="0.000" HIGHLIGHT="false" HIDE="false" GAP="false" />
        <F I="76" S="16468" STDDEV="0.000" HIGHLIGHT="false" HIDE="false" GAP="false" />
        <F I="77" S="6289" STDDEV="0.000" HIGHLIGHT="false" HIDE="false" GAP="false" />
        <F I="78" S="3747" STDDEV="0.000" HIGHLIGHT="false" HIDE="false" GAP="false" />
        <F I="79" S="5016" STDDEV="0.000" HIGHLIGHT="false" HIDE="false" GAP="false" />
        <F I="80" S="14944" STDDEV="0.000" HIGHLIGHT="false" HIDE="false" GAP="false" />
        <F I="81" S="13503" STDDEV="0.000" HIGHLIGHT="false" HIDE="false" GAP="false" />
        <F I="82" S="3790" STDDEV="0.000" HIGHLIGHT="false" HIDE="false" GAP="false" />
        <F I="83" S="9085" STDDEV="0.000" HIGHLIGHT="false" HIDE="false" GAP="false" />
        <F I="84" S="36135" STDDEV="0.000" HIGHLIGHT="false" HIDE="false" GAP="false" />
        <F I="85" S="3572" STDDEV="0.000" HIGHLIGHT="false" HIDE="false" GAP="false" />
        <F I="86" S="12133" STDDEV="0.000" HIGHLIGHT="false" HIDE="false" GAP="false" />
        <F I="87" S="15218" STDDEV="0.000" HIGHLIGHT="false" HIDE="false" GAP="false" />
        <F I="88" S="2014" STDDEV="0.000" HIGHLIGHT="false" HIDE="false" GAP="false" />
        <F I="89" S="6234" STDDEV="0.000" HIGHLIGHT="false" HIDE="false" GAP="false" />
        <F I="90" S="2344" STDDEV="0.000" HIGHLIGHT="false" HIDE="false" GAP="false" />
        <F I="91" S="7621" STDDEV="0.000" HIGHLIGHT="false" HIDE="false" GAP="false" />
        <F I="92" S="8678" STDDEV="0.000" HIGHLIGHT="false" HIDE="false" GAP="false" />
        <F I="93" S="5993" STDDEV="0.000" HIGHLIGHT="false" HIDE="false" GAP="false" />
        <F I="94" S="18906" STDDEV="0.000" HIGHLIGHT="false" HIDE="false" GAP="false" />
        <F I="95" S="2871" STDDEV="0.000" HIGHLIGHT="false" HIDE="false" GAP="false" />
        <F I="96" S="2222" STDDEV="0.000" HIGHLIGHT="false" HIDE="false" GAP="false" />
        <F I="97" S="8387" STDDEV="0.000" HIGHLIGHT="false" HIDE="false" GAP="false" />
        <F I="98" S="7489" STDDEV="0.000" HIGHLIGHT="false" HIDE="false" GAP="false" />
        <F I="99" S="44457" STDDEV="0.000" HIGHLIGHT="false" HIDE="false" GAP="false" />
        <F I="100" S="19283" STDDEV="0.000" HIGHLIGHT="false" HIDE="false" GAP="false" />
        <F I="101" S="29736" STDDEV="0.000" HIGHLIGHT="false" HIDE="false" GAP="false" />
        <F I="102" S="4868" STDDEV="0.000" HIGHLIGHT="false" HIDE="false" GAP="false" />
        <F I="103" S="33880" STDDEV="0.000" HIGHLIGHT="false" HIDE="false" GAP="false" />
        <F I="104" S="36225" STDDEV="0.000" HIGHLIGHT="false" HIDE="false" GAP="false" />
        <F I="105" S="3485" STDDEV="0.000" HIGHLIGHT="false" HIDE="false" GAP="false" />
        <F I="106" S="27887" STDDEV="0.000" HIGHLIGHT="false" HIDE="false" GAP="false" />
        <F I="107" S="1559" STDDEV="0.000" HIGHLIGHT="false" HIDE="false" GAP="false" />
        <F I="108" S="4201" STDDEV="0.000" HIGHLIGHT="false" HIDE="false" GAP="false" />
        <F I="109" S="5901" STDDEV="0.000" HIGHLIGHT="false" HIDE="false" GAP="false" />
        <F I="110" S="7657" STDDEV="0.000" HIGHLIGHT="false" HIDE="false" GAP="false" />
      </FRAGMENTS>

      <MAP_METRICS STRETCH="0" RECT_AVE="0.00" RECT_ALL="0.00" MID_STDDEV="0.00" R="0.00" WIGGLE="0.00" GAP_STDDEV="0.00" GAP_MAX="0" />
      <FEATURES>

      </FEATURES>

  </RESTRICTION_MAP>
  <RESTRICTION_MAP ID="Vibrio cholerae (0122), Chromosome 2" ENZYME="NheI" INSILICO="false">
    <MAP_DISPLAY DBID="2739721" EDITABLE="false" STICK="false" X="10000" Y="100" TRANS="255" ORDER="10" ORIENTATION="1" CIRCULAR="true" GROUPID="-1" />
      <FRAGMENTS SHIFT="0" OFFSET="1">
        <F I="0" S="16275" STDDEV="0.000" HIGHLIGHT="false" HIDE="false" GAP="false" />
        <F I="1" S="33254" STDDEV="0.000" HIGHLIGHT="false" HIDE="false" GAP="false" />
        <F I="2" S="14067" STDDEV="0.000" HIGHLIGHT="false" HIDE="false" GAP="false" />
        <F I="3" S="9277" STDDEV="0.000" HIGHLIGHT="false" HIDE="false" GAP="false" />
        <F I="4" S="1929" STDDEV="0.000" HIGHLIGHT="false" HIDE="false" GAP="false" />
        <F I="5" S="43138" STDDEV="0.000" HIGHLIGHT="false" HIDE="false" GAP="false" />
        <F I="6" S="2321" STDDEV="0.000" HIGHLIGHT="false" HIDE="false" GAP="false" />
        <F I="7" S="4012" STDDEV="0.000" HIGHLIGHT="false" HIDE="false" GAP="false" />
        <F I="8" S="3592" STDDEV="0.000" HIGHLIGHT="false" HIDE="false" GAP="false" />
        <F I="9" S="3278" STDDEV="0.000" HIGHLIGHT="false" HIDE="false" GAP="false" />
        <F I="10" S="54200" STDDEV="0.000" HIGHLIGHT="false" HIDE="false" GAP="false" />
        <F I="11" S="6249" STDDEV="0.000" HIGHLIGHT="false" HIDE="false" GAP="false" />
        <F I="12" S="8856" STDDEV="0.000" HIGHLIGHT="false" HIDE="false" GAP="false" />
        <F I="13" S="12553" STDDEV="0.000" HIGHLIGHT="false" HIDE="false" GAP="false" />
        <F I="14" S="13364" STDDEV="0.000" HIGHLIGHT="false" HIDE="false" GAP="false" />
        <F I="15" S="2599" STDDEV="0.000" HIGHLIGHT="false" HIDE="false" GAP="false" />
        <F I="16" S="7778" STDDEV="0.000" HIGHLIGHT="false" HIDE="false" GAP="false" />
        <F I="17" S="16708" STDDEV="0.000" HIGHLIGHT="false" HIDE="false" GAP="false" />
        <F I="18" S="15146" STDDEV="0.000" HIGHLIGHT="false" HIDE="false" GAP="false" />
        <F I="19" S="11814" STDDEV="0.000" HIGHLIGHT="false" HIDE="false" GAP="false" />
        <F I="20" S="8566" STDDEV="0.000" HIGHLIGHT="false" HIDE="false" GAP="false" />
        <F I="21" S="1980" STDDEV="0.000" HIGHLIGHT="false" HIDE="false" GAP="false" />
        <F I="22" S="3737" STDDEV="0.000" HIGHLIGHT="false" HIDE="false" GAP="false" />
        <F I="23" S="12010" STDDEV="0.000" HIGHLIGHT="false" HIDE="false" GAP="false" />
        <F I="24" S="4816" STDDEV="0.000" HIGHLIGHT="false" HIDE="false" GAP="false" />
        <F I="25" S="3559" STDDEV="0.000" HIGHLIGHT="false" HIDE="false" GAP="false" />
        <F I="26" S="3472" STDDEV="0.000" HIGHLIGHT="false" HIDE="false" GAP="false" />
        <F I="27" S="2501" STDDEV="0.000" HIGHLIGHT="false" HIDE="false" GAP="false" />
        <F I="28" S="2657" STDDEV="0.000" HIGHLIGHT="false" HIDE="false" GAP="false" />
        <F I="29" S="30701" STDDEV="0.000" HIGHLIGHT="false" HIDE="false" GAP="false" />
        <F I="30" S="5614" STDDEV="0.000" HIGHLIGHT="false" HIDE="false" GAP="false" />
        <F I="31" S="5665" STDDEV="0.000" HIGHLIGHT="false" HIDE="false" GAP="false" />
        <F I="32" S="1822" STDDEV="0.000" HIGHLIGHT="false" HIDE="false" GAP="false" />
        <F I="33" S="3304" STDDEV="0.000" HIGHLIGHT="false" HIDE="false" GAP="false" />
        <F I="34" S="34484" STDDEV="0.000" HIGHLIGHT="false" HIDE="false" GAP="false" />
        <F I="35" S="14534" STDDEV="0.000" HIGHLIGHT="false" HIDE="false" GAP="false" />
        <F I="36" S="11814" STDDEV="0.000" HIGHLIGHT="false" HIDE="false" GAP="false" />
        <F I="37" S="23902" STDDEV="0.000" HIGHLIGHT="false" HIDE="false" GAP="false" />
        <F I="38" S="13802" STDDEV="0.000" HIGHLIGHT="false" HIDE="false" GAP="false" />
        <F I="39" S="2805" STDDEV="0.000" HIGHLIGHT="false" HIDE="false" GAP="false" />
        <F I="40" S="13071" STDDEV="0.000" HIGHLIGHT="false" HIDE="false" GAP="false" />
        <F I="41" S="7946" STDDEV="0.000" HIGHLIGHT="false" HIDE="false" GAP="false" />
        <F I="42" S="3906" STDDEV="0.000" HIGHLIGHT="false" HIDE="false" GAP="false" />
        <F I="43" S="3869" STDDEV="0.000" HIGHLIGHT="false" HIDE="false" GAP="false" />
        <F I="44" S="4322" STDDEV="0.000" HIGHLIGHT="false" HIDE="false" GAP="false" />
        <F I="45" S="10522" STDDEV="0.000" HIGHLIGHT="false" HIDE="false" GAP="false" />
        <F I="46" S="4489" STDDEV="0.000" HIGHLIGHT="false" HIDE="false" GAP="false" />
        <F I="47" S="4845" STDDEV="0.000" HIGHLIGHT="false" HIDE="false" GAP="false" />
        <F I="48" S="9808" STDDEV="0.000" HIGHLIGHT="false" HIDE="false" GAP="false" />
        <F I="49" S="2911" STDDEV="0.000" HIGHLIGHT="false" HIDE="false" GAP="false" />
        <F I="50" S="7751" STDDEV="0.000" HIGHLIGHT="false" HIDE="false" GAP="false" />
        <F I="51" S="56990" STDDEV="0.000" HIGHLIGHT="false" HIDE="false" GAP="false" />
        <F I="52" S="11917" STDDEV="0.000" HIGHLIGHT="false" HIDE="false" GAP="false" />
        <F I="53" S="9907" STDDEV="0.000" HIGHLIGHT="false" HIDE="false" GAP="false" />
        <F I="54" S="10288" STDDEV="0.000" HIGHLIGHT="false" HIDE="false" GAP="false" />
        <F I="55" S="10358" STDDEV="0.000" HIGHLIGHT="false" HIDE="false" GAP="false" />
        <F I="56" S="3784" STDDEV="0.000" HIGHLIGHT="false" HIDE="false" GAP="false" />
        <F I="57" S="9439" STDDEV="0.000" HIGHLIGHT="false" HIDE="false" GAP="false" />
        <F I="58" S="19419" STDDEV="0.000" HIGHLIGHT="false" HIDE="false" GAP="false" />
        <F I="59" S="12338" STDDEV="0.000" HIGHLIGHT="false" HIDE="false" GAP="false" />
        <F I="60" S="3399" STDDEV="0.000" HIGHLIGHT="false" HIDE="false" GAP="false" />
        <F I="61" S="7222" STDDEV="0.000" HIGHLIGHT="false" HIDE="false" GAP="false" />
        <F I="62" S="8806" STDDEV="0.000" HIGHLIGHT="false" HIDE="false" GAP="false" />
        <F I="63" S="4148" STDDEV="0.000" HIGHLIGHT="false" HIDE="false" GAP="false" />
        <F I="64" S="11736" STDDEV="0.000" HIGHLIGHT="false" HIDE="false" GAP="false" />
        <F I="65" S="6520" STDDEV="0.000" HIGHLIGHT="false" HIDE="false" GAP="false" />
        <F I="66" S="4137" STDDEV="0.000" HIGHLIGHT="false" HIDE="false" GAP="false" />
        <F I="67" S="4671" STDDEV="0.000" HIGHLIGHT="false" HIDE="false" GAP="false" />
        <F I="68" S="14943" STDDEV="0.000" HIGHLIGHT="false" HIDE="false" GAP="false" />
        <F I="69" S="2635" STDDEV="0.000" HIGHLIGHT="false" HIDE="false" GAP="false" />
        <F I="70" S="49689" STDDEV="0.000" HIGHLIGHT="false" HIDE="false" GAP="false" />
        <F I="71" S="14895" STDDEV="0.000" HIGHLIGHT="false" HIDE="false" GAP="false" />
        <F I="72" S="8571" STDDEV="0.000" HIGHLIGHT="false" HIDE="false" GAP="false" />
        <F I="73" S="8516" STDDEV="0.000" HIGHLIGHT="false" HIDE="false" GAP="false" />
        <F I="74" S="8413" STDDEV="0.000" HIGHLIGHT="false" HIDE="false" GAP="false" />
        <F I="75" S="6041" STDDEV="0.000" HIGHLIGHT="false" HIDE="false" GAP="false" />
        <F I="76" S="17432" STDDEV="0.000" HIGHLIGHT="false" HIDE="false" GAP="false" />
        <F I="77" S="2693" STDDEV="0.000" HIGHLIGHT="false" HIDE="false" GAP="false" />
        <F I="78" S="2079" STDDEV="0.000" HIGHLIGHT="false" HIDE="false" GAP="false" />
        <F I="79" S="7739" STDDEV="0.000" HIGHLIGHT="false" HIDE="false" GAP="false" />
        <F I="80" S="6699" STDDEV="0.000" HIGHLIGHT="false" HIDE="false" GAP="false" />
        <F I="81" S="20477" STDDEV="0.000" HIGHLIGHT="false" HIDE="false" GAP="false" />
        <F I="82" S="26731" STDDEV="0.000" HIGHLIGHT="false" HIDE="false" GAP="false" />
        <F I="83" S="35134" STDDEV="0.000" HIGHLIGHT="false" HIDE="false" GAP="false" />
        <F I="84" S="32414" STDDEV="0.000" HIGHLIGHT="false" HIDE="false" GAP="false" />
        <F I="85" S="3901" STDDEV="0.000" HIGHLIGHT="false" HIDE="false" GAP="false" />
        <F I="86" S="8204" STDDEV="0.000" HIGHLIGHT="false" HIDE="false" GAP="false" />
        <F I="87" S="17012" STDDEV="0.000" HIGHLIGHT="false" HIDE="false" GAP="false" />
        <F I="88" S="13287" STDDEV="0.000" HIGHLIGHT="false" HIDE="false" GAP="false" />
        <F I="89" S="21725" STDDEV="0.000" HIGHLIGHT="false" HIDE="false" GAP="false" />
        <F I="90" S="3819" STDDEV="0.000" HIGHLIGHT="false" HIDE="false" GAP="false" />
        <F I="91" S="3000" STDDEV="0.000" HIGHLIGHT="false" HIDE="false" GAP="false" />
        <F I="92" S="2275" STDDEV="0.000" HIGHLIGHT="false" HIDE="false" GAP="false" />
        <F I="93" S="3045" STDDEV="0.000" HIGHLIGHT="false" HIDE="false" GAP="false" />
        <F I="94" S="4984" STDDEV="0.000" HIGHLIGHT="false" HIDE="false" GAP="false" />
        <F I="95" S="31891" STDDEV="0.000" HIGHLIGHT="false" HIDE="false" GAP="false" />
      </FRAGMENTS>

      <MAP_METRICS STRETCH="0" RECT_AVE="0.00" RECT_ALL="0.00" MID_STDDEV="0.00" R="0.00" WIGGLE="0.00" GAP_STDDEV="0.00" GAP_MAX="0" />
      <FEATURES>

      </FEATURES>

  </RESTRICTION_MAP>
  <RESTRICTION_MAP ID="Vibrio cholerae (0127), Chromosome 2" ENZYME="NheI" INSILICO="false">
    <MAP_DISPLAY DBID="2739723" EDITABLE="false" STICK="false" X="10000" Y="100" TRANS="255" ORDER="10" ORIENTATION="1" CIRCULAR="true" GROUPID="-1" />
      <FRAGMENTS SHIFT="0" OFFSET="1">
        <F I="0" S="14329" STDDEV="0.000" HIGHLIGHT="false" HIDE="false" GAP="false" />
        <F I="1" S="16087" STDDEV="0.000" HIGHLIGHT="false" HIDE="false" GAP="false" />
        <F I="2" S="17118" STDDEV="0.000" HIGHLIGHT="false" HIDE="false" GAP="false" />
        <F I="3" S="2850" STDDEV="0.000" HIGHLIGHT="false" HIDE="false" GAP="false" />
        <F I="4" S="10274" STDDEV="0.000" HIGHLIGHT="false" HIDE="false" GAP="false" />
        <F I="5" S="2416" STDDEV="0.000" HIGHLIGHT="false" HIDE="false" GAP="false" />
        <F I="6" S="4375" STDDEV="0.000" HIGHLIGHT="false" HIDE="false" GAP="false" />
        <F I="7" S="12999" STDDEV="0.000" HIGHLIGHT="false" HIDE="false" GAP="false" />
        <F I="8" S="4315" STDDEV="0.000" HIGHLIGHT="false" HIDE="false" GAP="false" />
        <F I="9" S="8166" STDDEV="0.000" HIGHLIGHT="false" HIDE="false" GAP="false" />
        <F I="10" S="2733" STDDEV="0.000" HIGHLIGHT="false" HIDE="false" GAP="false" />
        <F I="11" S="10958" STDDEV="0.000" HIGHLIGHT="false" HIDE="false" GAP="false" />
        <F I="12" S="4108" STDDEV="0.000" HIGHLIGHT="false" HIDE="false" GAP="false" />
        <F I="13" S="8337" STDDEV="0.000" HIGHLIGHT="false" HIDE="false" GAP="false" />
        <F I="14" S="13002" STDDEV="0.000" HIGHLIGHT="false" HIDE="false" GAP="false" />
        <F I="15" S="10190" STDDEV="0.000" HIGHLIGHT="false" HIDE="false" GAP="false" />
        <F I="16" S="2989" STDDEV="0.000" HIGHLIGHT="false" HIDE="false" GAP="false" />
        <F I="17" S="39574" STDDEV="0.000" HIGHLIGHT="false" HIDE="false" GAP="false" />
        <F I="18" S="41356" STDDEV="0.000" HIGHLIGHT="false" HIDE="false" GAP="false" />
        <F I="19" S="1750" STDDEV="0.000" HIGHLIGHT="false" HIDE="false" GAP="false" />
        <F I="20" S="36654" STDDEV="0.000" HIGHLIGHT="false" HIDE="false" GAP="false" />
        <F I="21" S="7559" STDDEV="0.000" HIGHLIGHT="false" HIDE="false" GAP="false" />
        <F I="22" S="10331" STDDEV="0.000" HIGHLIGHT="false" HIDE="false" GAP="false" />
        <F I="23" S="17587" STDDEV="0.000" HIGHLIGHT="false" HIDE="false" GAP="false" />
        <F I="24" S="6298" STDDEV="0.000" HIGHLIGHT="false" HIDE="false" GAP="false" />
        <F I="25" S="14869" STDDEV="0.000" HIGHLIGHT="false" HIDE="false" GAP="false" />
        <F I="26" S="11419" STDDEV="0.000" HIGHLIGHT="false" HIDE="false" GAP="false" />
        <F I="27" S="2520" STDDEV="0.000" HIGHLIGHT="false" HIDE="false" GAP="false" />
        <F I="28" S="7570" STDDEV="0.000" HIGHLIGHT="false" HIDE="false" GAP="false" />
        <F I="29" S="4672" STDDEV="0.000" HIGHLIGHT="false" HIDE="false" GAP="false" />
        <F I="30" S="4476" STDDEV="0.000" HIGHLIGHT="false" HIDE="false" GAP="false" />
        <F I="31" S="6624" STDDEV="0.000" HIGHLIGHT="false" HIDE="false" GAP="false" />
        <F I="32" S="40564" STDDEV="0.000" HIGHLIGHT="false" HIDE="false" GAP="false" />
        <F I="33" S="2128" STDDEV="0.000" HIGHLIGHT="false" HIDE="false" GAP="false" />
        <F I="34" S="10536" STDDEV="0.000" HIGHLIGHT="false" HIDE="false" GAP="false" />
        <F I="35" S="26306" STDDEV="0.000" HIGHLIGHT="false" HIDE="false" GAP="false" />
        <F I="36" S="1523" STDDEV="0.000" HIGHLIGHT="false" HIDE="false" GAP="false" />
        <F I="37" S="25369" STDDEV="0.000" HIGHLIGHT="false" HIDE="false" GAP="false" />
        <F I="38" S="8242" STDDEV="0.000" HIGHLIGHT="false" HIDE="false" GAP="false" />
        <F I="39" S="13978" STDDEV="0.000" HIGHLIGHT="false" HIDE="false" GAP="false" />
        <F I="40" S="22875" STDDEV="0.000" HIGHLIGHT="false" HIDE="false" GAP="false" />
        <F I="41" S="5320" STDDEV="0.000" HIGHLIGHT="false" HIDE="false" GAP="false" />
        <F I="42" S="3885" STDDEV="0.000" HIGHLIGHT="false" HIDE="false" GAP="false" />
        <F I="43" S="18031" STDDEV="0.000" HIGHLIGHT="false" HIDE="false" GAP="false" />
        <F I="44" S="13958" STDDEV="0.000" HIGHLIGHT="false" HIDE="false" GAP="false" />
        <F I="45" S="8915" STDDEV="0.000" HIGHLIGHT="false" HIDE="false" GAP="false" />
        <F I="46" S="2902" STDDEV="0.000" HIGHLIGHT="false" HIDE="false" GAP="false" />
        <F I="47" S="18277" STDDEV="0.000" HIGHLIGHT="false" HIDE="false" GAP="false" />
        <F I="48" S="18183" STDDEV="0.000" HIGHLIGHT="false" HIDE="false" GAP="false" />
        <F I="49" S="1871" STDDEV="0.000" HIGHLIGHT="false" HIDE="false" GAP="false" />
        <F I="50" S="6663" STDDEV="0.000" HIGHLIGHT="false" HIDE="false" GAP="false" />
        <F I="51" S="5461" STDDEV="0.000" HIGHLIGHT="false" HIDE="false" GAP="false" />
        <F I="52" S="12062" STDDEV="0.000" HIGHLIGHT="false" HIDE="false" GAP="false" />
        <F I="53" S="2266" STDDEV="0.000" HIGHLIGHT="false" HIDE="false" GAP="false" />
        <F I="54" S="29330" STDDEV="0.000" HIGHLIGHT="false" HIDE="false" GAP="false" />
        <F I="55" S="1695" STDDEV="0.000" HIGHLIGHT="false" HIDE="false" GAP="false" />
        <F I="56" S="14503" STDDEV="0.000" HIGHLIGHT="false" HIDE="false" GAP="false" />
        <F I="57" S="2577" STDDEV="0.000" HIGHLIGHT="false" HIDE="false" GAP="false" />
        <F I="58" S="3406" STDDEV="0.000" HIGHLIGHT="false" HIDE="false" GAP="false" />
        <F I="59" S="8262" STDDEV="0.000" HIGHLIGHT="false" HIDE="false" GAP="false" />
        <F I="60" S="5023" STDDEV="0.000" HIGHLIGHT="false" HIDE="false" GAP="false" />
        <F I="61" S="12180" STDDEV="0.000" HIGHLIGHT="false" HIDE="false" GAP="false" />
        <F I="62" S="4579" STDDEV="0.000" HIGHLIGHT="false" HIDE="false" GAP="false" />
        <F I="63" S="13990" STDDEV="0.000" HIGHLIGHT="false" HIDE="false" GAP="false" />
        <F I="64" S="17112" STDDEV="0.000" HIGHLIGHT="false" HIDE="false" GAP="false" />
        <F I="65" S="17540" STDDEV="0.000" HIGHLIGHT="false" HIDE="false" GAP="false" />
        <F I="66" S="12585" STDDEV="0.000" HIGHLIGHT="false" HIDE="false" GAP="false" />
        <F I="67" S="12664" STDDEV="0.000" HIGHLIGHT="false" HIDE="false" GAP="false" />
        <F I="68" S="8893" STDDEV="0.000" HIGHLIGHT="false" HIDE="false" GAP="false" />
        <F I="69" S="6047" STDDEV="0.000" HIGHLIGHT="false" HIDE="false" GAP="false" />
        <F I="70" S="6782" STDDEV="0.000" HIGHLIGHT="false" HIDE="false" GAP="false" />
        <F I="71" S="6705" STDDEV="0.000" HIGHLIGHT="false" HIDE="false" GAP="false" />
        <F I="72" S="5047" STDDEV="0.000" HIGHLIGHT="false" HIDE="false" GAP="false" />
        <F I="73" S="4583" STDDEV="0.000" HIGHLIGHT="false" HIDE="false" GAP="false" />
        <F I="74" S="50107" STDDEV="0.000" HIGHLIGHT="false" HIDE="false" GAP="false" />
        <F I="75" S="2805" STDDEV="0.000" HIGHLIGHT="false" HIDE="false" GAP="false" />
        <F I="76" S="8146" STDDEV="0.000" HIGHLIGHT="false" HIDE="false" GAP="false" />
        <F I="77" S="5618" STDDEV="0.000" HIGHLIGHT="false" HIDE="false" GAP="false" />
        <F I="78" S="3093" STDDEV="0.000" HIGHLIGHT="false" HIDE="false" GAP="false" />
        <F I="79" S="10516" STDDEV="0.000" HIGHLIGHT="false" HIDE="false" GAP="false" />
        <F I="80" S="1931" STDDEV="0.000" HIGHLIGHT="false" HIDE="false" GAP="false" />
        <F I="81" S="20712" STDDEV="0.000" HIGHLIGHT="false" HIDE="false" GAP="false" />
        <F I="82" S="11728" STDDEV="0.000" HIGHLIGHT="false" HIDE="false" GAP="false" />
        <F I="83" S="4124" STDDEV="0.000" HIGHLIGHT="false" HIDE="false" GAP="false" />
        <F I="84" S="3761" STDDEV="0.000" HIGHLIGHT="false" HIDE="false" GAP="false" />
        <F I="85" S="1944" STDDEV="0.000" HIGHLIGHT="false" HIDE="false" GAP="false" />
        <F I="86" S="7673" STDDEV="0.000" HIGHLIGHT="false" HIDE="false" GAP="false" />
        <F I="87" S="12797" STDDEV="0.000" HIGHLIGHT="false" HIDE="false" GAP="false" />
        <F I="88" S="11415" STDDEV="0.000" HIGHLIGHT="false" HIDE="false" GAP="false" />
        <F I="89" S="1865" STDDEV="0.000" HIGHLIGHT="false" HIDE="false" GAP="false" />
        <F I="90" S="9456" STDDEV="0.000" HIGHLIGHT="false" HIDE="false" GAP="false" />
        <F I="91" S="23704" STDDEV="0.000" HIGHLIGHT="false" HIDE="false" GAP="false" />
        <F I="92" S="12686" STDDEV="0.000" HIGHLIGHT="false" HIDE="false" GAP="false" />
        <F I="93" S="15947" STDDEV="0.000" HIGHLIGHT="false" HIDE="false" GAP="false" />
        <F I="94" S="12628" STDDEV="0.000" HIGHLIGHT="false" HIDE="false" GAP="false" />
        <F I="95" S="1860" STDDEV="0.000" HIGHLIGHT="false" HIDE="false" GAP="false" />
        <F I="96" S="18600" STDDEV="0.000" HIGHLIGHT="false" HIDE="false" GAP="false" />
        <F I="97" S="6352" STDDEV="0.000" HIGHLIGHT="false" HIDE="false" GAP="false" />
      </FRAGMENTS>

      <MAP_METRICS STRETCH="0" RECT_AVE="0.00" RECT_ALL="0.00" MID_STDDEV="0.00" R="0.00" WIGGLE="0.00" GAP_STDDEV="0.00" GAP_MAX="0" />
      <FEATURES>

      </FEATURES>

  </RESTRICTION_MAP>
  <RESTRICTION_MAP ID="Vibrio cholerae (0141), Chromosome 2" ENZYME="NheI" INSILICO="false">
    <MAP_DISPLAY DBID="2739727" EDITABLE="false" STICK="false" X="10000" Y="100" TRANS="255" ORDER="10" ORIENTATION="1" CIRCULAR="true" GROUPID="-1" />
      <FRAGMENTS SHIFT="0" OFFSET="1">
        <F I="0" S="17115" STDDEV="0.000" HIGHLIGHT="false" HIDE="false" GAP="false" />
        <F I="1" S="12768" STDDEV="0.000" HIGHLIGHT="false" HIDE="false" GAP="false" />
        <F I="2" S="13730" STDDEV="0.000" HIGHLIGHT="false" HIDE="false" GAP="false" />
        <F I="3" S="26524" STDDEV="0.000" HIGHLIGHT="false" HIDE="false" GAP="false" />
        <F I="4" S="3316" STDDEV="0.000" HIGHLIGHT="false" HIDE="false" GAP="false" />
        <F I="5" S="4605" STDDEV="0.000" HIGHLIGHT="false" HIDE="false" GAP="false" />
        <F I="6" S="14847" STDDEV="0.000" HIGHLIGHT="false" HIDE="false" GAP="false" />
        <F I="7" S="1732" STDDEV="0.000" HIGHLIGHT="false" HIDE="false" GAP="false" />
        <F I="8" S="6406" STDDEV="0.000" HIGHLIGHT="false" HIDE="false" GAP="false" />
        <F I="9" S="2922" STDDEV="0.000" HIGHLIGHT="false" HIDE="false" GAP="false" />
        <F I="10" S="35138" STDDEV="0.000" HIGHLIGHT="false" HIDE="false" GAP="false" />
        <F I="11" S="3431" STDDEV="0.000" HIGHLIGHT="false" HIDE="false" GAP="false" />
        <F I="12" S="13746" STDDEV="0.000" HIGHLIGHT="false" HIDE="false" GAP="false" />
        <F I="13" S="1788" STDDEV="0.000" HIGHLIGHT="false" HIDE="false" GAP="false" />
        <F I="14" S="4617" STDDEV="0.000" HIGHLIGHT="false" HIDE="false" GAP="false" />
        <F I="15" S="7901" STDDEV="0.000" HIGHLIGHT="false" HIDE="false" GAP="false" />
        <F I="16" S="12389" STDDEV="0.000" HIGHLIGHT="false" HIDE="false" GAP="false" />
        <F I="17" S="11147" STDDEV="0.000" HIGHLIGHT="false" HIDE="false" GAP="false" />
        <F I="18" S="2817" STDDEV="0.000" HIGHLIGHT="false" HIDE="false" GAP="false" />
        <F I="19" S="7355" STDDEV="0.000" HIGHLIGHT="false" HIDE="false" GAP="false" />
        <F I="20" S="29700" STDDEV="0.000" HIGHLIGHT="false" HIDE="false" GAP="false" />
        <F I="21" S="2317" STDDEV="0.000" HIGHLIGHT="false" HIDE="false" GAP="false" />
        <F I="22" S="11943" STDDEV="0.000" HIGHLIGHT="false" HIDE="false" GAP="false" />
        <F I="23" S="8762" STDDEV="0.000" HIGHLIGHT="false" HIDE="false" GAP="false" />
        <F I="24" S="3724" STDDEV="0.000" HIGHLIGHT="false" HIDE="false" GAP="false" />
        <F I="25" S="2497" STDDEV="0.000" HIGHLIGHT="false" HIDE="false" GAP="false" />
        <F I="26" S="10745" STDDEV="0.000" HIGHLIGHT="false" HIDE="false" GAP="false" />
        <F I="27" S="4327" STDDEV="0.000" HIGHLIGHT="false" HIDE="false" GAP="false" />
        <F I="28" S="5276" STDDEV="0.000" HIGHLIGHT="false" HIDE="false" GAP="false" />
        <F I="29" S="2587" STDDEV="0.000" HIGHLIGHT="false" HIDE="false" GAP="false" />
        <F I="30" S="4066" STDDEV="0.000" HIGHLIGHT="false" HIDE="false" GAP="false" />
        <F I="31" S="11277" STDDEV="0.000" HIGHLIGHT="false" HIDE="false" GAP="false" />
        <F I="32" S="2168" STDDEV="0.000" HIGHLIGHT="false" HIDE="false" GAP="false" />
        <F I="33" S="10661" STDDEV="0.000" HIGHLIGHT="false" HIDE="false" GAP="false" />
        <F I="34" S="17887" STDDEV="0.000" HIGHLIGHT="false" HIDE="false" GAP="false" />
        <F I="35" S="6148" STDDEV="0.000" HIGHLIGHT="false" HIDE="false" GAP="false" />
        <F I="36" S="3520" STDDEV="0.000" HIGHLIGHT="false" HIDE="false" GAP="false" />
        <F I="37" S="17158" STDDEV="0.000" HIGHLIGHT="false" HIDE="false" GAP="false" />
        <F I="38" S="12800" STDDEV="0.000" HIGHLIGHT="false" HIDE="false" GAP="false" />
        <F I="39" S="9989" STDDEV="0.000" HIGHLIGHT="false" HIDE="false" GAP="false" />
        <F I="40" S="4505" STDDEV="0.000" HIGHLIGHT="false" HIDE="false" GAP="false" />
        <F I="41" S="11422" STDDEV="0.000" HIGHLIGHT="false" HIDE="false" GAP="false" />
        <F I="42" S="22756" STDDEV="0.000" HIGHLIGHT="false" HIDE="false" GAP="false" />
        <F I="43" S="1941" STDDEV="0.000" HIGHLIGHT="false" HIDE="false" GAP="false" />
        <F I="44" S="12462" STDDEV="0.000" HIGHLIGHT="false" HIDE="false" GAP="false" />
        <F I="45" S="13002" STDDEV="0.000" HIGHLIGHT="false" HIDE="false" GAP="false" />
        <F I="46" S="9192" STDDEV="0.000" HIGHLIGHT="false" HIDE="false" GAP="false" />
        <F I="47" S="3700" STDDEV="0.000" HIGHLIGHT="false" HIDE="false" GAP="false" />
        <F I="48" S="4319" STDDEV="0.000" HIGHLIGHT="false" HIDE="false" GAP="false" />
        <F I="49" S="8621" STDDEV="0.000" HIGHLIGHT="false" HIDE="false" GAP="false" />
        <F I="50" S="4991" STDDEV="0.000" HIGHLIGHT="false" HIDE="false" GAP="false" />
        <F I="51" S="9453" STDDEV="0.000" HIGHLIGHT="false" HIDE="false" GAP="false" />
        <F I="52" S="9393" STDDEV="0.000" HIGHLIGHT="false" HIDE="false" GAP="false" />
        <F I="53" S="48707" STDDEV="0.000" HIGHLIGHT="false" HIDE="false" GAP="false" />
        <F I="54" S="11198" STDDEV="0.000" HIGHLIGHT="false" HIDE="false" GAP="false" />
        <F I="55" S="10000" STDDEV="0.000" HIGHLIGHT="false" HIDE="false" GAP="false" />
        <F I="56" S="10165" STDDEV="0.000" HIGHLIGHT="false" HIDE="false" GAP="false" />
        <F I="57" S="9850" STDDEV="0.000" HIGHLIGHT="false" HIDE="false" GAP="false" />
        <F I="58" S="14111" STDDEV="0.000" HIGHLIGHT="false" HIDE="false" GAP="false" />
        <F I="59" S="31251" STDDEV="0.000" HIGHLIGHT="false" HIDE="false" GAP="false" />
        <F I="60" S="15481" STDDEV="0.000" HIGHLIGHT="false" HIDE="false" GAP="false" />
        <F I="61" S="7357" STDDEV="0.000" HIGHLIGHT="false" HIDE="false" GAP="false" />
        <F I="62" S="7301" STDDEV="0.000" HIGHLIGHT="false" HIDE="false" GAP="false" />
        <F I="63" S="2004" STDDEV="0.000" HIGHLIGHT="false" HIDE="false" GAP="false" />
        <F I="64" S="3004" STDDEV="0.000" HIGHLIGHT="false" HIDE="false" GAP="false" />
        <F I="65" S="31320" STDDEV="0.000" HIGHLIGHT="false" HIDE="false" GAP="false" />
        <F I="66" S="1581" STDDEV="0.000" HIGHLIGHT="false" HIDE="false" GAP="false" />
        <F I="67" S="22655" STDDEV="0.000" HIGHLIGHT="false" HIDE="false" GAP="false" />
        <F I="68" S="2517" STDDEV="0.000" HIGHLIGHT="false" HIDE="false" GAP="false" />
        <F I="69" S="9972" STDDEV="0.000" HIGHLIGHT="false" HIDE="false" GAP="false" />
        <F I="70" S="6372" STDDEV="0.000" HIGHLIGHT="false" HIDE="false" GAP="false" />
        <F I="71" S="12594" STDDEV="0.000" HIGHLIGHT="false" HIDE="false" GAP="false" />
        <F I="72" S="13467" STDDEV="0.000" HIGHLIGHT="false" HIDE="false" GAP="false" />
        <F I="73" S="16950" STDDEV="0.000" HIGHLIGHT="false" HIDE="false" GAP="false" />
        <F I="74" S="16481" STDDEV="0.000" HIGHLIGHT="false" HIDE="false" GAP="false" />
        <F I="75" S="2682" STDDEV="0.000" HIGHLIGHT="false" HIDE="false" GAP="false" />
        <F I="76" S="11456" STDDEV="0.000" HIGHLIGHT="false" HIDE="false" GAP="false" />
        <F I="77" S="4382" STDDEV="0.000" HIGHLIGHT="false" HIDE="false" GAP="false" />
        <F I="78" S="17139" STDDEV="0.000" HIGHLIGHT="false" HIDE="false" GAP="false" />
        <F I="79" S="13935" STDDEV="0.000" HIGHLIGHT="false" HIDE="false" GAP="false" />
        <F I="80" S="15051" STDDEV="0.000" HIGHLIGHT="false" HIDE="false" GAP="false" />
        <F I="81" S="5289" STDDEV="0.000" HIGHLIGHT="false" HIDE="false" GAP="false" />
        <F I="82" S="10591" STDDEV="0.000" HIGHLIGHT="false" HIDE="false" GAP="false" />
        <F I="83" S="1932" STDDEV="0.000" HIGHLIGHT="false" HIDE="false" GAP="false" />
        <F I="84" S="7667" STDDEV="0.000" HIGHLIGHT="false" HIDE="false" GAP="false" />
        <F I="85" S="14305" STDDEV="0.000" HIGHLIGHT="false" HIDE="false" GAP="false" />
        <F I="86" S="50161" STDDEV="0.000" HIGHLIGHT="false" HIDE="false" GAP="false" />
        <F I="87" S="16937" STDDEV="0.000" HIGHLIGHT="false" HIDE="false" GAP="false" />
        <F I="88" S="6366" STDDEV="0.000" HIGHLIGHT="false" HIDE="false" GAP="false" />
        <F I="89" S="15815" STDDEV="0.000" HIGHLIGHT="false" HIDE="false" GAP="false" />
        <F I="90" S="15647" STDDEV="0.000" HIGHLIGHT="false" HIDE="false" GAP="false" />
        <F I="91" S="3089" STDDEV="0.000" HIGHLIGHT="false" HIDE="false" GAP="false" />
        <F I="92" S="29959" STDDEV="0.000" HIGHLIGHT="false" HIDE="false" GAP="false" />
      </FRAGMENTS>

      <MAP_METRICS STRETCH="0" RECT_AVE="0.00" RECT_ALL="0.00" MID_STDDEV="0.00" R="0.00" WIGGLE="0.00" GAP_STDDEV="0.00" GAP_MAX="0" />
      <FEATURES>

      </FEATURES>

  </RESTRICTION_MAP>
  <RESTRICTION_MAP ID="Vibrio cholerae (0144), Chromosome 2" ENZYME="NheI" INSILICO="false">
    <MAP_DISPLAY DBID="2739729" EDITABLE="false" STICK="false" X="10000" Y="100" TRANS="255" ORDER="10" ORIENTATION="1" CIRCULAR="true" GROUPID="-1" />
      <FRAGMENTS SHIFT="0" OFFSET="1">
        <F I="0" S="12920" STDDEV="0.000" HIGHLIGHT="false" HIDE="false" GAP="false" />
        <F I="1" S="12523" STDDEV="0.000" HIGHLIGHT="false" HIDE="false" GAP="false" />
        <F I="2" S="6423" STDDEV="0.000" HIGHLIGHT="false" HIDE="false" GAP="false" />
        <F I="3" S="10736" STDDEV="0.000" HIGHLIGHT="false" HIDE="false" GAP="false" />
        <F I="4" S="7721" STDDEV="0.000" HIGHLIGHT="false" HIDE="false" GAP="false" />
        <F I="5" S="2913" STDDEV="0.000" HIGHLIGHT="false" HIDE="false" GAP="false" />
        <F I="6" S="22092" STDDEV="0.000" HIGHLIGHT="false" HIDE="false" GAP="false" />
        <F I="7" S="28625" STDDEV="0.000" HIGHLIGHT="false" HIDE="false" GAP="false" />
        <F I="8" S="4362" STDDEV="0.000" HIGHLIGHT="false" HIDE="false" GAP="false" />
        <F I="9" S="11951" STDDEV="0.000" HIGHLIGHT="false" HIDE="false" GAP="false" />
        <F I="10" S="14844" STDDEV="0.000" HIGHLIGHT="false" HIDE="false" GAP="false" />
        <F I="11" S="7889" STDDEV="0.000" HIGHLIGHT="false" HIDE="false" GAP="false" />
        <F I="12" S="2130" STDDEV="0.000" HIGHLIGHT="false" HIDE="false" GAP="false" />
        <F I="13" S="14038" STDDEV="0.000" HIGHLIGHT="false" HIDE="false" GAP="false" />
        <F I="14" S="8478" STDDEV="0.000" HIGHLIGHT="false" HIDE="false" GAP="false" />
        <F I="15" S="6365" STDDEV="0.000" HIGHLIGHT="false" HIDE="false" GAP="false" />
        <F I="16" S="19172" STDDEV="0.000" HIGHLIGHT="false" HIDE="false" GAP="false" />
        <F I="17" S="2898" STDDEV="0.000" HIGHLIGHT="false" HIDE="false" GAP="false" />
        <F I="18" S="9598" STDDEV="0.000" HIGHLIGHT="false" HIDE="false" GAP="false" />
        <F I="19" S="3466" STDDEV="0.000" HIGHLIGHT="false" HIDE="false" GAP="false" />
        <F I="20" S="3293" STDDEV="0.000" HIGHLIGHT="false" HIDE="false" GAP="false" />
        <F I="21" S="22721" STDDEV="0.000" HIGHLIGHT="false" HIDE="false" GAP="false" />
        <F I="22" S="2160" STDDEV="0.000" HIGHLIGHT="false" HIDE="false" GAP="false" />
        <F I="23" S="31707" STDDEV="0.000" HIGHLIGHT="false" HIDE="false" GAP="false" />
        <F I="24" S="10176" STDDEV="0.000" HIGHLIGHT="false" HIDE="false" GAP="false" />
        <F I="25" S="15122" STDDEV="0.000" HIGHLIGHT="false" HIDE="false" GAP="false" />
        <F I="26" S="22159" STDDEV="0.000" HIGHLIGHT="false" HIDE="false" GAP="false" />
        <F I="27" S="7004" STDDEV="0.000" HIGHLIGHT="false" HIDE="false" GAP="false" />
        <F I="28" S="4697" STDDEV="0.000" HIGHLIGHT="false" HIDE="false" GAP="false" />
        <F I="29" S="5243" STDDEV="0.000" HIGHLIGHT="false" HIDE="false" GAP="false" />
        <F I="30" S="17714" STDDEV="0.000" HIGHLIGHT="false" HIDE="false" GAP="false" />
        <F I="31" S="15935" STDDEV="0.000" HIGHLIGHT="false" HIDE="false" GAP="false" />
        <F I="32" S="26588" STDDEV="0.000" HIGHLIGHT="false" HIDE="false" GAP="false" />
        <F I="33" S="9909" STDDEV="0.000" HIGHLIGHT="false" HIDE="false" GAP="false" />
        <F I="34" S="46722" STDDEV="0.000" HIGHLIGHT="false" HIDE="false" GAP="false" />
        <F I="35" S="1833" STDDEV="0.000" HIGHLIGHT="false" HIDE="false" GAP="false" />
        <F I="36" S="6956" STDDEV="0.000" HIGHLIGHT="false" HIDE="false" GAP="false" />
        <F I="37" S="2536" STDDEV="0.000" HIGHLIGHT="false" HIDE="false" GAP="false" />
        <F I="38" S="5597" STDDEV="0.000" HIGHLIGHT="false" HIDE="false" GAP="false" />
        <F I="39" S="33669" STDDEV="0.000" HIGHLIGHT="false" HIDE="false" GAP="false" />
        <F I="40" S="23919" STDDEV="0.000" HIGHLIGHT="false" HIDE="false" GAP="false" />
        <F I="41" S="6931" STDDEV="0.000" HIGHLIGHT="false" HIDE="false" GAP="false" />
        <F I="42" S="6281" STDDEV="0.000" HIGHLIGHT="false" HIDE="false" GAP="false" />
        <F I="43" S="7140" STDDEV="0.000" HIGHLIGHT="false" HIDE="false" GAP="false" />
        <F I="44" S="11932" STDDEV="0.000" HIGHLIGHT="false" HIDE="false" GAP="false" />
        <F I="45" S="2552" STDDEV="0.000" HIGHLIGHT="false" HIDE="false" GAP="false" />
        <F I="46" S="7580" STDDEV="0.000" HIGHLIGHT="false" HIDE="false" GAP="false" />
        <F I="47" S="16985" STDDEV="0.000" HIGHLIGHT="false" HIDE="false" GAP="false" />
        <F I="48" S="16842" STDDEV="0.000" HIGHLIGHT="false" HIDE="false" GAP="false" />
        <F I="49" S="3707" STDDEV="0.000" HIGHLIGHT="false" HIDE="false" GAP="false" />
        <F I="50" S="12499" STDDEV="0.000" HIGHLIGHT="false" HIDE="false" GAP="false" />
        <F I="51" S="8233" STDDEV="0.000" HIGHLIGHT="false" HIDE="false" GAP="false" />
        <F I="52" S="3686" STDDEV="0.000" HIGHLIGHT="false" HIDE="false" GAP="false" />
        <F I="53" S="2197" STDDEV="0.000" HIGHLIGHT="false" HIDE="false" GAP="false" />
        <F I="54" S="13605" STDDEV="0.000" HIGHLIGHT="false" HIDE="false" GAP="false" />
        <F I="55" S="4530" STDDEV="0.000" HIGHLIGHT="false" HIDE="false" GAP="false" />
        <F I="56" S="4045" STDDEV="0.000" HIGHLIGHT="false" HIDE="false" GAP="false" />
        <F I="57" S="3191" STDDEV="0.000" HIGHLIGHT="false" HIDE="false" GAP="false" />
        <F I="58" S="20678" STDDEV="0.000" HIGHLIGHT="false" HIDE="false" GAP="false" />
        <F I="59" S="14711" STDDEV="0.000" HIGHLIGHT="false" HIDE="false" GAP="false" />
        <F I="60" S="15159" STDDEV="0.000" HIGHLIGHT="false" HIDE="false" GAP="false" />
        <F I="61" S="3452" STDDEV="0.000" HIGHLIGHT="false" HIDE="false" GAP="false" />
        <F I="62" S="44504" STDDEV="0.000" HIGHLIGHT="false" HIDE="false" GAP="false" />
        <F I="63" S="4843" STDDEV="0.000" HIGHLIGHT="false" HIDE="false" GAP="false" />
        <F I="64" S="12570" STDDEV="0.000" HIGHLIGHT="false" HIDE="false" GAP="false" />
        <F I="65" S="24861" STDDEV="0.000" HIGHLIGHT="false" HIDE="false" GAP="false" />
        <F I="66" S="14114" STDDEV="0.000" HIGHLIGHT="false" HIDE="false" GAP="false" />
        <F I="67" S="3004" STDDEV="0.000" HIGHLIGHT="false" HIDE="false" GAP="false" />
        <F I="68" S="14066" STDDEV="0.000" HIGHLIGHT="false" HIDE="false" GAP="false" />
        <F I="69" S="10031" STDDEV="0.000" HIGHLIGHT="false" HIDE="false" GAP="false" />
        <F I="70" S="8483" STDDEV="0.000" HIGHLIGHT="false" HIDE="false" GAP="false" />
        <F I="71" S="4064" STDDEV="0.000" HIGHLIGHT="false" HIDE="false" GAP="false" />
        <F I="72" S="9081" STDDEV="0.000" HIGHLIGHT="false" HIDE="false" GAP="false" />
        <F I="73" S="9005" STDDEV="0.000" HIGHLIGHT="false" HIDE="false" GAP="false" />
        <F I="74" S="3137" STDDEV="0.000" HIGHLIGHT="false" HIDE="false" GAP="false" />
        <F I="75" S="9221" STDDEV="0.000" HIGHLIGHT="false" HIDE="false" GAP="false" />
        <F I="76" S="43007" STDDEV="0.000" HIGHLIGHT="false" HIDE="false" GAP="false" />
        <F I="77" S="9329" STDDEV="0.000" HIGHLIGHT="false" HIDE="false" GAP="false" />
        <F I="78" S="10036" STDDEV="0.000" HIGHLIGHT="false" HIDE="false" GAP="false" />
        <F I="79" S="20713" STDDEV="0.000" HIGHLIGHT="false" HIDE="false" GAP="false" />
        <F I="80" S="10999" STDDEV="0.000" HIGHLIGHT="false" HIDE="false" GAP="false" />
        <F I="81" S="2713" STDDEV="0.000" HIGHLIGHT="false" HIDE="false" GAP="false" />
        <F I="82" S="10918" STDDEV="0.000" HIGHLIGHT="false" HIDE="false" GAP="false" />
        <F I="83" S="14215" STDDEV="0.000" HIGHLIGHT="false" HIDE="false" GAP="false" />
        <F I="84" S="2338" STDDEV="0.000" HIGHLIGHT="false" HIDE="false" GAP="false" />
        <F I="85" S="6832" STDDEV="0.000" HIGHLIGHT="false" HIDE="false" GAP="false" />
        <F I="86" S="14670" STDDEV="0.000" HIGHLIGHT="false" HIDE="false" GAP="false" />
        <F I="87" S="7145" STDDEV="0.000" HIGHLIGHT="false" HIDE="false" GAP="false" />
      </FRAGMENTS>

      <MAP_METRICS STRETCH="0" RECT_AVE="0.00" RECT_ALL="0.00" MID_STDDEV="0.00" R="0.00" WIGGLE="0.00" GAP_STDDEV="0.00" GAP_MAX="0" />
      <FEATURES>

      </FEATURES>

  </RESTRICTION_MAP>
  <RESTRICTION_MAP ID="Vibrio cholerae (0154), Chromosome 2" ENZYME="NheI" INSILICO="false">
    <MAP_DISPLAY DBID="2739731" EDITABLE="false" STICK="false" X="10000" Y="100" TRANS="255" ORDER="10" ORIENTATION="1" CIRCULAR="true" GROUPID="-1" />
      <FRAGMENTS SHIFT="0" OFFSET="1">
        <F I="0" S="7341" STDDEV="0.000" HIGHLIGHT="false" HIDE="false" GAP="false" />
        <F I="1" S="7957" STDDEV="0.000" HIGHLIGHT="false" HIDE="false" GAP="false" />
        <F I="2" S="23780" STDDEV="0.000" HIGHLIGHT="false" HIDE="false" GAP="false" />
        <F I="3" S="16611" STDDEV="0.000" HIGHLIGHT="false" HIDE="false" GAP="false" />
        <F I="4" S="11324" STDDEV="0.000" HIGHLIGHT="false" HIDE="false" GAP="false" />
        <F I="5" S="9485" STDDEV="0.000" HIGHLIGHT="false" HIDE="false" GAP="false" />
        <F I="6" S="24951" STDDEV="0.000" HIGHLIGHT="false" HIDE="false" GAP="false" />
        <F I="7" S="9915" STDDEV="0.000" HIGHLIGHT="false" HIDE="false" GAP="false" />
        <F I="8" S="8533" STDDEV="0.000" HIGHLIGHT="false" HIDE="false" GAP="false" />
        <F I="9" S="5737" STDDEV="0.000" HIGHLIGHT="false" HIDE="false" GAP="false" />
        <F I="10" S="59941" STDDEV="0.000" HIGHLIGHT="false" HIDE="false" GAP="false" />
        <F I="11" S="6355" STDDEV="0.000" HIGHLIGHT="false" HIDE="false" GAP="false" />
        <F I="12" S="8578" STDDEV="0.000" HIGHLIGHT="false" HIDE="false" GAP="false" />
        <F I="13" S="5918" STDDEV="0.000" HIGHLIGHT="false" HIDE="false" GAP="false" />
        <F I="14" S="6919" STDDEV="0.000" HIGHLIGHT="false" HIDE="false" GAP="false" />
        <F I="15" S="13469" STDDEV="0.000" HIGHLIGHT="false" HIDE="false" GAP="false" />
        <F I="16" S="2980" STDDEV="0.000" HIGHLIGHT="false" HIDE="false" GAP="false" />
        <F I="17" S="7582" STDDEV="0.000" HIGHLIGHT="false" HIDE="false" GAP="false" />
        <F I="18" S="17203" STDDEV="0.000" HIGHLIGHT="false" HIDE="false" GAP="false" />
        <F I="19" S="15242" STDDEV="0.000" HIGHLIGHT="false" HIDE="false" GAP="false" />
        <F I="20" S="12280" STDDEV="0.000" HIGHLIGHT="false" HIDE="false" GAP="false" />
        <F I="21" S="7175" STDDEV="0.000" HIGHLIGHT="false" HIDE="false" GAP="false" />
        <F I="22" S="2219" STDDEV="0.000" HIGHLIGHT="false" HIDE="false" GAP="false" />
        <F I="23" S="4099" STDDEV="0.000" HIGHLIGHT="false" HIDE="false" GAP="false" />
        <F I="24" S="2980" STDDEV="0.000" HIGHLIGHT="false" HIDE="false" GAP="false" />
        <F I="25" S="11177" STDDEV="0.000" HIGHLIGHT="false" HIDE="false" GAP="false" />
        <F I="26" S="4881" STDDEV="0.000" HIGHLIGHT="false" HIDE="false" GAP="false" />
        <F I="27" S="3255" STDDEV="0.000" HIGHLIGHT="false" HIDE="false" GAP="false" />
        <F I="28" S="3269" STDDEV="0.000" HIGHLIGHT="false" HIDE="false" GAP="false" />
        <F I="29" S="4475" STDDEV="0.000" HIGHLIGHT="false" HIDE="false" GAP="false" />
        <F I="30" S="17827" STDDEV="0.000" HIGHLIGHT="false" HIDE="false" GAP="false" />
        <F I="31" S="20638" STDDEV="0.000" HIGHLIGHT="false" HIDE="false" GAP="false" />
        <F I="32" S="6258" STDDEV="0.000" HIGHLIGHT="false" HIDE="false" GAP="false" />
        <F I="33" S="2382" STDDEV="0.000" HIGHLIGHT="false" HIDE="false" GAP="false" />
        <F I="34" S="50161" STDDEV="0.000" HIGHLIGHT="false" HIDE="false" GAP="false" />
        <F I="35" S="2523" STDDEV="0.000" HIGHLIGHT="false" HIDE="false" GAP="false" />
        <F I="36" S="9593" STDDEV="0.000" HIGHLIGHT="false" HIDE="false" GAP="false" />
        <F I="37" S="4668" STDDEV="0.000" HIGHLIGHT="false" HIDE="false" GAP="false" />
        <F I="38" S="12228" STDDEV="0.000" HIGHLIGHT="false" HIDE="false" GAP="false" />
        <F I="39" S="24025" STDDEV="0.000" HIGHLIGHT="false" HIDE="false" GAP="false" />
        <F I="40" S="14964" STDDEV="0.000" HIGHLIGHT="false" HIDE="false" GAP="false" />
        <F I="41" S="13236" STDDEV="0.000" HIGHLIGHT="false" HIDE="false" GAP="false" />
        <F I="42" S="12205" STDDEV="0.000" HIGHLIGHT="false" HIDE="false" GAP="false" />
        <F I="43" S="4089" STDDEV="0.000" HIGHLIGHT="false" HIDE="false" GAP="false" />
        <F I="44" S="4191" STDDEV="0.000" HIGHLIGHT="false" HIDE="false" GAP="false" />
        <F I="45" S="9749" STDDEV="0.000" HIGHLIGHT="false" HIDE="false" GAP="false" />
        <F I="46" S="14006" STDDEV="0.000" HIGHLIGHT="false" HIDE="false" GAP="false" />
        <F I="47" S="7319" STDDEV="0.000" HIGHLIGHT="false" HIDE="false" GAP="false" />
        <F I="48" S="20127" STDDEV="0.000" HIGHLIGHT="false" HIDE="false" GAP="false" />
        <F I="49" S="22509" STDDEV="0.000" HIGHLIGHT="false" HIDE="false" GAP="false" />
        <F I="50" S="9053" STDDEV="0.000" HIGHLIGHT="false" HIDE="false" GAP="false" />
        <F I="51" S="8139" STDDEV="0.000" HIGHLIGHT="false" HIDE="false" GAP="false" />
        <F I="52" S="3033" STDDEV="0.000" HIGHLIGHT="false" HIDE="false" GAP="false" />
        <F I="53" S="62398" STDDEV="0.000" HIGHLIGHT="false" HIDE="false" GAP="false" />
        <F I="54" S="11460" STDDEV="0.000" HIGHLIGHT="false" HIDE="false" GAP="false" />
        <F I="55" S="10297" STDDEV="0.000" HIGHLIGHT="false" HIDE="false" GAP="false" />
        <F I="56" S="10321" STDDEV="0.000" HIGHLIGHT="false" HIDE="false" GAP="false" />
        <F I="57" S="10044" STDDEV="0.000" HIGHLIGHT="false" HIDE="false" GAP="false" />
        <F I="58" S="6064" STDDEV="0.000" HIGHLIGHT="false" HIDE="false" GAP="false" />
        <F I="59" S="9898" STDDEV="0.000" HIGHLIGHT="false" HIDE="false" GAP="false" />
        <F I="60" S="15258" STDDEV="0.000" HIGHLIGHT="false" HIDE="false" GAP="false" />
        <F I="61" S="10174" STDDEV="0.000" HIGHLIGHT="false" HIDE="false" GAP="false" />
        <F I="62" S="12725" STDDEV="0.000" HIGHLIGHT="false" HIDE="false" GAP="false" />
        <F I="63" S="7307" STDDEV="0.000" HIGHLIGHT="false" HIDE="false" GAP="false" />
        <F I="64" S="8924" STDDEV="0.000" HIGHLIGHT="false" HIDE="false" GAP="false" />
        <F I="65" S="16114" STDDEV="0.000" HIGHLIGHT="false" HIDE="false" GAP="false" />
        <F I="66" S="3832" STDDEV="0.000" HIGHLIGHT="false" HIDE="false" GAP="false" />
        <F I="67" S="5102" STDDEV="0.000" HIGHLIGHT="false" HIDE="false" GAP="false" />
        <F I="68" S="15094" STDDEV="0.000" HIGHLIGHT="false" HIDE="false" GAP="false" />
        <F I="69" S="2670" STDDEV="0.000" HIGHLIGHT="false" HIDE="false" GAP="false" />
        <F I="70" S="3750" STDDEV="0.000" HIGHLIGHT="false" HIDE="false" GAP="false" />
        <F I="71" S="49850" STDDEV="0.000" HIGHLIGHT="false" HIDE="false" GAP="false" />
        <F I="72" S="15325" STDDEV="0.000" HIGHLIGHT="false" HIDE="false" GAP="false" />
        <F I="73" S="2541" STDDEV="0.000" HIGHLIGHT="false" HIDE="false" GAP="false" />
        <F I="74" S="6787" STDDEV="0.000" HIGHLIGHT="false" HIDE="false" GAP="false" />
        <F I="75" S="8528" STDDEV="0.000" HIGHLIGHT="false" HIDE="false" GAP="false" />
        <F I="76" S="10472" STDDEV="0.000" HIGHLIGHT="false" HIDE="false" GAP="false" />
        <F I="77" S="3918" STDDEV="0.000" HIGHLIGHT="false" HIDE="false" GAP="false" />
        <F I="78" S="18061" STDDEV="0.000" HIGHLIGHT="false" HIDE="false" GAP="false" />
        <F I="79" S="3204" STDDEV="0.000" HIGHLIGHT="false" HIDE="false" GAP="false" />
        <F I="80" S="2540" STDDEV="0.000" HIGHLIGHT="false" HIDE="false" GAP="false" />
        <F I="81" S="7760" STDDEV="0.000" HIGHLIGHT="false" HIDE="false" GAP="false" />
        <F I="82" S="4077" STDDEV="0.000" HIGHLIGHT="false" HIDE="false" GAP="false" />
        <F I="83" S="2987" STDDEV="0.000" HIGHLIGHT="false" HIDE="false" GAP="false" />
        <F I="84" S="20037" STDDEV="0.000" HIGHLIGHT="false" HIDE="false" GAP="false" />
        <F I="85" S="4226" STDDEV="0.000" HIGHLIGHT="false" HIDE="false" GAP="false" />
        <F I="86" S="24416" STDDEV="0.000" HIGHLIGHT="false" HIDE="false" GAP="false" />
        <F I="87" S="19808" STDDEV="0.000" HIGHLIGHT="false" HIDE="false" GAP="false" />
        <F I="88" S="22206" STDDEV="0.000" HIGHLIGHT="false" HIDE="false" GAP="false" />
        <F I="89" S="3335" STDDEV="0.000" HIGHLIGHT="false" HIDE="false" GAP="false" />
        <F I="90" S="12357" STDDEV="0.000" HIGHLIGHT="false" HIDE="false" GAP="false" />
        <F I="91" S="3786" STDDEV="0.000" HIGHLIGHT="false" HIDE="false" GAP="false" />
        <F I="92" S="9860" STDDEV="0.000" HIGHLIGHT="false" HIDE="false" GAP="false" />
        <F I="93" S="15511" STDDEV="0.000" HIGHLIGHT="false" HIDE="false" GAP="false" />
        <F I="94" S="20644" STDDEV="0.000" HIGHLIGHT="false" HIDE="false" GAP="false" />
        <F I="95" S="17225" STDDEV="0.000" HIGHLIGHT="false" HIDE="false" GAP="false" />
        <F I="96" S="24750" STDDEV="0.000" HIGHLIGHT="false" HIDE="false" GAP="false" />
        <F I="97" S="4297" STDDEV="0.000" HIGHLIGHT="false" HIDE="false" GAP="false" />
        <F I="98" S="5500" STDDEV="0.000" HIGHLIGHT="false" HIDE="false" GAP="false" />
      </FRAGMENTS>

      <MAP_METRICS STRETCH="0" RECT_AVE="0.00" RECT_ALL="0.00" MID_STDDEV="0.00" R="0.00" WIGGLE="0.00" GAP_STDDEV="0.00" GAP_MAX="0" />
      <FEATURES>

      </FEATURES>

  </RESTRICTION_MAP>
  <RESTRICTION_MAP ID="Vibrio cholerae (020), Chromosome 2" ENZYME="NheI" INSILICO="false">
    <MAP_DISPLAY DBID="2739733" EDITABLE="false" STICK="false" X="10000" Y="100" TRANS="255" ORDER="10" ORIENTATION="1" CIRCULAR="true" GROUPID="-1" />
      <FRAGMENTS SHIFT="0" OFFSET="1">
        <F I="0" S="2019" STDDEV="0.000" HIGHLIGHT="false" HIDE="false" GAP="false" />
        <F I="1" S="22342" STDDEV="0.000" HIGHLIGHT="false" HIDE="false" GAP="false" />
        <F I="2" S="1729" STDDEV="0.000" HIGHLIGHT="false" HIDE="false" GAP="false" />
        <F I="3" S="11770" STDDEV="0.000" HIGHLIGHT="false" HIDE="false" GAP="false" />
        <F I="4" S="10324" STDDEV="0.000" HIGHLIGHT="false" HIDE="false" GAP="false" />
        <F I="5" S="6779" STDDEV="0.000" HIGHLIGHT="false" HIDE="false" GAP="false" />
        <F I="6" S="6457" STDDEV="0.000" HIGHLIGHT="false" HIDE="false" GAP="false" />
        <F I="7" S="2704" STDDEV="0.000" HIGHLIGHT="false" HIDE="false" GAP="false" />
        <F I="8" S="3777" STDDEV="0.000" HIGHLIGHT="false" HIDE="false" GAP="false" />
        <F I="9" S="3003" STDDEV="0.000" HIGHLIGHT="false" HIDE="false" GAP="false" />
        <F I="10" S="15905" STDDEV="0.000" HIGHLIGHT="false" HIDE="false" GAP="false" />
        <F I="11" S="8147" STDDEV="0.000" HIGHLIGHT="false" HIDE="false" GAP="false" />
        <F I="12" S="20601" STDDEV="0.000" HIGHLIGHT="false" HIDE="false" GAP="false" />
        <F I="13" S="12182" STDDEV="0.000" HIGHLIGHT="false" HIDE="false" GAP="false" />
        <F I="14" S="2139" STDDEV="0.000" HIGHLIGHT="false" HIDE="false" GAP="false" />
        <F I="15" S="6162" STDDEV="0.000" HIGHLIGHT="false" HIDE="false" GAP="false" />
        <F I="16" S="7628" STDDEV="0.000" HIGHLIGHT="false" HIDE="false" GAP="false" />
        <F I="17" S="2636" STDDEV="0.000" HIGHLIGHT="false" HIDE="false" GAP="false" />
        <F I="18" S="4801" STDDEV="0.000" HIGHLIGHT="false" HIDE="false" GAP="false" />
        <F I="19" S="12842" STDDEV="0.000" HIGHLIGHT="false" HIDE="false" GAP="false" />
        <F I="20" S="1653" STDDEV="0.000" HIGHLIGHT="false" HIDE="false" GAP="false" />
        <F I="21" S="6391" STDDEV="0.000" HIGHLIGHT="false" HIDE="false" GAP="false" />
        <F I="22" S="4517" STDDEV="0.000" HIGHLIGHT="false" HIDE="false" GAP="false" />
        <F I="23" S="1929" STDDEV="0.000" HIGHLIGHT="false" HIDE="false" GAP="false" />
        <F I="24" S="6941" STDDEV="0.000" HIGHLIGHT="false" HIDE="false" GAP="false" />
        <F I="25" S="12608" STDDEV="0.000" HIGHLIGHT="false" HIDE="false" GAP="false" />
        <F I="26" S="3063" STDDEV="0.000" HIGHLIGHT="false" HIDE="false" GAP="false" />
        <F I="27" S="13049" STDDEV="0.000" HIGHLIGHT="false" HIDE="false" GAP="false" />
        <F I="28" S="2006" STDDEV="0.000" HIGHLIGHT="false" HIDE="false" GAP="false" />
        <F I="29" S="10111" STDDEV="0.000" HIGHLIGHT="false" HIDE="false" GAP="false" />
        <F I="30" S="14187" STDDEV="0.000" HIGHLIGHT="false" HIDE="false" GAP="false" />
        <F I="31" S="1833" STDDEV="0.000" HIGHLIGHT="false" HIDE="false" GAP="false" />
        <F I="32" S="11826" STDDEV="0.000" HIGHLIGHT="false" HIDE="false" GAP="false" />
        <F I="33" S="2999" STDDEV="0.000" HIGHLIGHT="false" HIDE="false" GAP="false" />
        <F I="34" S="8976" STDDEV="0.000" HIGHLIGHT="false" HIDE="false" GAP="false" />
        <F I="35" S="5834" STDDEV="0.000" HIGHLIGHT="false" HIDE="false" GAP="false" />
        <F I="36" S="14972" STDDEV="0.000" HIGHLIGHT="false" HIDE="false" GAP="false" />
        <F I="37" S="10066" STDDEV="0.000" HIGHLIGHT="false" HIDE="false" GAP="false" />
        <F I="38" S="8223" STDDEV="0.000" HIGHLIGHT="false" HIDE="false" GAP="false" />
        <F I="39" S="30542" STDDEV="0.000" HIGHLIGHT="false" HIDE="false" GAP="false" />
        <F I="40" S="31044" STDDEV="0.000" HIGHLIGHT="false" HIDE="false" GAP="false" />
        <F I="41" S="18631" STDDEV="0.000" HIGHLIGHT="false" HIDE="false" GAP="false" />
        <F I="42" S="8011" STDDEV="0.000" HIGHLIGHT="false" HIDE="false" GAP="false" />
        <F I="43" S="5632" STDDEV="0.000" HIGHLIGHT="false" HIDE="false" GAP="false" />
        <F I="44" S="5535" STDDEV="0.000" HIGHLIGHT="false" HIDE="false" GAP="false" />
        <F I="45" S="7388" STDDEV="0.000" HIGHLIGHT="false" HIDE="false" GAP="false" />
        <F I="46" S="7445" STDDEV="0.000" HIGHLIGHT="false" HIDE="false" GAP="false" />
        <F I="47" S="2390" STDDEV="0.000" HIGHLIGHT="false" HIDE="false" GAP="false" />
        <F I="48" S="4147" STDDEV="0.000" HIGHLIGHT="false" HIDE="false" GAP="false" />
        <F I="49" S="17430" STDDEV="0.000" HIGHLIGHT="false" HIDE="false" GAP="false" />
        <F I="50" S="1966" STDDEV="0.000" HIGHLIGHT="false" HIDE="false" GAP="false" />
        <F I="51" S="3248" STDDEV="0.000" HIGHLIGHT="false" HIDE="false" GAP="false" />
        <F I="52" S="6633" STDDEV="0.000" HIGHLIGHT="false" HIDE="false" GAP="false" />
        <F I="53" S="13715" STDDEV="0.000" HIGHLIGHT="false" HIDE="false" GAP="false" />
        <F I="54" S="5407" STDDEV="0.000" HIGHLIGHT="false" HIDE="false" GAP="false" />
        <F I="55" S="18042" STDDEV="0.000" HIGHLIGHT="false" HIDE="false" GAP="false" />
        <F I="56" S="17195" STDDEV="0.000" HIGHLIGHT="false" HIDE="false" GAP="false" />
        <F I="57" S="21439" STDDEV="0.000" HIGHLIGHT="false" HIDE="false" GAP="false" />
        <F I="58" S="9629" STDDEV="0.000" HIGHLIGHT="false" HIDE="false" GAP="false" />
        <F I="59" S="7919" STDDEV="0.000" HIGHLIGHT="false" HIDE="false" GAP="false" />
        <F I="60" S="7330" STDDEV="0.000" HIGHLIGHT="false" HIDE="false" GAP="false" />
        <F I="61" S="18848" STDDEV="0.000" HIGHLIGHT="false" HIDE="false" GAP="false" />
        <F I="62" S="1991" STDDEV="0.000" HIGHLIGHT="false" HIDE="false" GAP="false" />
        <F I="63" S="2917" STDDEV="0.000" HIGHLIGHT="false" HIDE="false" GAP="false" />
        <F I="64" S="5815" STDDEV="0.000" HIGHLIGHT="false" HIDE="false" GAP="false" />
        <F I="65" S="7716" STDDEV="0.000" HIGHLIGHT="false" HIDE="false" GAP="false" />
        <F I="66" S="5305" STDDEV="0.000" HIGHLIGHT="false" HIDE="false" GAP="false" />
        <F I="67" S="27594" STDDEV="0.000" HIGHLIGHT="false" HIDE="false" GAP="false" />
        <F I="68" S="6621" STDDEV="0.000" HIGHLIGHT="false" HIDE="false" GAP="false" />
        <F I="69" S="2102" STDDEV="0.000" HIGHLIGHT="false" HIDE="false" GAP="false" />
        <F I="70" S="2984" STDDEV="0.000" HIGHLIGHT="false" HIDE="false" GAP="false" />
        <F I="71" S="5739" STDDEV="0.000" HIGHLIGHT="false" HIDE="false" GAP="false" />
        <F I="72" S="2420" STDDEV="0.000" HIGHLIGHT="false" HIDE="false" GAP="false" />
        <F I="73" S="23298" STDDEV="0.000" HIGHLIGHT="false" HIDE="false" GAP="false" />
        <F I="74" S="3855" STDDEV="0.000" HIGHLIGHT="false" HIDE="false" GAP="false" />
        <F I="75" S="6386" STDDEV="0.000" HIGHLIGHT="false" HIDE="false" GAP="false" />
        <F I="76" S="12589" STDDEV="0.000" HIGHLIGHT="false" HIDE="false" GAP="false" />
        <F I="77" S="9101" STDDEV="0.000" HIGHLIGHT="false" HIDE="false" GAP="false" />
        <F I="78" S="5609" STDDEV="0.000" HIGHLIGHT="false" HIDE="false" GAP="false" />
        <F I="79" S="7373" STDDEV="0.000" HIGHLIGHT="false" HIDE="false" GAP="false" />
        <F I="80" S="3207" STDDEV="0.000" HIGHLIGHT="false" HIDE="false" GAP="false" />
        <F I="81" S="19555" STDDEV="0.000" HIGHLIGHT="false" HIDE="false" GAP="false" />
        <F I="82" S="5743" STDDEV="0.000" HIGHLIGHT="false" HIDE="false" GAP="false" />
        <F I="83" S="1358" STDDEV="0.000" HIGHLIGHT="false" HIDE="false" GAP="false" />
        <F I="84" S="7636" STDDEV="0.000" HIGHLIGHT="false" HIDE="false" GAP="false" />
        <F I="85" S="5740" STDDEV="0.000" HIGHLIGHT="false" HIDE="false" GAP="false" />
        <F I="86" S="7023" STDDEV="0.000" HIGHLIGHT="false" HIDE="false" GAP="false" />
        <F I="87" S="2441" STDDEV="0.000" HIGHLIGHT="false" HIDE="false" GAP="false" />
        <F I="88" S="11192" STDDEV="0.000" HIGHLIGHT="false" HIDE="false" GAP="false" />
        <F I="89" S="2155" STDDEV="0.000" HIGHLIGHT="false" HIDE="false" GAP="false" />
        <F I="90" S="8674" STDDEV="0.000" HIGHLIGHT="false" HIDE="false" GAP="false" />
        <F I="91" S="4651" STDDEV="0.000" HIGHLIGHT="false" HIDE="false" GAP="false" />
        <F I="92" S="1580" STDDEV="0.000" HIGHLIGHT="false" HIDE="false" GAP="false" />
        <F I="93" S="8490" STDDEV="0.000" HIGHLIGHT="false" HIDE="false" GAP="false" />
        <F I="94" S="7990" STDDEV="0.000" HIGHLIGHT="false" HIDE="false" GAP="false" />
        <F I="95" S="4826" STDDEV="0.000" HIGHLIGHT="false" HIDE="false" GAP="false" />
        <F I="96" S="1855" STDDEV="0.000" HIGHLIGHT="false" HIDE="false" GAP="false" />
        <F I="97" S="5418" STDDEV="0.000" HIGHLIGHT="false" HIDE="false" GAP="false" />
        <F I="98" S="2415" STDDEV="0.000" HIGHLIGHT="false" HIDE="false" GAP="false" />
        <F I="99" S="10040" STDDEV="0.000" HIGHLIGHT="false" HIDE="false" GAP="false" />
        <F I="100" S="2267" STDDEV="0.000" HIGHLIGHT="false" HIDE="false" GAP="false" />
        <F I="101" S="6387" STDDEV="0.000" HIGHLIGHT="false" HIDE="false" GAP="false" />
        <F I="102" S="15285" STDDEV="0.000" HIGHLIGHT="false" HIDE="false" GAP="false" />
        <F I="103" S="12029" STDDEV="0.000" HIGHLIGHT="false" HIDE="false" GAP="false" />
        <F I="104" S="1946" STDDEV="0.000" HIGHLIGHT="false" HIDE="false" GAP="false" />
        <F I="105" S="4097" STDDEV="0.000" HIGHLIGHT="false" HIDE="false" GAP="false" />
        <F I="106" S="10275" STDDEV="0.000" HIGHLIGHT="false" HIDE="false" GAP="false" />
        <F I="107" S="2318" STDDEV="0.000" HIGHLIGHT="false" HIDE="false" GAP="false" />
        <F I="108" S="6388" STDDEV="0.000" HIGHLIGHT="false" HIDE="false" GAP="false" />
        <F I="109" S="8676" STDDEV="0.000" HIGHLIGHT="false" HIDE="false" GAP="false" />
        <F I="110" S="10351" STDDEV="0.000" HIGHLIGHT="false" HIDE="false" GAP="false" />
        <F I="111" S="1606" STDDEV="0.000" HIGHLIGHT="false" HIDE="false" GAP="false" />
        <F I="112" S="21626" STDDEV="0.000" HIGHLIGHT="false" HIDE="false" GAP="false" />
        <F I="113" S="4918" STDDEV="0.000" HIGHLIGHT="false" HIDE="false" GAP="false" />
        <F I="114" S="4276" STDDEV="0.000" HIGHLIGHT="false" HIDE="false" GAP="false" />
        <F I="115" S="11189" STDDEV="0.000" HIGHLIGHT="false" HIDE="false" GAP="false" />
        <F I="116" S="23657" STDDEV="0.000" HIGHLIGHT="false" HIDE="false" GAP="false" />
        <F I="117" S="10038" STDDEV="0.000" HIGHLIGHT="false" HIDE="false" GAP="false" />
        <F I="118" S="18752" STDDEV="0.000" HIGHLIGHT="false" HIDE="false" GAP="false" />
        <F I="119" S="2553" STDDEV="0.000" HIGHLIGHT="false" HIDE="false" GAP="false" />
        <F I="120" S="15345" STDDEV="0.000" HIGHLIGHT="false" HIDE="false" GAP="false" />
        <F I="121" S="3634" STDDEV="0.000" HIGHLIGHT="false" HIDE="false" GAP="false" />
        <F I="122" S="17375" STDDEV="0.000" HIGHLIGHT="false" HIDE="false" GAP="false" />
        <F I="123" S="14453" STDDEV="0.000" HIGHLIGHT="false" HIDE="false" GAP="false" />
        <F I="124" S="7234" STDDEV="0.000" HIGHLIGHT="false" HIDE="false" GAP="false" />
        <F I="125" S="17525" STDDEV="0.000" HIGHLIGHT="false" HIDE="false" GAP="false" />
        <F I="126" S="18182" STDDEV="0.000" HIGHLIGHT="false" HIDE="false" GAP="false" />
        <F I="127" S="18361" STDDEV="0.000" HIGHLIGHT="false" HIDE="false" GAP="false" />
        <F I="128" S="3850" STDDEV="0.000" HIGHLIGHT="false" HIDE="false" GAP="false" />
        <F I="129" S="6919" STDDEV="0.000" HIGHLIGHT="false" HIDE="false" GAP="false" />
        <F I="130" S="10349" STDDEV="0.000" HIGHLIGHT="false" HIDE="false" GAP="false" />
        <F I="131" S="7885" STDDEV="0.000" HIGHLIGHT="false" HIDE="false" GAP="false" />
        <F I="132" S="58210" STDDEV="0.000" HIGHLIGHT="false" HIDE="false" GAP="false" />
      </FRAGMENTS>

      <MAP_METRICS STRETCH="0" RECT_AVE="0.00" RECT_ALL="0.00" MID_STDDEV="0.00" R="0.00" WIGGLE="0.00" GAP_STDDEV="0.00" GAP_MAX="0" />
      <FEATURES>

      </FEATURES>

  </RESTRICTION_MAP>
  <RESTRICTION_MAP ID="Vibrio cholerae (067), Chromosome 2" ENZYME="NheI" INSILICO="false">
    <MAP_DISPLAY DBID="2739735" EDITABLE="false" STICK="false" X="10000" Y="100" TRANS="255" ORDER="10" ORIENTATION="1" CIRCULAR="true" GROUPID="-1" />
      <FRAGMENTS SHIFT="0" OFFSET="1">
        <F I="0" S="20571" STDDEV="0.000" HIGHLIGHT="false" HIDE="false" GAP="false" />
        <F I="1" S="9424" STDDEV="0.000" HIGHLIGHT="false" HIDE="false" GAP="false" />
        <F I="2" S="6435" STDDEV="0.000" HIGHLIGHT="false" HIDE="false" GAP="false" />
        <F I="3" S="3663" STDDEV="0.000" HIGHLIGHT="false" HIDE="false" GAP="false" />
        <F I="4" S="10369" STDDEV="0.000" HIGHLIGHT="false" HIDE="false" GAP="false" />
        <F I="5" S="2558" STDDEV="0.000" HIGHLIGHT="false" HIDE="false" GAP="false" />
        <F I="6" S="2235" STDDEV="0.000" HIGHLIGHT="false" HIDE="false" GAP="false" />
        <F I="7" S="4362" STDDEV="0.000" HIGHLIGHT="false" HIDE="false" GAP="false" />
        <F I="8" S="2081" STDDEV="0.000" HIGHLIGHT="false" HIDE="false" GAP="false" />
        <F I="9" S="24439" STDDEV="0.000" HIGHLIGHT="false" HIDE="false" GAP="false" />
        <F I="10" S="9151" STDDEV="0.000" HIGHLIGHT="false" HIDE="false" GAP="false" />
        <F I="11" S="2873" STDDEV="0.000" HIGHLIGHT="false" HIDE="false" GAP="false" />
        <F I="12" S="4235" STDDEV="0.000" HIGHLIGHT="false" HIDE="false" GAP="false" />
        <F I="13" S="15906" STDDEV="0.000" HIGHLIGHT="false" HIDE="false" GAP="false" />
        <F I="14" S="1761" STDDEV="0.000" HIGHLIGHT="false" HIDE="false" GAP="false" />
        <F I="15" S="2497" STDDEV="0.000" HIGHLIGHT="false" HIDE="false" GAP="false" />
        <F I="16" S="10236" STDDEV="0.000" HIGHLIGHT="false" HIDE="false" GAP="false" />
        <F I="17" S="3079" STDDEV="0.000" HIGHLIGHT="false" HIDE="false" GAP="false" />
        <F I="18" S="4224" STDDEV="0.000" HIGHLIGHT="false" HIDE="false" GAP="false" />
        <F I="19" S="13512" STDDEV="0.000" HIGHLIGHT="false" HIDE="false" GAP="false" />
        <F I="20" S="7568" STDDEV="0.000" HIGHLIGHT="false" HIDE="false" GAP="false" />
        <F I="21" S="13826" STDDEV="0.000" HIGHLIGHT="false" HIDE="false" GAP="false" />
        <F I="22" S="11206" STDDEV="0.000" HIGHLIGHT="false" HIDE="false" GAP="false" />
        <F I="23" S="3492" STDDEV="0.000" HIGHLIGHT="false" HIDE="false" GAP="false" />
        <F I="24" S="1978" STDDEV="0.000" HIGHLIGHT="false" HIDE="false" GAP="false" />
        <F I="25" S="3986" STDDEV="0.000" HIGHLIGHT="false" HIDE="false" GAP="false" />
        <F I="26" S="7067" STDDEV="0.000" HIGHLIGHT="false" HIDE="false" GAP="false" />
        <F I="27" S="5767" STDDEV="0.000" HIGHLIGHT="false" HIDE="false" GAP="false" />
        <F I="28" S="29250" STDDEV="0.000" HIGHLIGHT="false" HIDE="false" GAP="false" />
        <F I="29" S="6922" STDDEV="0.000" HIGHLIGHT="false" HIDE="false" GAP="false" />
        <F I="30" S="9425" STDDEV="0.000" HIGHLIGHT="false" HIDE="false" GAP="false" />
        <F I="31" S="11118" STDDEV="0.000" HIGHLIGHT="false" HIDE="false" GAP="false" />
        <F I="32" S="11564" STDDEV="0.000" HIGHLIGHT="false" HIDE="false" GAP="false" />
        <F I="33" S="2055" STDDEV="0.000" HIGHLIGHT="false" HIDE="false" GAP="false" />
        <F I="34" S="9759" STDDEV="0.000" HIGHLIGHT="false" HIDE="false" GAP="false" />
        <F I="35" S="2047" STDDEV="0.000" HIGHLIGHT="false" HIDE="false" GAP="false" />
        <F I="36" S="5915" STDDEV="0.000" HIGHLIGHT="false" HIDE="false" GAP="false" />
        <F I="37" S="4332" STDDEV="0.000" HIGHLIGHT="false" HIDE="false" GAP="false" />
        <F I="38" S="2647" STDDEV="0.000" HIGHLIGHT="false" HIDE="false" GAP="false" />
        <F I="39" S="1919" STDDEV="0.000" HIGHLIGHT="false" HIDE="false" GAP="false" />
        <F I="40" S="6259" STDDEV="0.000" HIGHLIGHT="false" HIDE="false" GAP="false" />
        <F I="41" S="3979" STDDEV="0.000" HIGHLIGHT="false" HIDE="false" GAP="false" />
        <F I="42" S="2902" STDDEV="0.000" HIGHLIGHT="false" HIDE="false" GAP="false" />
        <F I="43" S="8601" STDDEV="0.000" HIGHLIGHT="false" HIDE="false" GAP="false" />
        <F I="44" S="1735" STDDEV="0.000" HIGHLIGHT="false" HIDE="false" GAP="false" />
        <F I="45" S="8701" STDDEV="0.000" HIGHLIGHT="false" HIDE="false" GAP="false" />
        <F I="46" S="3444" STDDEV="0.000" HIGHLIGHT="false" HIDE="false" GAP="false" />
        <F I="47" S="6551" STDDEV="0.000" HIGHLIGHT="false" HIDE="false" GAP="false" />
        <F I="48" S="2866" STDDEV="0.000" HIGHLIGHT="false" HIDE="false" GAP="false" />
        <F I="49" S="1890" STDDEV="0.000" HIGHLIGHT="false" HIDE="false" GAP="false" />
        <F I="50" S="4887" STDDEV="0.000" HIGHLIGHT="false" HIDE="false" GAP="false" />
        <F I="51" S="6327" STDDEV="0.000" HIGHLIGHT="false" HIDE="false" GAP="false" />
        <F I="52" S="2291" STDDEV="0.000" HIGHLIGHT="false" HIDE="false" GAP="false" />
        <F I="53" S="8539" STDDEV="0.000" HIGHLIGHT="false" HIDE="false" GAP="false" />
        <F I="54" S="6812" STDDEV="0.000" HIGHLIGHT="false" HIDE="false" GAP="false" />
        <F I="55" S="23169" STDDEV="0.000" HIGHLIGHT="false" HIDE="false" GAP="false" />
        <F I="56" S="4723" STDDEV="0.000" HIGHLIGHT="false" HIDE="false" GAP="false" />
        <F I="57" S="12443" STDDEV="0.000" HIGHLIGHT="false" HIDE="false" GAP="false" />
        <F I="58" S="6039" STDDEV="0.000" HIGHLIGHT="false" HIDE="false" GAP="false" />
        <F I="59" S="15476" STDDEV="0.000" HIGHLIGHT="false" HIDE="false" GAP="false" />
        <F I="60" S="6747" STDDEV="0.000" HIGHLIGHT="false" HIDE="false" GAP="false" />
        <F I="61" S="6207" STDDEV="0.000" HIGHLIGHT="false" HIDE="false" GAP="false" />
        <F I="62" S="4520" STDDEV="0.000" HIGHLIGHT="false" HIDE="false" GAP="false" />
        <F I="63" S="5606" STDDEV="0.000" HIGHLIGHT="false" HIDE="false" GAP="false" />
        <F I="64" S="11202" STDDEV="0.000" HIGHLIGHT="false" HIDE="false" GAP="false" />
        <F I="65" S="14440" STDDEV="0.000" HIGHLIGHT="false" HIDE="false" GAP="false" />
        <F I="66" S="13702" STDDEV="0.000" HIGHLIGHT="false" HIDE="false" GAP="false" />
        <F I="67" S="2550" STDDEV="0.000" HIGHLIGHT="false" HIDE="false" GAP="false" />
        <F I="68" S="4858" STDDEV="0.000" HIGHLIGHT="false" HIDE="false" GAP="false" />
        <F I="69" S="3897" STDDEV="0.000" HIGHLIGHT="false" HIDE="false" GAP="false" />
        <F I="70" S="21278" STDDEV="0.000" HIGHLIGHT="false" HIDE="false" GAP="false" />
        <F I="71" S="5352" STDDEV="0.000" HIGHLIGHT="false" HIDE="false" GAP="false" />
        <F I="72" S="7447" STDDEV="0.000" HIGHLIGHT="false" HIDE="false" GAP="false" />
        <F I="73" S="5741" STDDEV="0.000" HIGHLIGHT="false" HIDE="false" GAP="false" />
        <F I="74" S="2351" STDDEV="0.000" HIGHLIGHT="false" HIDE="false" GAP="false" />
        <F I="75" S="4586" STDDEV="0.000" HIGHLIGHT="false" HIDE="false" GAP="false" />
        <F I="76" S="7922" STDDEV="0.000" HIGHLIGHT="false" HIDE="false" GAP="false" />
        <F I="77" S="3180" STDDEV="0.000" HIGHLIGHT="false" HIDE="false" GAP="false" />
        <F I="78" S="5658" STDDEV="0.000" HIGHLIGHT="false" HIDE="false" GAP="false" />
        <F I="79" S="10930" STDDEV="0.000" HIGHLIGHT="false" HIDE="false" GAP="false" />
        <F I="80" S="6563" STDDEV="0.000" HIGHLIGHT="false" HIDE="false" GAP="false" />
        <F I="81" S="2316" STDDEV="0.000" HIGHLIGHT="false" HIDE="false" GAP="false" />
        <F I="82" S="13590" STDDEV="0.000" HIGHLIGHT="false" HIDE="false" GAP="false" />
        <F I="83" S="6775" STDDEV="0.000" HIGHLIGHT="false" HIDE="false" GAP="false" />
        <F I="84" S="8529" STDDEV="0.000" HIGHLIGHT="false" HIDE="false" GAP="false" />
        <F I="85" S="2951" STDDEV="0.000" HIGHLIGHT="false" HIDE="false" GAP="false" />
        <F I="86" S="2298" STDDEV="0.000" HIGHLIGHT="false" HIDE="false" GAP="false" />
        <F I="87" S="13093" STDDEV="0.000" HIGHLIGHT="false" HIDE="false" GAP="false" />
        <F I="88" S="3435" STDDEV="0.000" HIGHLIGHT="false" HIDE="false" GAP="false" />
        <F I="89" S="10889" STDDEV="0.000" HIGHLIGHT="false" HIDE="false" GAP="false" />
        <F I="90" S="4397" STDDEV="0.000" HIGHLIGHT="false" HIDE="false" GAP="false" />
        <F I="91" S="3323" STDDEV="0.000" HIGHLIGHT="false" HIDE="false" GAP="false" />
        <F I="92" S="6159" STDDEV="0.000" HIGHLIGHT="false" HIDE="false" GAP="false" />
        <F I="93" S="2479" STDDEV="0.000" HIGHLIGHT="false" HIDE="false" GAP="false" />
        <F I="94" S="2503" STDDEV="0.000" HIGHLIGHT="false" HIDE="false" GAP="false" />
        <F I="95" S="2191" STDDEV="0.000" HIGHLIGHT="false" HIDE="false" GAP="false" />
        <F I="96" S="4310" STDDEV="0.000" HIGHLIGHT="false" HIDE="false" GAP="false" />
        <F I="97" S="5933" STDDEV="0.000" HIGHLIGHT="false" HIDE="false" GAP="false" />
        <F I="98" S="8999" STDDEV="0.000" HIGHLIGHT="false" HIDE="false" GAP="false" />
        <F I="99" S="2869" STDDEV="0.000" HIGHLIGHT="false" HIDE="false" GAP="false" />
        <F I="100" S="2912" STDDEV="0.000" HIGHLIGHT="false" HIDE="false" GAP="false" />
        <F I="101" S="2483" STDDEV="0.000" HIGHLIGHT="false" HIDE="false" GAP="false" />
        <F I="102" S="18297" STDDEV="0.000" HIGHLIGHT="false" HIDE="false" GAP="false" />
        <F I="103" S="2942" STDDEV="0.000" HIGHLIGHT="false" HIDE="false" GAP="false" />
        <F I="104" S="3223" STDDEV="0.000" HIGHLIGHT="false" HIDE="false" GAP="false" />
        <F I="105" S="3417" STDDEV="0.000" HIGHLIGHT="false" HIDE="false" GAP="false" />
        <F I="106" S="4962" STDDEV="0.000" HIGHLIGHT="false" HIDE="false" GAP="false" />
        <F I="107" S="9285" STDDEV="0.000" HIGHLIGHT="false" HIDE="false" GAP="false" />
        <F I="108" S="2956" STDDEV="0.000" HIGHLIGHT="false" HIDE="false" GAP="false" />
        <F I="109" S="1990" STDDEV="0.000" HIGHLIGHT="false" HIDE="false" GAP="false" />
        <F I="110" S="4142" STDDEV="0.000" HIGHLIGHT="false" HIDE="false" GAP="false" />
        <F I="111" S="11702" STDDEV="0.000" HIGHLIGHT="false" HIDE="false" GAP="false" />
        <F I="112" S="8647" STDDEV="0.000" HIGHLIGHT="false" HIDE="false" GAP="false" />
        <F I="113" S="2407" STDDEV="0.000" HIGHLIGHT="false" HIDE="false" GAP="false" />
        <F I="114" S="2060" STDDEV="0.000" HIGHLIGHT="false" HIDE="false" GAP="false" />
        <F I="115" S="3828" STDDEV="0.000" HIGHLIGHT="false" HIDE="false" GAP="false" />
        <F I="116" S="18302" STDDEV="0.000" HIGHLIGHT="false" HIDE="false" GAP="false" />
        <F I="117" S="3083" STDDEV="0.000" HIGHLIGHT="false" HIDE="false" GAP="false" />
        <F I="118" S="1971" STDDEV="0.000" HIGHLIGHT="false" HIDE="false" GAP="false" />
        <F I="119" S="4750" STDDEV="0.000" HIGHLIGHT="false" HIDE="false" GAP="false" />
        <F I="120" S="2837" STDDEV="0.000" HIGHLIGHT="false" HIDE="false" GAP="false" />
        <F I="121" S="4105" STDDEV="0.000" HIGHLIGHT="false" HIDE="false" GAP="false" />
        <F I="122" S="3723" STDDEV="0.000" HIGHLIGHT="false" HIDE="false" GAP="false" />
        <F I="123" S="8631" STDDEV="0.000" HIGHLIGHT="false" HIDE="false" GAP="false" />
        <F I="124" S="14851" STDDEV="0.000" HIGHLIGHT="false" HIDE="false" GAP="false" />
        <F I="125" S="3728" STDDEV="0.000" HIGHLIGHT="false" HIDE="false" GAP="false" />
        <F I="126" S="2992" STDDEV="0.000" HIGHLIGHT="false" HIDE="false" GAP="false" />
        <F I="127" S="3636" STDDEV="0.000" HIGHLIGHT="false" HIDE="false" GAP="false" />
        <F I="128" S="6882" STDDEV="0.000" HIGHLIGHT="false" HIDE="false" GAP="false" />
        <F I="129" S="8261" STDDEV="0.000" HIGHLIGHT="false" HIDE="false" GAP="false" />
        <F I="130" S="4205" STDDEV="0.000" HIGHLIGHT="false" HIDE="false" GAP="false" />
        <F I="131" S="5611" STDDEV="0.000" HIGHLIGHT="false" HIDE="false" GAP="false" />
        <F I="132" S="6150" STDDEV="0.000" HIGHLIGHT="false" HIDE="false" GAP="false" />
        <F I="133" S="26620" STDDEV="0.000" HIGHLIGHT="false" HIDE="false" GAP="false" />
        <F I="134" S="15554" STDDEV="0.000" HIGHLIGHT="false" HIDE="false" GAP="false" />
        <F I="135" S="4458" STDDEV="0.000" HIGHLIGHT="false" HIDE="false" GAP="false" />
        <F I="136" S="6391" STDDEV="0.000" HIGHLIGHT="false" HIDE="false" GAP="false" />
        <F I="137" S="46380" STDDEV="0.000" HIGHLIGHT="false" HIDE="false" GAP="false" />
        <F I="138" S="25693" STDDEV="0.000" HIGHLIGHT="false" HIDE="false" GAP="false" />
      </FRAGMENTS>

      <MAP_METRICS STRETCH="0" RECT_AVE="0.00" RECT_ALL="0.00" MID_STDDEV="0.00" R="0.00" WIGGLE="0.00" GAP_STDDEV="0.00" GAP_MAX="0" />
      <FEATURES>

      </FEATURES>

  </RESTRICTION_MAP>
  <RESTRICTION_MAP ID="Vibrio cholerae (10432-62 (O27))" ENZYME="NheI" INSILICO="false">
    <MAP_DISPLAY DBID="1" EDITABLE="false" STICK="false" X="10000" Y="400" TRANS="255" ORDER="30" ORIENTATION="1" CIRCULAR="true" GROUPID="-1" />
      <FRAGMENTS SHIFT="0" OFFSET="1">
        <F I="0" S="17456" STDDEV="0.000" HIGHLIGHT="false" HIDE="false" GAP="false" />
        <F I="1" S="22808" STDDEV="0.000" HIGHLIGHT="false" HIDE="false" GAP="false" />
        <F I="2" S="3258" STDDEV="0.000" HIGHLIGHT="false" HIDE="false" GAP="false" />
        <F I="3" S="2123" STDDEV="0.000" HIGHLIGHT="false" HIDE="false" GAP="false" />
        <F I="4" S="25505" STDDEV="0.000" HIGHLIGHT="false" HIDE="false" GAP="false" />
        <F I="5" S="8005" STDDEV="0.000" HIGHLIGHT="false" HIDE="false" GAP="false" />
        <F I="6" S="9631" STDDEV="0.000" HIGHLIGHT="false" HIDE="false" GAP="false" />
        <F I="7" S="2807" STDDEV="0.000" HIGHLIGHT="false" HIDE="false" GAP="false" />
        <F I="8" S="3706" STDDEV="0.000" HIGHLIGHT="false" HIDE="false" GAP="false" />
        <F I="9" S="2805" STDDEV="0.000" HIGHLIGHT="false" HIDE="false" GAP="false" />
        <F I="10" S="3576" STDDEV="0.000" HIGHLIGHT="false" HIDE="false" GAP="false" />
        <F I="11" S="10099" STDDEV="0.000" HIGHLIGHT="false" HIDE="false" GAP="false" />
        <F I="12" S="4924" STDDEV="0.000" HIGHLIGHT="false" HIDE="false" GAP="false" />
        <F I="13" S="2131" STDDEV="0.000" HIGHLIGHT="false" HIDE="false" GAP="false" />
        <F I="14" S="7483" STDDEV="0.000" HIGHLIGHT="false" HIDE="false" GAP="false" />
        <F I="15" S="11332" STDDEV="0.000" HIGHLIGHT="false" HIDE="false" GAP="false" />
        <F I="16" S="31758" STDDEV="0.000" HIGHLIGHT="false" HIDE="false" GAP="false" />
        <F I="17" S="9076" STDDEV="0.000" HIGHLIGHT="false" HIDE="false" GAP="false" />
        <F I="18" S="2979" STDDEV="0.000" HIGHLIGHT="false" HIDE="false" GAP="false" />
        <F I="19" S="10380" STDDEV="0.000" HIGHLIGHT="false" HIDE="false" GAP="false" />
        <F I="20" S="6585" STDDEV="0.000" HIGHLIGHT="false" HIDE="false" GAP="false" />
        <F I="21" S="5253" STDDEV="0.000" HIGHLIGHT="false" HIDE="false" GAP="false" />
        <F I="22" S="7919" STDDEV="0.000" HIGHLIGHT="false" HIDE="false" GAP="false" />
        <F I="23" S="5666" STDDEV="0.000" HIGHLIGHT="false" HIDE="false" GAP="false" />
        <F I="24" S="9105" STDDEV="0.000" HIGHLIGHT="false" HIDE="false" GAP="false" />
        <F I="25" S="43142" STDDEV="0.000" HIGHLIGHT="false" HIDE="false" GAP="false" />
        <F I="26" S="2844" STDDEV="0.000" HIGHLIGHT="false" HIDE="false" GAP="false" />
        <F I="27" S="3603" STDDEV="0.000" HIGHLIGHT="false" HIDE="false" GAP="false" />
        <F I="28" S="3637" STDDEV="0.000" HIGHLIGHT="false" HIDE="false" GAP="false" />
        <F I="29" S="36789" STDDEV="0.000" HIGHLIGHT="false" HIDE="false" GAP="false" />
        <F I="30" S="4586" STDDEV="0.000" HIGHLIGHT="false" HIDE="false" GAP="false" />
        <F I="31" S="8400" STDDEV="0.000" HIGHLIGHT="false" HIDE="false" GAP="false" />
        <F I="32" S="27001" STDDEV="0.000" HIGHLIGHT="false" HIDE="false" GAP="false" />
        <F I="33" S="27184" STDDEV="0.000" HIGHLIGHT="false" HIDE="false" GAP="false" />
        <F I="34" S="5074" STDDEV="0.000" HIGHLIGHT="false" HIDE="false" GAP="false" />
        <F I="35" S="4660" STDDEV="0.000" HIGHLIGHT="false" HIDE="false" GAP="false" />
        <F I="36" S="5227" STDDEV="0.000" HIGHLIGHT="false" HIDE="false" GAP="false" />
        <F I="37" S="18877" STDDEV="0.000" HIGHLIGHT="false" HIDE="false" GAP="false" />
        <F I="38" S="14798" STDDEV="0.000" HIGHLIGHT="false" HIDE="false" GAP="false" />
        <F I="39" S="14571" STDDEV="0.000" HIGHLIGHT="false" HIDE="false" GAP="false" />
        <F I="40" S="69397" STDDEV="0.000" HIGHLIGHT="false" HIDE="false" GAP="false" />
        <F I="41" S="3083" STDDEV="0.000" HIGHLIGHT="false" HIDE="false" GAP="false" />
        <F I="42" S="3788" STDDEV="0.000" HIGHLIGHT="false" HIDE="false" GAP="false" />
        <F I="43" S="6719" STDDEV="0.000" HIGHLIGHT="false" HIDE="false" GAP="false" />
        <F I="44" S="2851" STDDEV="0.000" HIGHLIGHT="false" HIDE="false" GAP="false" />
        <F I="45" S="3084" STDDEV="0.000" HIGHLIGHT="false" HIDE="false" GAP="false" />
        <F I="46" S="16627" STDDEV="0.000" HIGHLIGHT="false" HIDE="false" GAP="false" />
        <F I="47" S="5671" STDDEV="0.000" HIGHLIGHT="false" HIDE="false" GAP="false" />
        <F I="48" S="7930" STDDEV="0.000" HIGHLIGHT="false" HIDE="false" GAP="false" />
        <F I="49" S="8653" STDDEV="0.000" HIGHLIGHT="false" HIDE="false" GAP="false" />
        <F I="50" S="5874" STDDEV="0.000" HIGHLIGHT="false" HIDE="false" GAP="false" />
        <F I="51" S="2189" STDDEV="0.000" HIGHLIGHT="false" HIDE="false" GAP="false" />
        <F I="52" S="13807" STDDEV="0.000" HIGHLIGHT="false" HIDE="false" GAP="false" />
        <F I="53" S="53721" STDDEV="0.000" HIGHLIGHT="false" HIDE="false" GAP="false" />
        <F I="54" S="13492" STDDEV="0.000" HIGHLIGHT="false" HIDE="false" GAP="false" />
        <F I="55" S="4856" STDDEV="0.000" HIGHLIGHT="false" HIDE="false" GAP="false" />
        <F I="56" S="3735" STDDEV="0.000" HIGHLIGHT="false" HIDE="false" GAP="false" />
        <F I="57" S="9150" STDDEV="0.000" HIGHLIGHT="false" HIDE="false" GAP="false" />
        <F I="58" S="4166" STDDEV="0.000" HIGHLIGHT="false" HIDE="false" GAP="false" />
        <F I="59" S="7806" STDDEV="0.000" HIGHLIGHT="false" HIDE="false" GAP="false" />
        <F I="60" S="6275" STDDEV="0.000" HIGHLIGHT="false" HIDE="false" GAP="false" />
        <F I="61" S="3155" STDDEV="0.000" HIGHLIGHT="false" HIDE="false" GAP="false" />
        <F I="62" S="7096" STDDEV="0.000" HIGHLIGHT="false" HIDE="false" GAP="false" />
        <F I="63" S="10736" STDDEV="0.000" HIGHLIGHT="false" HIDE="false" GAP="false" />
        <F I="64" S="15951" STDDEV="0.000" HIGHLIGHT="false" HIDE="false" GAP="false" />
        <F I="65" S="13736" STDDEV="0.000" HIGHLIGHT="false" HIDE="false" GAP="false" />
        <F I="66" S="9327" STDDEV="0.000" HIGHLIGHT="false" HIDE="false" GAP="false" />
        <F I="67" S="9346" STDDEV="0.000" HIGHLIGHT="false" HIDE="false" GAP="false" />
        <F I="68" S="3261" STDDEV="0.000" HIGHLIGHT="false" HIDE="false" GAP="false" />
        <F I="69" S="6312" STDDEV="0.000" HIGHLIGHT="false" HIDE="false" GAP="false" />
        <F I="70" S="10615" STDDEV="0.000" HIGHLIGHT="false" HIDE="false" GAP="false" />
        <F I="71" S="63513" STDDEV="0.000" HIGHLIGHT="false" HIDE="false" GAP="false" />
        <F I="72" S="3037" STDDEV="0.000" HIGHLIGHT="false" HIDE="false" GAP="false" />
        <F I="73" S="11512" STDDEV="0.000" HIGHLIGHT="false" HIDE="false" GAP="false" />
        <F I="74" S="4375" STDDEV="0.000" HIGHLIGHT="false" HIDE="false" GAP="false" />
        <F I="75" S="4145" STDDEV="0.000" HIGHLIGHT="false" HIDE="false" GAP="false" />
        <F I="76" S="18428" STDDEV="0.000" HIGHLIGHT="false" HIDE="false" GAP="false" />
        <F I="77" S="18326" STDDEV="0.000" HIGHLIGHT="false" HIDE="false" GAP="false" />
        <F I="78" S="3098" STDDEV="0.000" HIGHLIGHT="false" HIDE="false" GAP="false" />
        <F I="79" S="6370" STDDEV="0.000" HIGHLIGHT="false" HIDE="false" GAP="false" />
        <F I="80" S="3394" STDDEV="0.000" HIGHLIGHT="false" HIDE="false" GAP="false" />
        <F I="81" S="10029" STDDEV="0.000" HIGHLIGHT="false" HIDE="false" GAP="false" />
        <F I="82" S="6079" STDDEV="0.000" HIGHLIGHT="false" HIDE="false" GAP="false" />
        <F I="83" S="9091" STDDEV="0.000" HIGHLIGHT="false" HIDE="false" GAP="false" />
        <F I="84" S="2099" STDDEV="0.000" HIGHLIGHT="false" HIDE="false" GAP="false" />
        <F I="85" S="5683" STDDEV="0.000" HIGHLIGHT="false" HIDE="false" GAP="false" />
        <F I="86" S="4949" STDDEV="0.000" HIGHLIGHT="false" HIDE="false" GAP="false" />
        <F I="87" S="3271" STDDEV="0.000" HIGHLIGHT="false" HIDE="false" GAP="false" />
        <F I="88" S="4167" STDDEV="0.000" HIGHLIGHT="false" HIDE="false" GAP="false" />
        <F I="89" S="10019" STDDEV="0.000" HIGHLIGHT="false" HIDE="false" GAP="false" />
        <F I="90" S="14353" STDDEV="0.000" HIGHLIGHT="false" HIDE="false" GAP="false" />
        <F I="91" S="3723" STDDEV="0.000" HIGHLIGHT="false" HIDE="false" GAP="false" />
        <F I="92" S="10984" STDDEV="0.000" HIGHLIGHT="false" HIDE="false" GAP="false" />
        <F I="93" S="1929" STDDEV="0.000" HIGHLIGHT="false" HIDE="false" GAP="false" />
        <F I="94" S="9370" STDDEV="0.000" HIGHLIGHT="false" HIDE="false" GAP="false" />
        <F I="95" S="4997" STDDEV="0.000" HIGHLIGHT="false" HIDE="false" GAP="false" />
        <F I="96" S="8586" STDDEV="0.000" HIGHLIGHT="false" HIDE="false" GAP="false" />
        <F I="97" S="22716" STDDEV="0.000" HIGHLIGHT="false" HIDE="false" GAP="false" />
        <F I="98" S="2771" STDDEV="0.000" HIGHLIGHT="false" HIDE="false" GAP="false" />
        <F I="99" S="11559" STDDEV="0.000" HIGHLIGHT="false" HIDE="false" GAP="false" />
        <F I="100" S="4081" STDDEV="0.000" HIGHLIGHT="false" HIDE="false" GAP="false" />
        <F I="101" S="10864" STDDEV="0.000" HIGHLIGHT="false" HIDE="false" GAP="false" />
        <F I="102" S="1888" STDDEV="0.000" HIGHLIGHT="false" HIDE="false" GAP="false" />
        <F I="103" S="3982" STDDEV="0.000" HIGHLIGHT="false" HIDE="false" GAP="false" />
        <F I="104" S="3249" STDDEV="0.000" HIGHLIGHT="false" HIDE="false" GAP="false" />
        <F I="105" S="7809" STDDEV="0.000" HIGHLIGHT="false" HIDE="false" GAP="false" />
        <F I="106" S="3903" STDDEV="0.000" HIGHLIGHT="false" HIDE="false" GAP="false" />
        <F I="107" S="7797" STDDEV="0.000" HIGHLIGHT="false" HIDE="false" GAP="false" />
        <F I="108" S="2712" STDDEV="0.000" HIGHLIGHT="false" HIDE="false" GAP="false" />
        <F I="109" S="3731" STDDEV="0.000" HIGHLIGHT="false" HIDE="false" GAP="false" />
        <F I="110" S="15572" STDDEV="0.000" HIGHLIGHT="false" HIDE="false" GAP="false" />
        <F I="111" S="12817" STDDEV="0.000" HIGHLIGHT="false" HIDE="false" GAP="false" />
        <F I="112" S="2770" STDDEV="0.000" HIGHLIGHT="false" HIDE="false" GAP="false" />
        <F I="113" S="6525" STDDEV="0.000" HIGHLIGHT="false" HIDE="false" GAP="false" />
        <F I="114" S="10399" STDDEV="0.000" HIGHLIGHT="false" HIDE="false" GAP="false" />
        <F I="115" S="2884" STDDEV="0.000" HIGHLIGHT="false" HIDE="false" GAP="false" />
        <F I="116" S="1966" STDDEV="0.000" HIGHLIGHT="false" HIDE="false" GAP="false" />
        <F I="117" S="23845" STDDEV="0.000" HIGHLIGHT="false" HIDE="false" GAP="false" />
        <F I="118" S="3073" STDDEV="0.000" HIGHLIGHT="false" HIDE="false" GAP="false" />
        <F I="119" S="3725" STDDEV="0.000" HIGHLIGHT="false" HIDE="false" GAP="false" />
        <F I="120" S="21740" STDDEV="0.000" HIGHLIGHT="false" HIDE="false" GAP="false" />
        <F I="121" S="2169" STDDEV="0.000" HIGHLIGHT="false" HIDE="false" GAP="false" />
        <F I="122" S="24185" STDDEV="0.000" HIGHLIGHT="false" HIDE="false" GAP="false" />
        <F I="123" S="15043" STDDEV="0.000" HIGHLIGHT="false" HIDE="false" GAP="false" />
        <F I="124" S="19009" STDDEV="0.000" HIGHLIGHT="false" HIDE="false" GAP="false" />
        <F I="125" S="5619" STDDEV="0.000" HIGHLIGHT="false" HIDE="false" GAP="false" />
        <F I="126" S="3380" STDDEV="0.000" HIGHLIGHT="false" HIDE="false" GAP="false" />
        <F I="127" S="4798" STDDEV="0.000" HIGHLIGHT="false" HIDE="false" GAP="false" />
        <F I="128" S="14417" STDDEV="0.000" HIGHLIGHT="false" HIDE="false" GAP="false" />
        <F I="129" S="4480" STDDEV="0.000" HIGHLIGHT="false" HIDE="false" GAP="false" />
        <F I="130" S="6952" STDDEV="0.000" HIGHLIGHT="false" HIDE="false" GAP="false" />
        <F I="131" S="2916" STDDEV="0.000" HIGHLIGHT="false" HIDE="false" GAP="false" />
        <F I="132" S="16269" STDDEV="0.000" HIGHLIGHT="false" HIDE="false" GAP="false" />
        <F I="133" S="4453" STDDEV="0.000" HIGHLIGHT="false" HIDE="false" GAP="false" />
        <F I="134" S="8808" STDDEV="0.000" HIGHLIGHT="false" HIDE="false" GAP="false" />
        <F I="135" S="13856" STDDEV="0.000" HIGHLIGHT="false" HIDE="false" GAP="false" />
        <F I="136" S="1985" STDDEV="0.000" HIGHLIGHT="false" HIDE="false" GAP="false" />
        <F I="137" S="9265" STDDEV="0.000" HIGHLIGHT="false" HIDE="false" GAP="false" />
        <F I="138" S="10904" STDDEV="0.000" HIGHLIGHT="false" HIDE="false" GAP="false" />
        <F I="139" S="32662" STDDEV="0.000" HIGHLIGHT="false" HIDE="false" GAP="false" />
        <F I="140" S="4078" STDDEV="0.000" HIGHLIGHT="false" HIDE="false" GAP="false" />
        <F I="141" S="5177" STDDEV="0.000" HIGHLIGHT="false" HIDE="false" GAP="false" />
        <F I="142" S="9415" STDDEV="0.000" HIGHLIGHT="false" HIDE="false" GAP="false" />
        <F I="143" S="13698" STDDEV="0.000" HIGHLIGHT="false" HIDE="false" GAP="false" />
        <F I="144" S="4111" STDDEV="0.000" HIGHLIGHT="false" HIDE="false" GAP="false" />
        <F I="145" S="2092" STDDEV="0.000" HIGHLIGHT="false" HIDE="false" GAP="false" />
        <F I="146" S="10412" STDDEV="0.000" HIGHLIGHT="false" HIDE="false" GAP="false" />
        <F I="147" S="3054" STDDEV="0.000" HIGHLIGHT="false" HIDE="false" GAP="false" />
        <F I="148" S="10641" STDDEV="0.000" HIGHLIGHT="false" HIDE="false" GAP="false" />
        <F I="149" S="3327" STDDEV="0.000" HIGHLIGHT="false" HIDE="false" GAP="false" />
        <F I="150" S="11257" STDDEV="0.000" HIGHLIGHT="false" HIDE="false" GAP="false" />
        <F I="151" S="7311" STDDEV="0.000" HIGHLIGHT="false" HIDE="false" GAP="false" />
        <F I="152" S="11619" STDDEV="0.000" HIGHLIGHT="false" HIDE="false" GAP="false" />
        <F I="153" S="7196" STDDEV="0.000" HIGHLIGHT="false" HIDE="false" GAP="false" />
        <F I="154" S="6470" STDDEV="0.000" HIGHLIGHT="false" HIDE="false" GAP="false" />
        <F I="155" S="3528" STDDEV="0.000" HIGHLIGHT="false" HIDE="false" GAP="false" />
        <F I="156" S="12895" STDDEV="0.000" HIGHLIGHT="false" HIDE="false" GAP="false" />
        <F I="157" S="8554" STDDEV="0.000" HIGHLIGHT="false" HIDE="false" GAP="false" />
        <F I="158" S="22892" STDDEV="0.000" HIGHLIGHT="false" HIDE="false" GAP="false" />
        <F I="159" S="5294" STDDEV="0.000" HIGHLIGHT="false" HIDE="false" GAP="false" />
        <F I="160" S="3159" STDDEV="0.000" HIGHLIGHT="false" HIDE="false" GAP="false" />
        <F I="161" S="18613" STDDEV="0.000" HIGHLIGHT="false" HIDE="false" GAP="false" />
        <F I="162" S="2478" STDDEV="0.000" HIGHLIGHT="false" HIDE="false" GAP="false" />
        <F I="163" S="7134" STDDEV="0.000" HIGHLIGHT="false" HIDE="false" GAP="false" />
        <F I="164" S="5129" STDDEV="0.000" HIGHLIGHT="false" HIDE="false" GAP="false" />
        <F I="165" S="3559" STDDEV="0.000" HIGHLIGHT="false" HIDE="false" GAP="false" />
        <F I="166" S="8828" STDDEV="0.000" HIGHLIGHT="false" HIDE="false" GAP="false" />
        <F I="167" S="7391" STDDEV="0.000" HIGHLIGHT="false" HIDE="false" GAP="false" />
        <F I="168" S="13717" STDDEV="0.000" HIGHLIGHT="false" HIDE="false" GAP="false" />
        <F I="169" S="18463" STDDEV="0.000" HIGHLIGHT="false" HIDE="false" GAP="false" />
        <F I="170" S="3071" STDDEV="0.000" HIGHLIGHT="false" HIDE="false" GAP="false" />
        <F I="171" S="18523" STDDEV="0.000" HIGHLIGHT="false" HIDE="false" GAP="false" />
        <F I="172" S="9028" STDDEV="0.000" HIGHLIGHT="false" HIDE="false" GAP="false" />
        <F I="173" S="11580" STDDEV="0.000" HIGHLIGHT="false" HIDE="false" GAP="false" />
        <F I="174" S="2638" STDDEV="0.000" HIGHLIGHT="false" HIDE="false" GAP="false" />
        <F I="175" S="2897" STDDEV="0.000" HIGHLIGHT="false" HIDE="false" GAP="false" />
        <F I="176" S="4474" STDDEV="0.000" HIGHLIGHT="false" HIDE="false" GAP="false" />
        <F I="177" S="18772" STDDEV="0.000" HIGHLIGHT="false" HIDE="false" GAP="false" />
        <F I="178" S="3994" STDDEV="0.000" HIGHLIGHT="false" HIDE="false" GAP="false" />
        <F I="179" S="2876" STDDEV="0.000" HIGHLIGHT="false" HIDE="false" GAP="false" />
        <F I="180" S="4064" STDDEV="0.000" HIGHLIGHT="false" HIDE="false" GAP="false" />
        <F I="181" S="10092" STDDEV="0.000" HIGHLIGHT="false" HIDE="false" GAP="false" />
        <F I="182" S="5154" STDDEV="0.000" HIGHLIGHT="false" HIDE="false" GAP="false" />
        <F I="183" S="19669" STDDEV="0.000" HIGHLIGHT="false" HIDE="false" GAP="false" />
        <F I="184" S="3926" STDDEV="0.000" HIGHLIGHT="false" HIDE="false" GAP="false" />
        <F I="185" S="3290" STDDEV="0.000" HIGHLIGHT="false" HIDE="false" GAP="false" />
        <F I="186" S="9766" STDDEV="0.000" HIGHLIGHT="false" HIDE="false" GAP="false" />
        <F I="187" S="7944" STDDEV="0.000" HIGHLIGHT="false" HIDE="false" GAP="false" />
        <F I="188" S="29775" STDDEV="0.000" HIGHLIGHT="false" HIDE="false" GAP="false" />
        <F I="189" S="3640" STDDEV="0.000" HIGHLIGHT="false" HIDE="false" GAP="false" />
        <F I="190" S="4524" STDDEV="0.000" HIGHLIGHT="false" HIDE="false" GAP="false" />
        <F I="191" S="8933" STDDEV="0.000" HIGHLIGHT="false" HIDE="false" GAP="false" />
        <F I="192" S="2205" STDDEV="0.000" HIGHLIGHT="false" HIDE="false" GAP="false" />
        <F I="193" S="6416" STDDEV="0.000" HIGHLIGHT="false" HIDE="false" GAP="false" />
        <F I="194" S="11309" STDDEV="0.000" HIGHLIGHT="false" HIDE="false" GAP="false" />
        <F I="195" S="3759" STDDEV="0.000" HIGHLIGHT="false" HIDE="false" GAP="false" />
        <F I="196" S="17003" STDDEV="0.000" HIGHLIGHT="false" HIDE="false" GAP="false" />
        <F I="197" S="5171" STDDEV="0.000" HIGHLIGHT="false" HIDE="false" GAP="false" />
        <F I="198" S="14487" STDDEV="0.000" HIGHLIGHT="false" HIDE="false" GAP="false" />
        <F I="199" S="14702" STDDEV="0.000" HIGHLIGHT="false" HIDE="false" GAP="false" />
        <F I="200" S="8085" STDDEV="0.000" HIGHLIGHT="false" HIDE="false" GAP="false" />
        <F I="201" S="4643" STDDEV="0.000" HIGHLIGHT="false" HIDE="false" GAP="false" />
        <F I="202" S="3287" STDDEV="0.000" HIGHLIGHT="false" HIDE="false" GAP="false" />
        <F I="203" S="3399" STDDEV="0.000" HIGHLIGHT="false" HIDE="false" GAP="false" />
        <F I="204" S="4164" STDDEV="0.000" HIGHLIGHT="false" HIDE="false" GAP="false" />
        <F I="205" S="10785" STDDEV="0.000" HIGHLIGHT="false" HIDE="false" GAP="false" />
        <F I="206" S="6907" STDDEV="0.000" HIGHLIGHT="false" HIDE="false" GAP="false" />
        <F I="207" S="4067" STDDEV="0.000" HIGHLIGHT="false" HIDE="false" GAP="false" />
        <F I="208" S="5257" STDDEV="0.000" HIGHLIGHT="false" HIDE="false" GAP="false" />
        <F I="209" S="4185" STDDEV="0.000" HIGHLIGHT="false" HIDE="false" GAP="false" />
        <F I="210" S="4151" STDDEV="0.000" HIGHLIGHT="false" HIDE="false" GAP="false" />
        <F I="211" S="7926" STDDEV="0.000" HIGHLIGHT="false" HIDE="false" GAP="false" />
        <F I="212" S="3165" STDDEV="0.000" HIGHLIGHT="false" HIDE="false" GAP="false" />
        <F I="213" S="13162" STDDEV="0.000" HIGHLIGHT="false" HIDE="false" GAP="false" />
        <F I="214" S="3481" STDDEV="0.000" HIGHLIGHT="false" HIDE="false" GAP="false" />
        <F I="215" S="5116" STDDEV="0.000" HIGHLIGHT="false" HIDE="false" GAP="false" />
        <F I="216" S="4013" STDDEV="0.000" HIGHLIGHT="false" HIDE="false" GAP="false" />
        <F I="217" S="3068" STDDEV="0.000" HIGHLIGHT="false" HIDE="false" GAP="false" />
        <F I="218" S="11686" STDDEV="0.000" HIGHLIGHT="false" HIDE="false" GAP="false" />
        <F I="219" S="6830" STDDEV="0.000" HIGHLIGHT="false" HIDE="false" GAP="false" />
        <F I="220" S="7557" STDDEV="0.000" HIGHLIGHT="false" HIDE="false" GAP="false" />
        <F I="221" S="12669" STDDEV="0.000" HIGHLIGHT="false" HIDE="false" GAP="false" />
        <F I="222" S="2866" STDDEV="0.000" HIGHLIGHT="false" HIDE="false" GAP="false" />
        <F I="223" S="3698" STDDEV="0.000" HIGHLIGHT="false" HIDE="false" GAP="false" />
        <F I="224" S="8714" STDDEV="0.000" HIGHLIGHT="false" HIDE="false" GAP="false" />
        <F I="225" S="4939" STDDEV="0.000" HIGHLIGHT="false" HIDE="false" GAP="false" />
        <F I="226" S="4699" STDDEV="0.000" HIGHLIGHT="false" HIDE="false" GAP="false" />
        <F I="227" S="8801" STDDEV="0.000" HIGHLIGHT="false" HIDE="false" GAP="false" />
        <F I="228" S="9870" STDDEV="0.000" HIGHLIGHT="false" HIDE="false" GAP="false" />
        <F I="229" S="12715" STDDEV="0.000" HIGHLIGHT="false" HIDE="false" GAP="false" />
        <F I="230" S="5653" STDDEV="0.000" HIGHLIGHT="false" HIDE="false" GAP="false" />
        <F I="231" S="54489" STDDEV="0.000" HIGHLIGHT="false" HIDE="false" GAP="false" />
        <F I="232" S="10775" STDDEV="0.000" HIGHLIGHT="false" HIDE="false" GAP="false" />
        <F I="233" S="1927" STDDEV="0.000" HIGHLIGHT="false" HIDE="false" GAP="false" />
        <F I="234" S="8058" STDDEV="0.000" HIGHLIGHT="false" HIDE="false" GAP="false" />
        <F I="235" S="9930" STDDEV="0.000" HIGHLIGHT="false" HIDE="false" GAP="false" />
        <F I="236" S="9000" STDDEV="0.000" HIGHLIGHT="false" HIDE="false" GAP="false" />
        <F I="237" S="6886" STDDEV="0.000" HIGHLIGHT="false" HIDE="false" GAP="false" />
        <F I="238" S="3761" STDDEV="0.000" HIGHLIGHT="false" HIDE="false" GAP="false" />
        <F I="239" S="6732" STDDEV="0.000" HIGHLIGHT="false" HIDE="false" GAP="false" />
        <F I="240" S="9129" STDDEV="0.000" HIGHLIGHT="false" HIDE="false" GAP="false" />
        <F I="241" S="4476" STDDEV="0.000" HIGHLIGHT="false" HIDE="false" GAP="false" />
        <F I="242" S="2918" STDDEV="0.000" HIGHLIGHT="false" HIDE="false" GAP="false" />
        <F I="243" S="2679" STDDEV="0.000" HIGHLIGHT="false" HIDE="false" GAP="false" />
        <F I="244" S="19154" STDDEV="0.000" HIGHLIGHT="false" HIDE="false" GAP="false" />
        <F I="245" S="2356" STDDEV="0.000" HIGHLIGHT="false" HIDE="false" GAP="false" />
        <F I="246" S="9198" STDDEV="0.000" HIGHLIGHT="false" HIDE="false" GAP="false" />
        <F I="247" S="3123" STDDEV="0.000" HIGHLIGHT="false" HIDE="false" GAP="false" />
        <F I="248" S="5894" STDDEV="0.000" HIGHLIGHT="false" HIDE="false" GAP="false" />
        <F I="249" S="9039" STDDEV="0.000" HIGHLIGHT="false" HIDE="false" GAP="false" />
        <F I="250" S="4828" STDDEV="0.000" HIGHLIGHT="false" HIDE="false" GAP="false" />
        <F I="251" S="18251" STDDEV="0.000" HIGHLIGHT="false" HIDE="false" GAP="false" />
        <F I="252" S="10320" STDDEV="0.000" HIGHLIGHT="false" HIDE="false" GAP="false" />
        <F I="253" S="3177" STDDEV="0.000" HIGHLIGHT="false" HIDE="false" GAP="false" />
        <F I="254" S="4100" STDDEV="0.000" HIGHLIGHT="false" HIDE="false" GAP="false" />
        <F I="255" S="6803" STDDEV="0.000" HIGHLIGHT="false" HIDE="false" GAP="false" />
        <F I="256" S="5268" STDDEV="0.000" HIGHLIGHT="false" HIDE="false" GAP="false" />
        <F I="257" S="4963" STDDEV="0.000" HIGHLIGHT="false" HIDE="false" GAP="false" />
        <F I="258" S="4628" STDDEV="0.000" HIGHLIGHT="false" HIDE="false" GAP="false" />
        <F I="259" S="3079" STDDEV="0.000" HIGHLIGHT="false" HIDE="false" GAP="false" />
        <F I="260" S="3399" STDDEV="0.000" HIGHLIGHT="false" HIDE="false" GAP="false" />
        <F I="261" S="6923" STDDEV="0.000" HIGHLIGHT="false" HIDE="false" GAP="false" />
        <F I="262" S="1959" STDDEV="0.000" HIGHLIGHT="false" HIDE="false" GAP="false" />
        <F I="263" S="5296" STDDEV="0.000" HIGHLIGHT="false" HIDE="false" GAP="false" />
        <F I="264" S="35466" STDDEV="0.000" HIGHLIGHT="false" HIDE="false" GAP="false" />
        <F I="265" S="19827" STDDEV="0.000" HIGHLIGHT="false" HIDE="false" GAP="false" />
        <F I="266" S="3728" STDDEV="0.000" HIGHLIGHT="false" HIDE="false" GAP="false" />
        <F I="267" S="11567" STDDEV="0.000" HIGHLIGHT="false" HIDE="false" GAP="false" />
        <F I="268" S="9517" STDDEV="0.000" HIGHLIGHT="false" HIDE="false" GAP="false" />
        <F I="269" S="1875" STDDEV="0.000" HIGHLIGHT="false" HIDE="false" GAP="false" />
        <F I="270" S="4037" STDDEV="0.000" HIGHLIGHT="false" HIDE="false" GAP="false" />
        <F I="271" S="4575" STDDEV="0.000" HIGHLIGHT="false" HIDE="false" GAP="false" />
        <F I="272" S="8155" STDDEV="0.000" HIGHLIGHT="false" HIDE="false" GAP="false" />
        <F I="273" S="2177" STDDEV="0.000" HIGHLIGHT="false" HIDE="false" GAP="false" />
        <F I="274" S="7624" STDDEV="0.000" HIGHLIGHT="false" HIDE="false" GAP="false" />
        <F I="275" S="14391" STDDEV="0.000" HIGHLIGHT="false" HIDE="false" GAP="false" />
        <F I="276" S="9455" STDDEV="0.000" HIGHLIGHT="false" HIDE="false" GAP="false" />
        <F I="277" S="5453" STDDEV="0.000" HIGHLIGHT="false" HIDE="false" GAP="false" />
        <F I="278" S="6630" STDDEV="0.000" HIGHLIGHT="false" HIDE="false" GAP="false" />
        <F I="279" S="6564" STDDEV="0.000" HIGHLIGHT="false" HIDE="false" GAP="false" />
        <F I="280" S="3134" STDDEV="0.000" HIGHLIGHT="false" HIDE="false" GAP="false" />
        <F I="281" S="15963" STDDEV="0.000" HIGHLIGHT="false" HIDE="false" GAP="false" />
        <F I="282" S="79966" STDDEV="0.000" HIGHLIGHT="false" HIDE="false" GAP="false" />
        <F I="283" S="2967" STDDEV="0.000" HIGHLIGHT="false" HIDE="false" GAP="false" />
        <F I="284" S="23332" STDDEV="0.000" HIGHLIGHT="false" HIDE="false" GAP="false" />
        <F I="285" S="25846" STDDEV="0.000" HIGHLIGHT="false" HIDE="false" GAP="false" />
        <F I="286" S="2430" STDDEV="0.000" HIGHLIGHT="false" HIDE="false" GAP="false" />
        <F I="287" S="2475" STDDEV="0.000" HIGHLIGHT="false" HIDE="false" GAP="false" />
        <F I="288" S="13903" STDDEV="0.000" HIGHLIGHT="false" HIDE="false" GAP="false" />
        <F I="289" S="12284" STDDEV="0.000" HIGHLIGHT="false" HIDE="false" GAP="false" />
        <F I="290" S="10311" STDDEV="0.000" HIGHLIGHT="false" HIDE="false" GAP="false" />
        <F I="291" S="5592" STDDEV="0.000" HIGHLIGHT="false" HIDE="false" GAP="false" />
        <F I="292" S="8252" STDDEV="0.000" HIGHLIGHT="false" HIDE="false" GAP="false" />
        <F I="293" S="7590" STDDEV="0.000" HIGHLIGHT="false" HIDE="false" GAP="false" />
        <F I="294" S="7355" STDDEV="0.000" HIGHLIGHT="false" HIDE="false" GAP="false" />
        <F I="295" S="2964" STDDEV="0.000" HIGHLIGHT="false" HIDE="false" GAP="false" />
        <F I="296" S="18172" STDDEV="0.000" HIGHLIGHT="false" HIDE="false" GAP="false" />
        <F I="297" S="3059" STDDEV="0.000" HIGHLIGHT="false" HIDE="false" GAP="false" />
        <F I="298" S="8791" STDDEV="0.000" HIGHLIGHT="false" HIDE="false" GAP="false" />
        <F I="299" S="3660" STDDEV="0.000" HIGHLIGHT="false" HIDE="false" GAP="false" />
        <F I="300" S="2916" STDDEV="0.000" HIGHLIGHT="false" HIDE="false" GAP="false" />
        <F I="301" S="12994" STDDEV="0.000" HIGHLIGHT="false" HIDE="false" GAP="false" />
        <F I="302" S="6240" STDDEV="0.000" HIGHLIGHT="false" HIDE="false" GAP="false" />
        <F I="303" S="6001" STDDEV="0.000" HIGHLIGHT="false" HIDE="false" GAP="false" />
        <F I="304" S="3792" STDDEV="0.000" HIGHLIGHT="false" HIDE="false" GAP="false" />
        <F I="305" S="16441" STDDEV="0.000" HIGHLIGHT="false" HIDE="false" GAP="false" />
        <F I="306" S="9468" STDDEV="0.000" HIGHLIGHT="false" HIDE="false" GAP="false" />
        <F I="307" S="3807" STDDEV="0.000" HIGHLIGHT="false" HIDE="false" GAP="false" />
        <F I="308" S="8097" STDDEV="0.000" HIGHLIGHT="false" HIDE="false" GAP="false" />
        <F I="309" S="9381" STDDEV="0.000" HIGHLIGHT="false" HIDE="false" GAP="false" />
        <F I="310" S="9904" STDDEV="0.000" HIGHLIGHT="false" HIDE="false" GAP="false" />
        <F I="311" S="3074" STDDEV="0.000" HIGHLIGHT="false" HIDE="false" GAP="false" />
        <F I="312" S="7929" STDDEV="0.000" HIGHLIGHT="false" HIDE="false" GAP="false" />
        <F I="313" S="4909" STDDEV="0.000" HIGHLIGHT="false" HIDE="false" GAP="false" />
        <F I="314" S="8673" STDDEV="0.000" HIGHLIGHT="false" HIDE="false" GAP="false" />
        <F I="315" S="8590" STDDEV="0.000" HIGHLIGHT="false" HIDE="false" GAP="false" />
        <F I="316" S="11585" STDDEV="0.000" HIGHLIGHT="false" HIDE="false" GAP="false" />
        <F I="317" S="11167" STDDEV="0.000" HIGHLIGHT="false" HIDE="false" GAP="false" />
        <F I="318" S="3406" STDDEV="0.000" HIGHLIGHT="false" HIDE="false" GAP="false" />
        <F I="319" S="6387" STDDEV="0.000" HIGHLIGHT="false" HIDE="false" GAP="false" />
        <F I="320" S="3077" STDDEV="0.000" HIGHLIGHT="false" HIDE="false" GAP="false" />
        <F I="321" S="10699" STDDEV="0.000" HIGHLIGHT="false" HIDE="false" GAP="false" />
        <F I="322" S="5626" STDDEV="0.000" HIGHLIGHT="false" HIDE="false" GAP="false" />
        <F I="323" S="4493" STDDEV="0.000" HIGHLIGHT="false" HIDE="false" GAP="false" />
        <F I="324" S="5908" STDDEV="0.000" HIGHLIGHT="false" HIDE="false" GAP="false" />
        <F I="325" S="1932" STDDEV="0.000" HIGHLIGHT="false" HIDE="false" GAP="false" />
        <F I="326" S="11605" STDDEV="0.000" HIGHLIGHT="false" HIDE="false" GAP="false" />
        <F I="327" S="10067" STDDEV="0.000" HIGHLIGHT="false" HIDE="false" GAP="false" />
        <F I="328" S="16868" STDDEV="0.000" HIGHLIGHT="false" HIDE="false" GAP="false" />
        <F I="329" S="4752" STDDEV="0.000" HIGHLIGHT="false" HIDE="false" GAP="false" />
        <F I="330" S="9625" STDDEV="0.000" HIGHLIGHT="false" HIDE="false" GAP="false" />
        <F I="331" S="2345" STDDEV="0.000" HIGHLIGHT="false" HIDE="false" GAP="false" />
        <F I="332" S="14453" STDDEV="0.000" HIGHLIGHT="false" HIDE="false" GAP="false" />
        <F I="333" S="15876" STDDEV="0.000" HIGHLIGHT="false" HIDE="false" GAP="false" />
        <F I="334" S="8861" STDDEV="0.000" HIGHLIGHT="false" HIDE="false" GAP="false" />
        <F I="335" S="3064" STDDEV="0.000" HIGHLIGHT="false" HIDE="false" GAP="false" />
        <F I="336" S="2412" STDDEV="0.000" HIGHLIGHT="false" HIDE="false" GAP="false" />
        <F I="337" S="12454" STDDEV="0.000" HIGHLIGHT="false" HIDE="false" GAP="false" />
        <F I="338" S="2960" STDDEV="0.000" HIGHLIGHT="false" HIDE="false" GAP="false" />
        <F I="339" S="2611" STDDEV="0.000" HIGHLIGHT="false" HIDE="false" GAP="false" />
        <F I="340" S="23380" STDDEV="0.000" HIGHLIGHT="false" HIDE="false" GAP="false" />
        <F I="341" S="17722" STDDEV="0.000" HIGHLIGHT="false" HIDE="false" GAP="false" />
        <F I="342" S="2041" STDDEV="0.000" HIGHLIGHT="false" HIDE="false" GAP="false" />
        <F I="343" S="3197" STDDEV="0.000" HIGHLIGHT="false" HIDE="false" GAP="false" />
        <F I="344" S="4167" STDDEV="0.000" HIGHLIGHT="false" HIDE="false" GAP="false" />
        <F I="345" S="6967" STDDEV="0.000" HIGHLIGHT="false" HIDE="false" GAP="false" />
        <F I="346" S="14769" STDDEV="0.000" HIGHLIGHT="false" HIDE="false" GAP="false" />
        <F I="347" S="2587" STDDEV="0.000" HIGHLIGHT="false" HIDE="false" GAP="false" />
        <F I="348" S="4311" STDDEV="0.000" HIGHLIGHT="false" HIDE="false" GAP="false" />
        <F I="349" S="33212" STDDEV="0.000" HIGHLIGHT="false" HIDE="false" GAP="false" />
        <F I="350" S="6770" STDDEV="0.000" HIGHLIGHT="false" HIDE="false" GAP="false" />
        <F I="351" S="2405" STDDEV="0.000" HIGHLIGHT="false" HIDE="false" GAP="false" />
        <F I="352" S="13828" STDDEV="0.000" HIGHLIGHT="false" HIDE="false" GAP="false" />
        <F I="353" S="3215" STDDEV="0.000" HIGHLIGHT="false" HIDE="false" GAP="false" />
        <F I="354" S="2717" STDDEV="0.000" HIGHLIGHT="false" HIDE="false" GAP="false" />
        <F I="355" S="4215" STDDEV="0.000" HIGHLIGHT="false" HIDE="false" GAP="false" />
        <F I="356" S="17358" STDDEV="0.000" HIGHLIGHT="false" HIDE="false" GAP="false" />
        <F I="357" S="5369" STDDEV="0.000" HIGHLIGHT="false" HIDE="false" GAP="false" />
        <F I="358" S="4921" STDDEV="0.000" HIGHLIGHT="false" HIDE="false" GAP="false" />
        <F I="359" S="2800" STDDEV="0.000" HIGHLIGHT="false" HIDE="false" GAP="false" />
        <F I="360" S="6364" STDDEV="0.000" HIGHLIGHT="false" HIDE="false" GAP="false" />
        <F I="361" S="8196" STDDEV="0.000" HIGHLIGHT="false" HIDE="false" GAP="false" />
        <F I="362" S="2862" STDDEV="0.000" HIGHLIGHT="false" HIDE="false" GAP="false" />
        <F I="363" S="4120" STDDEV="0.000" HIGHLIGHT="false" HIDE="false" GAP="false" />
        <F I="364" S="6906" STDDEV="0.000" HIGHLIGHT="false" HIDE="false" GAP="false" />
        <F I="365" S="4811" STDDEV="0.000" HIGHLIGHT="false" HIDE="false" GAP="false" />
        <F I="366" S="16784" STDDEV="0.000" HIGHLIGHT="false" HIDE="false" GAP="false" />
        <F I="367" S="7873" STDDEV="0.000" HIGHLIGHT="false" HIDE="false" GAP="false" />
        <F I="368" S="4921" STDDEV="0.000" HIGHLIGHT="false" HIDE="false" GAP="false" />
        <F I="369" S="2092" STDDEV="0.000" HIGHLIGHT="false" HIDE="false" GAP="false" />
        <F I="370" S="2192" STDDEV="0.000" HIGHLIGHT="false" HIDE="false" GAP="false" />
        <F I="371" S="9390" STDDEV="0.000" HIGHLIGHT="false" HIDE="false" GAP="false" />
        <F I="372" S="8466" STDDEV="0.000" HIGHLIGHT="false" HIDE="false" GAP="false" />
        <F I="373" S="9171" STDDEV="0.000" HIGHLIGHT="false" HIDE="false" GAP="false" />
        <F I="374" S="2453" STDDEV="0.000" HIGHLIGHT="false" HIDE="false" GAP="false" />
        <F I="375" S="2708" STDDEV="0.000" HIGHLIGHT="false" HIDE="false" GAP="false" />
        <F I="376" S="4921" STDDEV="0.000" HIGHLIGHT="false" HIDE="false" GAP="false" />
        <F I="377" S="4962" STDDEV="0.000" HIGHLIGHT="false" HIDE="false" GAP="false" />
        <F I="378" S="4052" STDDEV="0.000" HIGHLIGHT="false" HIDE="false" GAP="false" />
        <F I="379" S="12451" STDDEV="0.000" HIGHLIGHT="false" HIDE="false" GAP="false" />
        <F I="380" S="3211" STDDEV="0.000" HIGHLIGHT="false" HIDE="false" GAP="false" />
        <F I="381" S="22763" STDDEV="0.000" HIGHLIGHT="false" HIDE="false" GAP="false" />
        <F I="382" S="4527" STDDEV="0.000" HIGHLIGHT="false" HIDE="false" GAP="false" />
        <F I="383" S="2703" STDDEV="0.000" HIGHLIGHT="false" HIDE="false" GAP="false" />
        <F I="384" S="5395" STDDEV="0.000" HIGHLIGHT="false" HIDE="false" GAP="false" />
        <F I="385" S="11872" STDDEV="0.000" HIGHLIGHT="false" HIDE="false" GAP="false" />
        <F I="386" S="6739" STDDEV="0.000" HIGHLIGHT="false" HIDE="false" GAP="false" />
        <F I="387" S="5980" STDDEV="0.000" HIGHLIGHT="false" HIDE="false" GAP="false" />
        <F I="388" S="7219" STDDEV="0.000" HIGHLIGHT="false" HIDE="false" GAP="false" />
        <F I="389" S="2459" STDDEV="0.000" HIGHLIGHT="false" HIDE="false" GAP="false" />
        <F I="390" S="16118" STDDEV="0.000" HIGHLIGHT="false" HIDE="false" GAP="false" />
        <F I="391" S="14957" STDDEV="0.000" HIGHLIGHT="false" HIDE="false" GAP="false" />
        <F I="392" S="5310" STDDEV="0.000" HIGHLIGHT="false" HIDE="false" GAP="false" />
        <F I="393" S="4682" STDDEV="0.000" HIGHLIGHT="false" HIDE="false" GAP="false" />
        <F I="394" S="6994" STDDEV="0.000" HIGHLIGHT="false" HIDE="false" GAP="false" />
        <F I="395" S="3591" STDDEV="0.000" HIGHLIGHT="false" HIDE="false" GAP="false" />
        <F I="396" S="52219" STDDEV="0.000" HIGHLIGHT="false" HIDE="false" GAP="false" />
        <F I="397" S="4084" STDDEV="0.000" HIGHLIGHT="false" HIDE="false" GAP="false" />
        <F I="398" S="18352" STDDEV="0.000" HIGHLIGHT="false" HIDE="false" GAP="false" />
        <F I="399" S="8318" STDDEV="0.000" HIGHLIGHT="false" HIDE="false" GAP="false" />
        <F I="400" S="26787" STDDEV="0.000" HIGHLIGHT="false" HIDE="false" GAP="false" />
        <F I="401" S="4336" STDDEV="0.000" HIGHLIGHT="false" HIDE="false" GAP="false" />
        <F I="402" S="5145" STDDEV="0.000" HIGHLIGHT="false" HIDE="false" GAP="false" />
        <F I="403" S="1785" STDDEV="0.000" HIGHLIGHT="false" HIDE="false" GAP="false" />
        <F I="404" S="41267" STDDEV="0.000" HIGHLIGHT="false" HIDE="false" GAP="false" />
        <F I="405" S="2306" STDDEV="0.000" HIGHLIGHT="false" HIDE="false" GAP="false" />
        <F I="406" S="10471" STDDEV="0.000" HIGHLIGHT="false" HIDE="false" GAP="false" />
        <F I="407" S="3816" STDDEV="0.000" HIGHLIGHT="false" HIDE="false" GAP="false" />
        <F I="408" S="4128" STDDEV="0.000" HIGHLIGHT="false" HIDE="false" GAP="false" />
        <F I="409" S="8472" STDDEV="0.000" HIGHLIGHT="false" HIDE="false" GAP="false" />
        <F I="410" S="12598" STDDEV="0.000" HIGHLIGHT="false" HIDE="false" GAP="false" />
        <F I="411" S="13973" STDDEV="0.000" HIGHLIGHT="false" HIDE="false" GAP="false" />
        <F I="412" S="22686" STDDEV="0.000" HIGHLIGHT="false" HIDE="false" GAP="false" />
        <F I="413" S="11243" STDDEV="0.000" HIGHLIGHT="false" HIDE="false" GAP="false" />
        <F I="414" S="4296" STDDEV="0.000" HIGHLIGHT="false" HIDE="false" GAP="false" />
      </FRAGMENTS>

      <MAP_METRICS STRETCH="0" RECT_AVE="0.00" RECT_ALL="0.00" MID_STDDEV="0.00" R="0.00" WIGGLE="0.00" GAP_STDDEV="0.00" GAP_MAX="0" />
      <FEATURES>

      </FEATURES>

  </RESTRICTION_MAP>
  <RESTRICTION_MAP ID="Vibrio cholerae (1154-74 (O49))" ENZYME="NheI" INSILICO="false">
    <MAP_DISPLAY DBID="2" EDITABLE="false" STICK="false" X="10000" Y="300" TRANS="255" ORDER="20" ORIENTATION="1" CIRCULAR="true" GROUPID="-1" />
      <FRAGMENTS SHIFT="0" OFFSET="1">
        <F I="0" S="1853" STDDEV="0.000" HIGHLIGHT="false" HIDE="false" GAP="false" />
        <F I="1" S="3412" STDDEV="0.000" HIGHLIGHT="false" HIDE="false" GAP="false" />
        <F I="2" S="2678" STDDEV="0.000" HIGHLIGHT="false" HIDE="false" GAP="false" />
        <F I="3" S="10593" STDDEV="0.000" HIGHLIGHT="false" HIDE="false" GAP="false" />
        <F I="4" S="4624" STDDEV="0.000" HIGHLIGHT="false" HIDE="false" GAP="false" />
        <F I="5" S="2609" STDDEV="0.000" HIGHLIGHT="false" HIDE="false" GAP="false" />
        <F I="6" S="4018" STDDEV="0.000" HIGHLIGHT="false" HIDE="false" GAP="false" />
        <F I="7" S="10562" STDDEV="0.000" HIGHLIGHT="false" HIDE="false" GAP="false" />
        <F I="8" S="9818" STDDEV="0.000" HIGHLIGHT="false" HIDE="false" GAP="false" />
        <F I="9" S="2107" STDDEV="0.000" HIGHLIGHT="false" HIDE="false" GAP="false" />
        <F I="10" S="24907" STDDEV="0.000" HIGHLIGHT="false" HIDE="false" GAP="false" />
        <F I="11" S="1915" STDDEV="0.000" HIGHLIGHT="false" HIDE="false" GAP="false" />
        <F I="12" S="3454" STDDEV="0.000" HIGHLIGHT="false" HIDE="false" GAP="false" />
        <F I="13" S="42999" STDDEV="0.000" HIGHLIGHT="false" HIDE="false" GAP="false" />
        <F I="14" S="4739" STDDEV="0.000" HIGHLIGHT="false" HIDE="false" GAP="false" />
        <F I="15" S="11817" STDDEV="0.000" HIGHLIGHT="false" HIDE="false" GAP="false" />
        <F I="16" S="23264" STDDEV="0.000" HIGHLIGHT="false" HIDE="false" GAP="false" />
        <F I="17" S="2234" STDDEV="0.000" HIGHLIGHT="false" HIDE="false" GAP="false" />
        <F I="18" S="12387" STDDEV="0.000" HIGHLIGHT="false" HIDE="false" GAP="false" />
        <F I="19" S="2814" STDDEV="0.000" HIGHLIGHT="false" HIDE="false" GAP="false" />
        <F I="20" S="13185" STDDEV="0.000" HIGHLIGHT="false" HIDE="false" GAP="false" />
        <F I="21" S="11765" STDDEV="0.000" HIGHLIGHT="false" HIDE="false" GAP="false" />
        <F I="22" S="3847" STDDEV="0.000" HIGHLIGHT="false" HIDE="false" GAP="false" />
        <F I="23" S="4222" STDDEV="0.000" HIGHLIGHT="false" HIDE="false" GAP="false" />
        <F I="24" S="9999" STDDEV="0.000" HIGHLIGHT="false" HIDE="false" GAP="false" />
        <F I="25" S="7137" STDDEV="0.000" HIGHLIGHT="false" HIDE="false" GAP="false" />
        <F I="26" S="8562" STDDEV="0.000" HIGHLIGHT="false" HIDE="false" GAP="false" />
        <F I="27" S="8060" STDDEV="0.000" HIGHLIGHT="false" HIDE="false" GAP="false" />
        <F I="28" S="3056" STDDEV="0.000" HIGHLIGHT="false" HIDE="false" GAP="false" />
        <F I="29" S="54475" STDDEV="0.000" HIGHLIGHT="false" HIDE="false" GAP="false" />
        <F I="30" S="11458" STDDEV="0.000" HIGHLIGHT="false" HIDE="false" GAP="false" />
        <F I="31" S="10143" STDDEV="0.000" HIGHLIGHT="false" HIDE="false" GAP="false" />
        <F I="32" S="10300" STDDEV="0.000" HIGHLIGHT="false" HIDE="false" GAP="false" />
        <F I="33" S="10158" STDDEV="0.000" HIGHLIGHT="false" HIDE="false" GAP="false" />
        <F I="34" S="5747" STDDEV="0.000" HIGHLIGHT="false" HIDE="false" GAP="false" />
        <F I="35" S="22223" STDDEV="0.000" HIGHLIGHT="false" HIDE="false" GAP="false" />
        <F I="36" S="4046" STDDEV="0.000" HIGHLIGHT="false" HIDE="false" GAP="false" />
        <F I="37" S="8416" STDDEV="0.000" HIGHLIGHT="false" HIDE="false" GAP="false" />
        <F I="38" S="3214" STDDEV="0.000" HIGHLIGHT="false" HIDE="false" GAP="false" />
        <F I="39" S="6876" STDDEV="0.000" HIGHLIGHT="false" HIDE="false" GAP="false" />
        <F I="40" S="8822" STDDEV="0.000" HIGHLIGHT="false" HIDE="false" GAP="false" />
        <F I="41" S="16125" STDDEV="0.000" HIGHLIGHT="false" HIDE="false" GAP="false" />
        <F I="42" S="6724" STDDEV="0.000" HIGHLIGHT="false" HIDE="false" GAP="false" />
        <F I="43" S="17158" STDDEV="0.000" HIGHLIGHT="false" HIDE="false" GAP="false" />
        <F I="44" S="2892" STDDEV="0.000" HIGHLIGHT="false" HIDE="false" GAP="false" />
        <F I="45" S="49479" STDDEV="0.000" HIGHLIGHT="false" HIDE="false" GAP="false" />
        <F I="46" S="3470" STDDEV="0.000" HIGHLIGHT="false" HIDE="false" GAP="false" />
        <F I="47" S="12016" STDDEV="0.000" HIGHLIGHT="false" HIDE="false" GAP="false" />
        <F I="48" S="2182" STDDEV="0.000" HIGHLIGHT="false" HIDE="false" GAP="false" />
        <F I="49" S="6420" STDDEV="0.000" HIGHLIGHT="false" HIDE="false" GAP="false" />
        <F I="50" S="2278" STDDEV="0.000" HIGHLIGHT="false" HIDE="false" GAP="false" />
        <F I="51" S="13594" STDDEV="0.000" HIGHLIGHT="false" HIDE="false" GAP="false" />
        <F I="52" S="8155" STDDEV="0.000" HIGHLIGHT="false" HIDE="false" GAP="false" />
        <F I="53" S="6202" STDDEV="0.000" HIGHLIGHT="false" HIDE="false" GAP="false" />
        <F I="54" S="17787" STDDEV="0.000" HIGHLIGHT="false" HIDE="false" GAP="false" />
        <F I="55" S="2956" STDDEV="0.000" HIGHLIGHT="false" HIDE="false" GAP="false" />
        <F I="56" S="2527" STDDEV="0.000" HIGHLIGHT="false" HIDE="false" GAP="false" />
        <F I="57" S="7638" STDDEV="0.000" HIGHLIGHT="false" HIDE="false" GAP="false" />
        <F I="58" S="4059" STDDEV="0.000" HIGHLIGHT="false" HIDE="false" GAP="false" />
        <F I="59" S="2902" STDDEV="0.000" HIGHLIGHT="false" HIDE="false" GAP="false" />
        <F I="60" S="53476" STDDEV="0.000" HIGHLIGHT="false" HIDE="false" GAP="false" />
        <F I="61" S="25978" STDDEV="0.000" HIGHLIGHT="false" HIDE="false" GAP="false" />
        <F I="62" S="16044" STDDEV="0.000" HIGHLIGHT="false" HIDE="false" GAP="false" />
        <F I="63" S="9138" STDDEV="0.000" HIGHLIGHT="false" HIDE="false" GAP="false" />
        <F I="64" S="4463" STDDEV="0.000" HIGHLIGHT="false" HIDE="false" GAP="false" />
        <F I="65" S="14113" STDDEV="0.000" HIGHLIGHT="false" HIDE="false" GAP="false" />
        <F I="66" S="3404" STDDEV="0.000" HIGHLIGHT="false" HIDE="false" GAP="false" />
        <F I="67" S="2714" STDDEV="0.000" HIGHLIGHT="false" HIDE="false" GAP="false" />
        <F I="68" S="24728" STDDEV="0.000" HIGHLIGHT="false" HIDE="false" GAP="false" />
        <F I="69" S="12909" STDDEV="0.000" HIGHLIGHT="false" HIDE="false" GAP="false" />
        <F I="70" S="6825" STDDEV="0.000" HIGHLIGHT="false" HIDE="false" GAP="false" />
        <F I="71" S="2004" STDDEV="0.000" HIGHLIGHT="false" HIDE="false" GAP="false" />
        <F I="72" S="7509" STDDEV="0.000" HIGHLIGHT="false" HIDE="false" GAP="false" />
        <F I="73" S="7641" STDDEV="0.000" HIGHLIGHT="false" HIDE="false" GAP="false" />
        <F I="74" S="15778" STDDEV="0.000" HIGHLIGHT="false" HIDE="false" GAP="false" />
        <F I="75" S="2105" STDDEV="0.000" HIGHLIGHT="false" HIDE="false" GAP="false" />
        <F I="76" S="4775" STDDEV="0.000" HIGHLIGHT="false" HIDE="false" GAP="false" />
        <F I="77" S="24325" STDDEV="0.000" HIGHLIGHT="false" HIDE="false" GAP="false" />
        <F I="78" S="3026" STDDEV="0.000" HIGHLIGHT="false" HIDE="false" GAP="false" />
        <F I="79" S="9242" STDDEV="0.000" HIGHLIGHT="false" HIDE="false" GAP="false" />
        <F I="80" S="2224" STDDEV="0.000" HIGHLIGHT="false" HIDE="false" GAP="false" />
        <F I="81" S="8319" STDDEV="0.000" HIGHLIGHT="false" HIDE="false" GAP="false" />
        <F I="82" S="2587" STDDEV="0.000" HIGHLIGHT="false" HIDE="false" GAP="false" />
        <F I="83" S="2961" STDDEV="0.000" HIGHLIGHT="false" HIDE="false" GAP="false" />
        <F I="84" S="7941" STDDEV="0.000" HIGHLIGHT="false" HIDE="false" GAP="false" />
        <F I="85" S="14544" STDDEV="0.000" HIGHLIGHT="false" HIDE="false" GAP="false" />
        <F I="86" S="2532" STDDEV="0.000" HIGHLIGHT="false" HIDE="false" GAP="false" />
        <F I="87" S="3995" STDDEV="0.000" HIGHLIGHT="false" HIDE="false" GAP="false" />
        <F I="88" S="1983" STDDEV="0.000" HIGHLIGHT="false" HIDE="false" GAP="false" />
        <F I="89" S="22558" STDDEV="0.000" HIGHLIGHT="false" HIDE="false" GAP="false" />
        <F I="90" S="6050" STDDEV="0.000" HIGHLIGHT="false" HIDE="false" GAP="false" />
        <F I="91" S="5148" STDDEV="0.000" HIGHLIGHT="false" HIDE="false" GAP="false" />
        <F I="92" S="3442" STDDEV="0.000" HIGHLIGHT="false" HIDE="false" GAP="false" />
        <F I="93" S="7111" STDDEV="0.000" HIGHLIGHT="false" HIDE="false" GAP="false" />
        <F I="94" S="8328" STDDEV="0.000" HIGHLIGHT="false" HIDE="false" GAP="false" />
        <F I="95" S="3014" STDDEV="0.000" HIGHLIGHT="false" HIDE="false" GAP="false" />
        <F I="96" S="4603" STDDEV="0.000" HIGHLIGHT="false" HIDE="false" GAP="false" />
        <F I="97" S="6534" STDDEV="0.000" HIGHLIGHT="false" HIDE="false" GAP="false" />
        <F I="98" S="1649" STDDEV="0.000" HIGHLIGHT="false" HIDE="false" GAP="false" />
        <F I="99" S="5163" STDDEV="0.000" HIGHLIGHT="false" HIDE="false" GAP="false" />
        <F I="100" S="13265" STDDEV="0.000" HIGHLIGHT="false" HIDE="false" GAP="false" />
        <F I="101" S="4554" STDDEV="0.000" HIGHLIGHT="false" HIDE="false" GAP="false" />
        <F I="102" S="9571" STDDEV="0.000" HIGHLIGHT="false" HIDE="false" GAP="false" />
        <F I="103" S="3754" STDDEV="0.000" HIGHLIGHT="false" HIDE="false" GAP="false" />
        <F I="104" S="3167" STDDEV="0.000" HIGHLIGHT="false" HIDE="false" GAP="false" />
        <F I="105" S="2329" STDDEV="0.000" HIGHLIGHT="false" HIDE="false" GAP="false" />
        <F I="106" S="14615" STDDEV="0.000" HIGHLIGHT="false" HIDE="false" GAP="false" />
        <F I="107" S="16030" STDDEV="0.000" HIGHLIGHT="false" HIDE="false" GAP="false" />
        <F I="108" S="3145" STDDEV="0.000" HIGHLIGHT="false" HIDE="false" GAP="false" />
        <F I="109" S="6082" STDDEV="0.000" HIGHLIGHT="false" HIDE="false" GAP="false" />
        <F I="110" S="17025" STDDEV="0.000" HIGHLIGHT="false" HIDE="false" GAP="false" />
        <F I="111" S="4678" STDDEV="0.000" HIGHLIGHT="false" HIDE="false" GAP="false" />
        <F I="112" S="2702" STDDEV="0.000" HIGHLIGHT="false" HIDE="false" GAP="false" />
        <F I="113" S="12756" STDDEV="0.000" HIGHLIGHT="false" HIDE="false" GAP="false" />
        <F I="114" S="4269" STDDEV="0.000" HIGHLIGHT="false" HIDE="false" GAP="false" />
        <F I="115" S="36146" STDDEV="0.000" HIGHLIGHT="false" HIDE="false" GAP="false" />
        <F I="116" S="4051" STDDEV="0.000" HIGHLIGHT="false" HIDE="false" GAP="false" />
        <F I="117" S="2352" STDDEV="0.000" HIGHLIGHT="false" HIDE="false" GAP="false" />
        <F I="118" S="5354" STDDEV="0.000" HIGHLIGHT="false" HIDE="false" GAP="false" />
        <F I="119" S="8110" STDDEV="0.000" HIGHLIGHT="false" HIDE="false" GAP="false" />
        <F I="120" S="4187" STDDEV="0.000" HIGHLIGHT="false" HIDE="false" GAP="false" />
        <F I="121" S="52544" STDDEV="0.000" HIGHLIGHT="false" HIDE="false" GAP="false" />
        <F I="122" S="28473" STDDEV="0.000" HIGHLIGHT="false" HIDE="false" GAP="false" />
        <F I="123" S="5829" STDDEV="0.000" HIGHLIGHT="false" HIDE="false" GAP="false" />
        <F I="124" S="15337" STDDEV="0.000" HIGHLIGHT="false" HIDE="false" GAP="false" />
        <F I="125" S="2754" STDDEV="0.000" HIGHLIGHT="false" HIDE="false" GAP="false" />
        <F I="126" S="4670" STDDEV="0.000" HIGHLIGHT="false" HIDE="false" GAP="false" />
        <F I="127" S="1884" STDDEV="0.000" HIGHLIGHT="false" HIDE="false" GAP="false" />
        <F I="128" S="20795" STDDEV="0.000" HIGHLIGHT="false" HIDE="false" GAP="false" />
        <F I="129" S="4762" STDDEV="0.000" HIGHLIGHT="false" HIDE="false" GAP="false" />
        <F I="130" S="3086" STDDEV="0.000" HIGHLIGHT="false" HIDE="false" GAP="false" />
        <F I="131" S="2540" STDDEV="0.000" HIGHLIGHT="false" HIDE="false" GAP="false" />
        <F I="132" S="12907" STDDEV="0.000" HIGHLIGHT="false" HIDE="false" GAP="false" />
        <F I="133" S="29277" STDDEV="0.000" HIGHLIGHT="false" HIDE="false" GAP="false" />
        <F I="134" S="3111" STDDEV="0.000" HIGHLIGHT="false" HIDE="false" GAP="false" />
        <F I="135" S="19721" STDDEV="0.000" HIGHLIGHT="false" HIDE="false" GAP="false" />
        <F I="136" S="14582" STDDEV="0.000" HIGHLIGHT="false" HIDE="false" GAP="false" />
        <F I="137" S="8232" STDDEV="0.000" HIGHLIGHT="false" HIDE="false" GAP="false" />
        <F I="138" S="8943" STDDEV="0.000" HIGHLIGHT="false" HIDE="false" GAP="false" />
        <F I="139" S="1772" STDDEV="0.000" HIGHLIGHT="false" HIDE="false" GAP="false" />
        <F I="140" S="3133" STDDEV="0.000" HIGHLIGHT="false" HIDE="false" GAP="false" />
        <F I="141" S="5620" STDDEV="0.000" HIGHLIGHT="false" HIDE="false" GAP="false" />
        <F I="142" S="2098" STDDEV="0.000" HIGHLIGHT="false" HIDE="false" GAP="false" />
        <F I="143" S="7954" STDDEV="0.000" HIGHLIGHT="false" HIDE="false" GAP="false" />
        <F I="144" S="17566" STDDEV="0.000" HIGHLIGHT="false" HIDE="false" GAP="false" />
        <F I="145" S="1908" STDDEV="0.000" HIGHLIGHT="false" HIDE="false" GAP="false" />
        <F I="146" S="2719" STDDEV="0.000" HIGHLIGHT="false" HIDE="false" GAP="false" />
        <F I="147" S="5463" STDDEV="0.000" HIGHLIGHT="false" HIDE="false" GAP="false" />
        <F I="148" S="23391" STDDEV="0.000" HIGHLIGHT="false" HIDE="false" GAP="false" />
        <F I="149" S="9450" STDDEV="0.000" HIGHLIGHT="false" HIDE="false" GAP="false" />
        <F I="150" S="13680" STDDEV="0.000" HIGHLIGHT="false" HIDE="false" GAP="false" />
        <F I="151" S="2832" STDDEV="0.000" HIGHLIGHT="false" HIDE="false" GAP="false" />
        <F I="152" S="1933" STDDEV="0.000" HIGHLIGHT="false" HIDE="false" GAP="false" />
        <F I="153" S="13956" STDDEV="0.000" HIGHLIGHT="false" HIDE="false" GAP="false" />
        <F I="154" S="12135" STDDEV="0.000" HIGHLIGHT="false" HIDE="false" GAP="false" />
        <F I="155" S="8509" STDDEV="0.000" HIGHLIGHT="false" HIDE="false" GAP="false" />
        <F I="156" S="17006" STDDEV="0.000" HIGHLIGHT="false" HIDE="false" GAP="false" />
        <F I="157" S="3597" STDDEV="0.000" HIGHLIGHT="false" HIDE="false" GAP="false" />
        <F I="158" S="11713" STDDEV="0.000" HIGHLIGHT="false" HIDE="false" GAP="false" />
        <F I="159" S="3213" STDDEV="0.000" HIGHLIGHT="false" HIDE="false" GAP="false" />
        <F I="160" S="10932" STDDEV="0.000" HIGHLIGHT="false" HIDE="false" GAP="false" />
        <F I="161" S="2407" STDDEV="0.000" HIGHLIGHT="false" HIDE="false" GAP="false" />
        <F I="162" S="18604" STDDEV="0.000" HIGHLIGHT="false" HIDE="false" GAP="false" />
        <F I="163" S="8349" STDDEV="0.000" HIGHLIGHT="false" HIDE="false" GAP="false" />
        <F I="164" S="5648" STDDEV="0.000" HIGHLIGHT="false" HIDE="false" GAP="false" />
        <F I="165" S="4613" STDDEV="0.000" HIGHLIGHT="false" HIDE="false" GAP="false" />
        <F I="166" S="45137" STDDEV="0.000" HIGHLIGHT="false" HIDE="false" GAP="false" />
        <F I="167" S="5967" STDDEV="0.000" HIGHLIGHT="false" HIDE="false" GAP="false" />
        <F I="168" S="13011" STDDEV="0.000" HIGHLIGHT="false" HIDE="false" GAP="false" />
        <F I="169" S="1695" STDDEV="0.000" HIGHLIGHT="false" HIDE="false" GAP="false" />
        <F I="170" S="5331" STDDEV="0.000" HIGHLIGHT="false" HIDE="false" GAP="false" />
        <F I="171" S="3139" STDDEV="0.000" HIGHLIGHT="false" HIDE="false" GAP="false" />
        <F I="172" S="2443" STDDEV="0.000" HIGHLIGHT="false" HIDE="false" GAP="false" />
        <F I="173" S="10911" STDDEV="0.000" HIGHLIGHT="false" HIDE="false" GAP="false" />
        <F I="174" S="10482" STDDEV="0.000" HIGHLIGHT="false" HIDE="false" GAP="false" />
        <F I="175" S="4779" STDDEV="0.000" HIGHLIGHT="false" HIDE="false" GAP="false" />
        <F I="176" S="12814" STDDEV="0.000" HIGHLIGHT="false" HIDE="false" GAP="false" />
        <F I="177" S="3534" STDDEV="0.000" HIGHLIGHT="false" HIDE="false" GAP="false" />
        <F I="178" S="6847" STDDEV="0.000" HIGHLIGHT="false" HIDE="false" GAP="false" />
        <F I="179" S="5164" STDDEV="0.000" HIGHLIGHT="false" HIDE="false" GAP="false" />
        <F I="180" S="28636" STDDEV="0.000" HIGHLIGHT="false" HIDE="false" GAP="false" />
        <F I="181" S="3109" STDDEV="0.000" HIGHLIGHT="false" HIDE="false" GAP="false" />
        <F I="182" S="30514" STDDEV="0.000" HIGHLIGHT="false" HIDE="false" GAP="false" />
        <F I="183" S="2128" STDDEV="0.000" HIGHLIGHT="false" HIDE="false" GAP="false" />
        <F I="184" S="27936" STDDEV="0.000" HIGHLIGHT="false" HIDE="false" GAP="false" />
        <F I="185" S="3531" STDDEV="0.000" HIGHLIGHT="false" HIDE="false" GAP="false" />
        <F I="186" S="1805" STDDEV="0.000" HIGHLIGHT="false" HIDE="false" GAP="false" />
        <F I="187" S="10989" STDDEV="0.000" HIGHLIGHT="false" HIDE="false" GAP="false" />
        <F I="188" S="6495" STDDEV="0.000" HIGHLIGHT="false" HIDE="false" GAP="false" />
        <F I="189" S="1691" STDDEV="0.000" HIGHLIGHT="false" HIDE="false" GAP="false" />
        <F I="190" S="2526" STDDEV="0.000" HIGHLIGHT="false" HIDE="false" GAP="false" />
        <F I="191" S="13216" STDDEV="0.000" HIGHLIGHT="false" HIDE="false" GAP="false" />
        <F I="192" S="16301" STDDEV="0.000" HIGHLIGHT="false" HIDE="false" GAP="false" />
        <F I="193" S="4104" STDDEV="0.000" HIGHLIGHT="false" HIDE="false" GAP="false" />
        <F I="194" S="2579" STDDEV="0.000" HIGHLIGHT="false" HIDE="false" GAP="false" />
        <F I="195" S="5190" STDDEV="0.000" HIGHLIGHT="false" HIDE="false" GAP="false" />
        <F I="196" S="3643" STDDEV="0.000" HIGHLIGHT="false" HIDE="false" GAP="false" />
        <F I="197" S="4229" STDDEV="0.000" HIGHLIGHT="false" HIDE="false" GAP="false" />
        <F I="198" S="8418" STDDEV="0.000" HIGHLIGHT="false" HIDE="false" GAP="false" />
        <F I="199" S="1784" STDDEV="0.000" HIGHLIGHT="false" HIDE="false" GAP="false" />
        <F I="200" S="7603" STDDEV="0.000" HIGHLIGHT="false" HIDE="false" GAP="false" />
        <F I="201" S="11370" STDDEV="0.000" HIGHLIGHT="false" HIDE="false" GAP="false" />
        <F I="202" S="4459" STDDEV="0.000" HIGHLIGHT="false" HIDE="false" GAP="false" />
        <F I="203" S="13949" STDDEV="0.000" HIGHLIGHT="false" HIDE="false" GAP="false" />
        <F I="204" S="29286" STDDEV="0.000" HIGHLIGHT="false" HIDE="false" GAP="false" />
        <F I="205" S="4771" STDDEV="0.000" HIGHLIGHT="false" HIDE="false" GAP="false" />
        <F I="206" S="4798" STDDEV="0.000" HIGHLIGHT="false" HIDE="false" GAP="false" />
        <F I="207" S="8343" STDDEV="0.000" HIGHLIGHT="false" HIDE="false" GAP="false" />
        <F I="208" S="15073" STDDEV="0.000" HIGHLIGHT="false" HIDE="false" GAP="false" />
        <F I="209" S="2023" STDDEV="0.000" HIGHLIGHT="false" HIDE="false" GAP="false" />
        <F I="210" S="14305" STDDEV="0.000" HIGHLIGHT="false" HIDE="false" GAP="false" />
        <F I="211" S="15700" STDDEV="0.000" HIGHLIGHT="false" HIDE="false" GAP="false" />
        <F I="212" S="10877" STDDEV="0.000" HIGHLIGHT="false" HIDE="false" GAP="false" />
        <F I="213" S="4132" STDDEV="0.000" HIGHLIGHT="false" HIDE="false" GAP="false" />
        <F I="214" S="3561" STDDEV="0.000" HIGHLIGHT="false" HIDE="false" GAP="false" />
        <F I="215" S="5135" STDDEV="0.000" HIGHLIGHT="false" HIDE="false" GAP="false" />
        <F I="216" S="6044" STDDEV="0.000" HIGHLIGHT="false" HIDE="false" GAP="false" />
        <F I="217" S="2145" STDDEV="0.000" HIGHLIGHT="false" HIDE="false" GAP="false" />
        <F I="218" S="9302" STDDEV="0.000" HIGHLIGHT="false" HIDE="false" GAP="false" />
        <F I="219" S="3625" STDDEV="0.000" HIGHLIGHT="false" HIDE="false" GAP="false" />
        <F I="220" S="3350" STDDEV="0.000" HIGHLIGHT="false" HIDE="false" GAP="false" />
        <F I="221" S="10754" STDDEV="0.000" HIGHLIGHT="false" HIDE="false" GAP="false" />
        <F I="222" S="3726" STDDEV="0.000" HIGHLIGHT="false" HIDE="false" GAP="false" />
        <F I="223" S="5317" STDDEV="0.000" HIGHLIGHT="false" HIDE="false" GAP="false" />
        <F I="224" S="25504" STDDEV="0.000" HIGHLIGHT="false" HIDE="false" GAP="false" />
        <F I="225" S="1915" STDDEV="0.000" HIGHLIGHT="false" HIDE="false" GAP="false" />
        <F I="226" S="5915" STDDEV="0.000" HIGHLIGHT="false" HIDE="false" GAP="false" />
        <F I="227" S="31317" STDDEV="0.000" HIGHLIGHT="false" HIDE="false" GAP="false" />
        <F I="228" S="1847" STDDEV="0.000" HIGHLIGHT="false" HIDE="false" GAP="false" />
        <F I="229" S="9024" STDDEV="0.000" HIGHLIGHT="false" HIDE="false" GAP="false" />
        <F I="230" S="19541" STDDEV="0.000" HIGHLIGHT="false" HIDE="false" GAP="false" />
        <F I="231" S="2883" STDDEV="0.000" HIGHLIGHT="false" HIDE="false" GAP="false" />
        <F I="232" S="1768" STDDEV="0.000" HIGHLIGHT="false" HIDE="false" GAP="false" />
        <F I="233" S="9355" STDDEV="0.000" HIGHLIGHT="false" HIDE="false" GAP="false" />
        <F I="234" S="6648" STDDEV="0.000" HIGHLIGHT="false" HIDE="false" GAP="false" />
        <F I="235" S="27462" STDDEV="0.000" HIGHLIGHT="false" HIDE="false" GAP="false" />
        <F I="236" S="2053" STDDEV="0.000" HIGHLIGHT="false" HIDE="false" GAP="false" />
        <F I="237" S="4405" STDDEV="0.000" HIGHLIGHT="false" HIDE="false" GAP="false" />
        <F I="238" S="9363" STDDEV="0.000" HIGHLIGHT="false" HIDE="false" GAP="false" />
        <F I="239" S="2070" STDDEV="0.000" HIGHLIGHT="false" HIDE="false" GAP="false" />
        <F I="240" S="7057" STDDEV="0.000" HIGHLIGHT="false" HIDE="false" GAP="false" />
        <F I="241" S="11748" STDDEV="0.000" HIGHLIGHT="false" HIDE="false" GAP="false" />
        <F I="242" S="4002" STDDEV="0.000" HIGHLIGHT="false" HIDE="false" GAP="false" />
        <F I="243" S="16491" STDDEV="0.000" HIGHLIGHT="false" HIDE="false" GAP="false" />
        <F I="244" S="5704" STDDEV="0.000" HIGHLIGHT="false" HIDE="false" GAP="false" />
        <F I="245" S="15278" STDDEV="0.000" HIGHLIGHT="false" HIDE="false" GAP="false" />
        <F I="246" S="28403" STDDEV="0.000" HIGHLIGHT="false" HIDE="false" GAP="false" />
        <F I="247" S="3609" STDDEV="0.000" HIGHLIGHT="false" HIDE="false" GAP="false" />
        <F I="248" S="3872" STDDEV="0.000" HIGHLIGHT="false" HIDE="false" GAP="false" />
        <F I="249" S="4455" STDDEV="0.000" HIGHLIGHT="false" HIDE="false" GAP="false" />
        <F I="250" S="11111" STDDEV="0.000" HIGHLIGHT="false" HIDE="false" GAP="false" />
        <F I="251" S="7427" STDDEV="0.000" HIGHLIGHT="false" HIDE="false" GAP="false" />
        <F I="252" S="4137" STDDEV="0.000" HIGHLIGHT="false" HIDE="false" GAP="false" />
        <F I="253" S="9847" STDDEV="0.000" HIGHLIGHT="false" HIDE="false" GAP="false" />
        <F I="254" S="4770" STDDEV="0.000" HIGHLIGHT="false" HIDE="false" GAP="false" />
        <F I="255" S="1849" STDDEV="0.000" HIGHLIGHT="false" HIDE="false" GAP="false" />
        <F I="256" S="9986" STDDEV="0.000" HIGHLIGHT="false" HIDE="false" GAP="false" />
        <F I="257" S="13579" STDDEV="0.000" HIGHLIGHT="false" HIDE="false" GAP="false" />
        <F I="258" S="3524" STDDEV="0.000" HIGHLIGHT="false" HIDE="false" GAP="false" />
        <F I="259" S="5509" STDDEV="0.000" HIGHLIGHT="false" HIDE="false" GAP="false" />
        <F I="260" S="5441" STDDEV="0.000" HIGHLIGHT="false" HIDE="false" GAP="false" />
        <F I="261" S="2827" STDDEV="0.000" HIGHLIGHT="false" HIDE="false" GAP="false" />
        <F I="262" S="12048" STDDEV="0.000" HIGHLIGHT="false" HIDE="false" GAP="false" />
        <F I="263" S="7153" STDDEV="0.000" HIGHLIGHT="false" HIDE="false" GAP="false" />
        <F I="264" S="7927" STDDEV="0.000" HIGHLIGHT="false" HIDE="false" GAP="false" />
        <F I="265" S="13234" STDDEV="0.000" HIGHLIGHT="false" HIDE="false" GAP="false" />
        <F I="266" S="2490" STDDEV="0.000" HIGHLIGHT="false" HIDE="false" GAP="false" />
        <F I="267" S="3791" STDDEV="0.000" HIGHLIGHT="false" HIDE="false" GAP="false" />
        <F I="268" S="5396" STDDEV="0.000" HIGHLIGHT="false" HIDE="false" GAP="false" />
        <F I="269" S="2626" STDDEV="0.000" HIGHLIGHT="false" HIDE="false" GAP="false" />
        <F I="270" S="5022" STDDEV="0.000" HIGHLIGHT="false" HIDE="false" GAP="false" />
        <F I="271" S="4931" STDDEV="0.000" HIGHLIGHT="false" HIDE="false" GAP="false" />
        <F I="272" S="2223" STDDEV="0.000" HIGHLIGHT="false" HIDE="false" GAP="false" />
        <F I="273" S="8005" STDDEV="0.000" HIGHLIGHT="false" HIDE="false" GAP="false" />
        <F I="274" S="10551" STDDEV="0.000" HIGHLIGHT="false" HIDE="false" GAP="false" />
        <F I="275" S="12655" STDDEV="0.000" HIGHLIGHT="false" HIDE="false" GAP="false" />
        <F I="276" S="1800" STDDEV="0.000" HIGHLIGHT="false" HIDE="false" GAP="false" />
        <F I="277" S="6165" STDDEV="0.000" HIGHLIGHT="false" HIDE="false" GAP="false" />
        <F I="278" S="54228" STDDEV="0.000" HIGHLIGHT="false" HIDE="false" GAP="false" />
        <F I="279" S="11514" STDDEV="0.000" HIGHLIGHT="false" HIDE="false" GAP="false" />
        <F I="280" S="2362" STDDEV="0.000" HIGHLIGHT="false" HIDE="false" GAP="false" />
        <F I="281" S="9221" STDDEV="0.000" HIGHLIGHT="false" HIDE="false" GAP="false" />
        <F I="282" S="20024" STDDEV="0.000" HIGHLIGHT="false" HIDE="false" GAP="false" />
        <F I="283" S="5884" STDDEV="0.000" HIGHLIGHT="false" HIDE="false" GAP="false" />
        <F I="284" S="2072" STDDEV="0.000" HIGHLIGHT="false" HIDE="false" GAP="false" />
        <F I="285" S="3568" STDDEV="0.000" HIGHLIGHT="false" HIDE="false" GAP="false" />
        <F I="286" S="7313" STDDEV="0.000" HIGHLIGHT="false" HIDE="false" GAP="false" />
        <F I="287" S="9721" STDDEV="0.000" HIGHLIGHT="false" HIDE="false" GAP="false" />
        <F I="288" S="7392" STDDEV="0.000" HIGHLIGHT="false" HIDE="false" GAP="false" />
        <F I="289" S="2511" STDDEV="0.000" HIGHLIGHT="false" HIDE="false" GAP="false" />
        <F I="290" S="18954" STDDEV="0.000" HIGHLIGHT="false" HIDE="false" GAP="false" />
        <F I="291" S="1961" STDDEV="0.000" HIGHLIGHT="false" HIDE="false" GAP="false" />
        <F I="292" S="12713" STDDEV="0.000" HIGHLIGHT="false" HIDE="false" GAP="false" />
        <F I="293" S="2523" STDDEV="0.000" HIGHLIGHT="false" HIDE="false" GAP="false" />
        <F I="294" S="10602" STDDEV="0.000" HIGHLIGHT="false" HIDE="false" GAP="false" />
        <F I="295" S="8003" STDDEV="0.000" HIGHLIGHT="false" HIDE="false" GAP="false" />
        <F I="296" S="1934" STDDEV="0.000" HIGHLIGHT="false" HIDE="false" GAP="false" />
        <F I="297" S="7101" STDDEV="0.000" HIGHLIGHT="false" HIDE="false" GAP="false" />
        <F I="298" S="25351" STDDEV="0.000" HIGHLIGHT="false" HIDE="false" GAP="false" />
        <F I="299" S="3056" STDDEV="0.000" HIGHLIGHT="false" HIDE="false" GAP="false" />
        <F I="300" S="4089" STDDEV="0.000" HIGHLIGHT="false" HIDE="false" GAP="false" />
        <F I="301" S="13139" STDDEV="0.000" HIGHLIGHT="false" HIDE="false" GAP="false" />
        <F I="302" S="5352" STDDEV="0.000" HIGHLIGHT="false" HIDE="false" GAP="false" />
        <F I="303" S="4990" STDDEV="0.000" HIGHLIGHT="false" HIDE="false" GAP="false" />
        <F I="304" S="2947" STDDEV="0.000" HIGHLIGHT="false" HIDE="false" GAP="false" />
        <F I="305" S="2355" STDDEV="0.000" HIGHLIGHT="false" HIDE="false" GAP="false" />
        <F I="306" S="2862" STDDEV="0.000" HIGHLIGHT="false" HIDE="false" GAP="false" />
        <F I="307" S="7033" STDDEV="0.000" HIGHLIGHT="false" HIDE="false" GAP="false" />
        <F I="308" S="1971" STDDEV="0.000" HIGHLIGHT="false" HIDE="false" GAP="false" />
        <F I="309" S="5832" STDDEV="0.000" HIGHLIGHT="false" HIDE="false" GAP="false" />
        <F I="310" S="36143" STDDEV="0.000" HIGHLIGHT="false" HIDE="false" GAP="false" />
        <F I="311" S="16676" STDDEV="0.000" HIGHLIGHT="false" HIDE="false" GAP="false" />
        <F I="312" S="3765" STDDEV="0.000" HIGHLIGHT="false" HIDE="false" GAP="false" />
        <F I="313" S="2554" STDDEV="0.000" HIGHLIGHT="false" HIDE="false" GAP="false" />
        <F I="314" S="4517" STDDEV="0.000" HIGHLIGHT="false" HIDE="false" GAP="false" />
        <F I="315" S="14176" STDDEV="0.000" HIGHLIGHT="false" HIDE="false" GAP="false" />
        <F I="316" S="1608" STDDEV="0.000" HIGHLIGHT="false" HIDE="false" GAP="false" />
        <F I="317" S="15337" STDDEV="0.000" HIGHLIGHT="false" HIDE="false" GAP="false" />
        <F I="318" S="7392" STDDEV="0.000" HIGHLIGHT="false" HIDE="false" GAP="false" />
        <F I="319" S="3732" STDDEV="0.000" HIGHLIGHT="false" HIDE="false" GAP="false" />
        <F I="320" S="98546" STDDEV="0.000" HIGHLIGHT="false" HIDE="false" GAP="false" />
        <F I="321" S="15989" STDDEV="0.000" HIGHLIGHT="false" HIDE="false" GAP="false" />
        <F I="322" S="5313" STDDEV="0.000" HIGHLIGHT="false" HIDE="false" GAP="false" />
        <F I="323" S="3909" STDDEV="0.000" HIGHLIGHT="false" HIDE="false" GAP="false" />
        <F I="324" S="14003" STDDEV="0.000" HIGHLIGHT="false" HIDE="false" GAP="false" />
        <F I="325" S="13794" STDDEV="0.000" HIGHLIGHT="false" HIDE="false" GAP="false" />
        <F I="326" S="2077" STDDEV="0.000" HIGHLIGHT="false" HIDE="false" GAP="false" />
        <F I="327" S="2752" STDDEV="0.000" HIGHLIGHT="false" HIDE="false" GAP="false" />
        <F I="328" S="9088" STDDEV="0.000" HIGHLIGHT="false" HIDE="false" GAP="false" />
        <F I="329" S="11165" STDDEV="0.000" HIGHLIGHT="false" HIDE="false" GAP="false" />
        <F I="330" S="10786" STDDEV="0.000" HIGHLIGHT="false" HIDE="false" GAP="false" />
        <F I="331" S="6115" STDDEV="0.000" HIGHLIGHT="false" HIDE="false" GAP="false" />
        <F I="332" S="9068" STDDEV="0.000" HIGHLIGHT="false" HIDE="false" GAP="false" />
        <F I="333" S="8047" STDDEV="0.000" HIGHLIGHT="false" HIDE="false" GAP="false" />
        <F I="334" S="8020" STDDEV="0.000" HIGHLIGHT="false" HIDE="false" GAP="false" />
        <F I="335" S="3265" STDDEV="0.000" HIGHLIGHT="false" HIDE="false" GAP="false" />
        <F I="336" S="6585" STDDEV="0.000" HIGHLIGHT="false" HIDE="false" GAP="false" />
        <F I="337" S="5511" STDDEV="0.000" HIGHLIGHT="false" HIDE="false" GAP="false" />
        <F I="338" S="8208" STDDEV="0.000" HIGHLIGHT="false" HIDE="false" GAP="false" />
        <F I="339" S="3153" STDDEV="0.000" HIGHLIGHT="false" HIDE="false" GAP="false" />
        <F I="340" S="9422" STDDEV="0.000" HIGHLIGHT="false" HIDE="false" GAP="false" />
        <F I="341" S="3499" STDDEV="0.000" HIGHLIGHT="false" HIDE="false" GAP="false" />
        <F I="342" S="2212" STDDEV="0.000" HIGHLIGHT="false" HIDE="false" GAP="false" />
        <F I="343" S="3173" STDDEV="0.000" HIGHLIGHT="false" HIDE="false" GAP="false" />
        <F I="344" S="13395" STDDEV="0.000" HIGHLIGHT="false" HIDE="false" GAP="false" />
        <F I="345" S="17806" STDDEV="0.000" HIGHLIGHT="false" HIDE="false" GAP="false" />
        <F I="346" S="5797" STDDEV="0.000" HIGHLIGHT="false" HIDE="false" GAP="false" />
        <F I="347" S="6091" STDDEV="0.000" HIGHLIGHT="false" HIDE="false" GAP="false" />
        <F I="348" S="6198" STDDEV="0.000" HIGHLIGHT="false" HIDE="false" GAP="false" />
        <F I="349" S="5176" STDDEV="0.000" HIGHLIGHT="false" HIDE="false" GAP="false" />
        <F I="350" S="6223" STDDEV="0.000" HIGHLIGHT="false" HIDE="false" GAP="false" />
        <F I="351" S="3829" STDDEV="0.000" HIGHLIGHT="false" HIDE="false" GAP="false" />
        <F I="352" S="17188" STDDEV="0.000" HIGHLIGHT="false" HIDE="false" GAP="false" />
        <F I="353" S="10380" STDDEV="0.000" HIGHLIGHT="false" HIDE="false" GAP="false" />
        <F I="354" S="12200" STDDEV="0.000" HIGHLIGHT="false" HIDE="false" GAP="false" />
        <F I="355" S="10142" STDDEV="0.000" HIGHLIGHT="false" HIDE="false" GAP="false" />
        <F I="356" S="11144" STDDEV="0.000" HIGHLIGHT="false" HIDE="false" GAP="false" />
        <F I="357" S="3299" STDDEV="0.000" HIGHLIGHT="false" HIDE="false" GAP="false" />
        <F I="358" S="6671" STDDEV="0.000" HIGHLIGHT="false" HIDE="false" GAP="false" />
        <F I="359" S="5274" STDDEV="0.000" HIGHLIGHT="false" HIDE="false" GAP="false" />
        <F I="360" S="9824" STDDEV="0.000" HIGHLIGHT="false" HIDE="false" GAP="false" />
        <F I="361" S="17709" STDDEV="0.000" HIGHLIGHT="false" HIDE="false" GAP="false" />
        <F I="362" S="19112" STDDEV="0.000" HIGHLIGHT="false" HIDE="false" GAP="false" />
        <F I="363" S="6889" STDDEV="0.000" HIGHLIGHT="false" HIDE="false" GAP="false" />
        <F I="364" S="5755" STDDEV="0.000" HIGHLIGHT="false" HIDE="false" GAP="false" />
        <F I="365" S="6371" STDDEV="0.000" HIGHLIGHT="false" HIDE="false" GAP="false" />
        <F I="366" S="4048" STDDEV="0.000" HIGHLIGHT="false" HIDE="false" GAP="false" />
        <F I="367" S="2157" STDDEV="0.000" HIGHLIGHT="false" HIDE="false" GAP="false" />
        <F I="368" S="13165" STDDEV="0.000" HIGHLIGHT="false" HIDE="false" GAP="false" />
        <F I="369" S="12494" STDDEV="0.000" HIGHLIGHT="false" HIDE="false" GAP="false" />
        <F I="370" S="10385" STDDEV="0.000" HIGHLIGHT="false" HIDE="false" GAP="false" />
        <F I="371" S="17773" STDDEV="0.000" HIGHLIGHT="false" HIDE="false" GAP="false" />
        <F I="372" S="5135" STDDEV="0.000" HIGHLIGHT="false" HIDE="false" GAP="false" />
        <F I="373" S="10710" STDDEV="0.000" HIGHLIGHT="false" HIDE="false" GAP="false" />
        <F I="374" S="2061" STDDEV="0.000" HIGHLIGHT="false" HIDE="false" GAP="false" />
        <F I="375" S="4175" STDDEV="0.000" HIGHLIGHT="false" HIDE="false" GAP="false" />
        <F I="376" S="10663" STDDEV="0.000" HIGHLIGHT="false" HIDE="false" GAP="false" />
        <F I="377" S="14274" STDDEV="0.000" HIGHLIGHT="false" HIDE="false" GAP="false" />
        <F I="378" S="13670" STDDEV="0.000" HIGHLIGHT="false" HIDE="false" GAP="false" />
        <F I="379" S="4111" STDDEV="0.000" HIGHLIGHT="false" HIDE="false" GAP="false" />
        <F I="380" S="7065" STDDEV="0.000" HIGHLIGHT="false" HIDE="false" GAP="false" />
        <F I="381" S="1862" STDDEV="0.000" HIGHLIGHT="false" HIDE="false" GAP="false" />
        <F I="382" S="4108" STDDEV="0.000" HIGHLIGHT="false" HIDE="false" GAP="false" />
        <F I="383" S="13718" STDDEV="0.000" HIGHLIGHT="false" HIDE="false" GAP="false" />
        <F I="384" S="6095" STDDEV="0.000" HIGHLIGHT="false" HIDE="false" GAP="false" />
        <F I="385" S="23878" STDDEV="0.000" HIGHLIGHT="false" HIDE="false" GAP="false" />
        <F I="386" S="3404" STDDEV="0.000" HIGHLIGHT="false" HIDE="false" GAP="false" />
        <F I="387" S="2243" STDDEV="0.000" HIGHLIGHT="false" HIDE="false" GAP="false" />
        <F I="388" S="3405" STDDEV="0.000" HIGHLIGHT="false" HIDE="false" GAP="false" />
        <F I="389" S="5276" STDDEV="0.000" HIGHLIGHT="false" HIDE="false" GAP="false" />
        <F I="390" S="31788" STDDEV="0.000" HIGHLIGHT="false" HIDE="false" GAP="false" />
        <F I="391" S="27794" STDDEV="0.000" HIGHLIGHT="false" HIDE="false" GAP="false" />
        <F I="392" S="9248" STDDEV="0.000" HIGHLIGHT="false" HIDE="false" GAP="false" />
        <F I="393" S="41286" STDDEV="0.000" HIGHLIGHT="false" HIDE="false" GAP="false" />
        <F I="394" S="2210" STDDEV="0.000" HIGHLIGHT="false" HIDE="false" GAP="false" />
        <F I="395" S="9317" STDDEV="0.000" HIGHLIGHT="false" HIDE="false" GAP="false" />
        <F I="396" S="37566" STDDEV="0.000" HIGHLIGHT="false" HIDE="false" GAP="false" />
        <F I="397" S="17351" STDDEV="0.000" HIGHLIGHT="false" HIDE="false" GAP="false" />
        <F I="398" S="6234" STDDEV="0.000" HIGHLIGHT="false" HIDE="false" GAP="false" />
        <F I="399" S="8318" STDDEV="0.000" HIGHLIGHT="false" HIDE="false" GAP="false" />
        <F I="400" S="5710" STDDEV="0.000" HIGHLIGHT="false" HIDE="false" GAP="false" />
        <F I="401" S="7031" STDDEV="0.000" HIGHLIGHT="false" HIDE="false" GAP="false" />
        <F I="402" S="9325" STDDEV="0.000" HIGHLIGHT="false" HIDE="false" GAP="false" />
        <F I="403" S="3618" STDDEV="0.000" HIGHLIGHT="false" HIDE="false" GAP="false" />
        <F I="404" S="2912" STDDEV="0.000" HIGHLIGHT="false" HIDE="false" GAP="false" />
        <F I="405" S="7460" STDDEV="0.000" HIGHLIGHT="false" HIDE="false" GAP="false" />
        <F I="406" S="15485" STDDEV="0.000" HIGHLIGHT="false" HIDE="false" GAP="false" />
        <F I="407" S="2168" STDDEV="0.000" HIGHLIGHT="false" HIDE="false" GAP="false" />
        <F I="408" S="14893" STDDEV="0.000" HIGHLIGHT="false" HIDE="false" GAP="false" />
        <F I="409" S="11936" STDDEV="0.000" HIGHLIGHT="false" HIDE="false" GAP="false" />
        <F I="410" S="8026" STDDEV="0.000" HIGHLIGHT="false" HIDE="false" GAP="false" />
      </FRAGMENTS>

      <MAP_METRICS STRETCH="0" RECT_AVE="0.00" RECT_ALL="0.00" MID_STDDEV="0.00" R="0.00" WIGGLE="0.00" GAP_STDDEV="0.00" GAP_MAX="0" />
      <FEATURES>

      </FEATURES>

  </RESTRICTION_MAP>
  <RESTRICTION_MAP ID="Vibrio cholerae (H1 chr II)" ENZYME="NheI" INSILICO="true">
    <SEQUENCE_ANNOTATION URL="database:4" TYPE="FASTA" />
    <MAP_DISPLAY DBID="4" EDITABLE="false" STICK="false" X="10000" Y="1618" TRANS="255" ORDER="130" ORIENTATION="1" CIRCULAR="false" GROUPID="-1" />
      <FRAGMENTS SHIFT="0" OFFSET="1">
        <F I="0" S="15019" STDDEV="0.000" HIGHLIGHT="false" HIDE="false" GAP="false" />
        <F I="1" S="2959" STDDEV="0.000" HIGHLIGHT="false" HIDE="false" GAP="false" />
        <F I="2" S="3809" STDDEV="0.000" HIGHLIGHT="false" HIDE="false" GAP="false" />
        <F I="3" S="7378" STDDEV="0.000" HIGHLIGHT="false" HIDE="false" GAP="false" />
        <F I="4" S="2150" STDDEV="0.000" HIGHLIGHT="false" HIDE="false" GAP="false" />
        <F I="5" S="2352" STDDEV="0.000" HIGHLIGHT="false" HIDE="false" GAP="false" />
        <F I="6" S="18042" STDDEV="0.000" HIGHLIGHT="false" HIDE="false" GAP="false" />
        <F I="7" S="6314" STDDEV="0.000" HIGHLIGHT="false" HIDE="false" GAP="false" />
        <F I="8" S="8530" STDDEV="0.000" HIGHLIGHT="false" HIDE="false" GAP="false" />
        <F I="9" S="6804" STDDEV="0.000" HIGHLIGHT="false" HIDE="false" GAP="false" />
        <F I="10" S="1979" STDDEV="0.000" HIGHLIGHT="false" HIDE="false" GAP="false" />
        <F I="11" S="6083" STDDEV="0.000" HIGHLIGHT="false" HIDE="false" GAP="false" />
        <F I="12" S="1526" STDDEV="0.000" HIGHLIGHT="false" HIDE="false" GAP="false" />
        <F I="13" S="14784" STDDEV="0.000" HIGHLIGHT="false" HIDE="false" GAP="false" />
        <F I="14" S="18640" STDDEV="0.000" HIGHLIGHT="false" HIDE="false" GAP="false" />
        <F I="15" S="10175" STDDEV="0.000" HIGHLIGHT="false" HIDE="false" GAP="false" />
        <F I="16" S="23318" STDDEV="0.000" HIGHLIGHT="false" HIDE="false" GAP="false" />
        <F I="17" S="14620" STDDEV="0.000" HIGHLIGHT="false" HIDE="false" GAP="false" />
        <F I="18" S="4865" STDDEV="0.000" HIGHLIGHT="false" HIDE="false" GAP="false" />
        <F I="19" S="3642" STDDEV="0.000" HIGHLIGHT="false" HIDE="false" GAP="false" />
        <F I="20" S="6041" STDDEV="0.000" HIGHLIGHT="false" HIDE="false" GAP="false" />
        <F I="21" S="468" STDDEV="0.000" HIGHLIGHT="false" HIDE="false" GAP="false" />
        <F I="22" S="16081" STDDEV="0.000" HIGHLIGHT="false" HIDE="false" GAP="false" />
        <F I="23" S="8248" STDDEV="0.000" HIGHLIGHT="false" HIDE="false" GAP="false" />
        <F I="24" S="975" STDDEV="0.000" HIGHLIGHT="false" HIDE="false" GAP="false" />
        <F I="25" S="6811" STDDEV="0.000" HIGHLIGHT="false" HIDE="false" GAP="false" />
        <F I="26" S="11523" STDDEV="0.000" HIGHLIGHT="false" HIDE="false" GAP="false" />
        <F I="27" S="3832" STDDEV="0.000" HIGHLIGHT="false" HIDE="false" GAP="false" />
        <F I="28" S="3350" STDDEV="0.000" HIGHLIGHT="false" HIDE="false" GAP="false" />
        <F I="29" S="2970" STDDEV="0.000" HIGHLIGHT="false" HIDE="false" GAP="false" />
        <F I="30" S="15785" STDDEV="0.000" HIGHLIGHT="false" HIDE="false" GAP="false" />
        <F I="31" S="9290" STDDEV="0.000" HIGHLIGHT="false" HIDE="false" GAP="false" />
        <F I="32" S="5610" STDDEV="0.000" HIGHLIGHT="false" HIDE="false" GAP="false" />
        <F I="33" S="10283" STDDEV="0.000" HIGHLIGHT="false" HIDE="false" GAP="false" />
        <F I="34" S="10187" STDDEV="0.000" HIGHLIGHT="false" HIDE="false" GAP="false" />
        <F I="35" S="9901" STDDEV="0.000" HIGHLIGHT="false" HIDE="false" GAP="false" />
        <F I="36" S="16158" STDDEV="0.000" HIGHLIGHT="false" HIDE="false" GAP="false" />
        <F I="37" S="62038" STDDEV="0.000" HIGHLIGHT="false" HIDE="false" GAP="false" />
        <F I="38" S="2752" STDDEV="0.000" HIGHLIGHT="false" HIDE="false" GAP="false" />
        <F I="39" S="7828" STDDEV="0.000" HIGHLIGHT="false" HIDE="false" GAP="false" />
        <F I="40" S="8561" STDDEV="0.000" HIGHLIGHT="false" HIDE="false" GAP="false" />
        <F I="41" S="4262" STDDEV="0.000" HIGHLIGHT="false" HIDE="false" GAP="false" />
        <F I="42" S="10019" STDDEV="0.000" HIGHLIGHT="false" HIDE="false" GAP="false" />
        <F I="43" S="509" STDDEV="0.000" HIGHLIGHT="false" HIDE="false" GAP="false" />
        <F I="44" S="3894" STDDEV="0.000" HIGHLIGHT="false" HIDE="false" GAP="false" />
        <F I="45" S="3908" STDDEV="0.000" HIGHLIGHT="false" HIDE="false" GAP="false" />
        <F I="46" S="12186" STDDEV="0.000" HIGHLIGHT="false" HIDE="false" GAP="false" />
        <F I="47" S="13582" STDDEV="0.000" HIGHLIGHT="false" HIDE="false" GAP="false" />
        <F I="48" S="16228" STDDEV="0.000" HIGHLIGHT="false" HIDE="false" GAP="false" />
        <F I="49" S="24021" STDDEV="0.000" HIGHLIGHT="false" HIDE="false" GAP="false" />
        <F I="50" S="12141" STDDEV="0.000" HIGHLIGHT="false" HIDE="false" GAP="false" />
        <F I="51" S="4416" STDDEV="0.000" HIGHLIGHT="false" HIDE="false" GAP="false" />
        <F I="52" S="17810" STDDEV="0.000" HIGHLIGHT="false" HIDE="false" GAP="false" />
        <F I="53" S="12086" STDDEV="0.000" HIGHLIGHT="false" HIDE="false" GAP="false" />
        <F I="54" S="12401" STDDEV="0.000" HIGHLIGHT="false" HIDE="false" GAP="false" />
        <F I="55" S="2965" STDDEV="0.000" HIGHLIGHT="false" HIDE="false" GAP="false" />
        <F I="56" S="1538" STDDEV="0.000" HIGHLIGHT="false" HIDE="false" GAP="false" />
        <F I="57" S="24686" STDDEV="0.000" HIGHLIGHT="false" HIDE="false" GAP="false" />
        <F I="58" S="17421" STDDEV="0.000" HIGHLIGHT="false" HIDE="false" GAP="false" />
        <F I="59" S="3944" STDDEV="0.000" HIGHLIGHT="false" HIDE="false" GAP="false" />
        <F I="60" S="226" STDDEV="0.000" HIGHLIGHT="false" HIDE="false" GAP="false" />
        <F I="61" S="3068" STDDEV="0.000" HIGHLIGHT="false" HIDE="false" GAP="false" />
        <F I="62" S="2084" STDDEV="0.000" HIGHLIGHT="false" HIDE="false" GAP="false" />
        <F I="63" S="2007" STDDEV="0.000" HIGHLIGHT="false" HIDE="false" GAP="false" />
        <F I="64" S="2775" STDDEV="0.000" HIGHLIGHT="false" HIDE="false" GAP="false" />
        <F I="65" S="1409" STDDEV="0.000" HIGHLIGHT="false" HIDE="false" GAP="false" />
        <F I="66" S="10713" STDDEV="0.000" HIGHLIGHT="false" HIDE="false" GAP="false" />
        <F I="67" S="2711" STDDEV="0.000" HIGHLIGHT="false" HIDE="false" GAP="false" />
        <F I="68" S="2647" STDDEV="0.000" HIGHLIGHT="false" HIDE="false" GAP="false" />
        <F I="69" S="1687" STDDEV="0.000" HIGHLIGHT="false" HIDE="false" GAP="false" />
        <F I="70" S="8453" STDDEV="0.000" HIGHLIGHT="false" HIDE="false" GAP="false" />
        <F I="71" S="12148" STDDEV="0.000" HIGHLIGHT="false" HIDE="false" GAP="false" />
        <F I="72" S="3989" STDDEV="0.000" HIGHLIGHT="false" HIDE="false" GAP="false" />
        <F I="73" S="11405" STDDEV="0.000" HIGHLIGHT="false" HIDE="false" GAP="false" />
        <F I="74" S="17445" STDDEV="0.000" HIGHLIGHT="false" HIDE="false" GAP="false" />
        <F I="75" S="7513" STDDEV="0.000" HIGHLIGHT="false" HIDE="false" GAP="false" />
        <F I="76" S="2652" STDDEV="0.000" HIGHLIGHT="false" HIDE="false" GAP="false" />
        <F I="77" S="13059" STDDEV="0.000" HIGHLIGHT="false" HIDE="false" GAP="false" />
        <F I="78" S="6931" STDDEV="0.000" HIGHLIGHT="false" HIDE="false" GAP="false" />
        <F I="79" S="5910" STDDEV="0.000" HIGHLIGHT="false" HIDE="false" GAP="false" />
        <F I="80" S="8540" STDDEV="0.000" HIGHLIGHT="false" HIDE="false" GAP="false" />
        <F I="81" S="5984" STDDEV="0.000" HIGHLIGHT="false" HIDE="false" GAP="false" />
        <F I="82" S="17414" STDDEV="0.000" HIGHLIGHT="false" HIDE="false" GAP="false" />
        <F I="83" S="14630" STDDEV="0.000" HIGHLIGHT="false" HIDE="false" GAP="false" />
        <F I="84" S="21897" STDDEV="0.000" HIGHLIGHT="false" HIDE="false" GAP="false" />
        <F I="85" S="871" STDDEV="0.000" HIGHLIGHT="false" HIDE="false" GAP="false" />
        <F I="86" S="2176" STDDEV="0.000" HIGHLIGHT="false" HIDE="false" GAP="false" />
        <F I="87" S="232" STDDEV="0.000" HIGHLIGHT="false" HIDE="false" GAP="false" />
        <F I="88" S="6194" STDDEV="0.000" HIGHLIGHT="false" HIDE="false" GAP="false" />
        <F I="89" S="41912" STDDEV="0.000" HIGHLIGHT="false" HIDE="false" GAP="false" />
        <F I="90" S="1508" STDDEV="0.000" HIGHLIGHT="false" HIDE="false" GAP="false" />
        <F I="91" S="9298" STDDEV="0.000" HIGHLIGHT="false" HIDE="false" GAP="false" />
        <F I="92" S="13119" STDDEV="0.000" HIGHLIGHT="false" HIDE="false" GAP="false" />
        <F I="93" S="16845" STDDEV="0.000" HIGHLIGHT="false" HIDE="false" GAP="false" />
        <F I="94" S="15349" STDDEV="0.000" HIGHLIGHT="false" HIDE="false" GAP="false" />
        <F I="95" S="13391" STDDEV="0.000" HIGHLIGHT="false" HIDE="false" GAP="false" />
        <F I="96" S="1430" STDDEV="0.000" HIGHLIGHT="false" HIDE="false" GAP="false" />
        <F I="97" S="3369" STDDEV="0.000" HIGHLIGHT="false" HIDE="false" GAP="false" />
        <F I="98" S="2510" STDDEV="0.000" HIGHLIGHT="false" HIDE="false" GAP="false" />
        <F I="99" S="438" STDDEV="0.000" HIGHLIGHT="false" HIDE="false" GAP="false" />
        <F I="100" S="820" STDDEV="0.000" HIGHLIGHT="false" HIDE="false" GAP="false" />
        <F I="101" S="3560" STDDEV="0.000" HIGHLIGHT="false" HIDE="false" GAP="false" />
        <F I="102" S="28749" STDDEV="0.000" HIGHLIGHT="false" HIDE="false" GAP="false" />
        <F I="103" S="4001" STDDEV="0.000" HIGHLIGHT="false" HIDE="false" GAP="false" />
        <F I="104" S="36930" STDDEV="0.000" HIGHLIGHT="false" HIDE="false" GAP="false" />
        <F I="105" S="19983" STDDEV="0.000" HIGHLIGHT="false" HIDE="false" GAP="false" />
        <F I="106" S="6024" STDDEV="0.000" HIGHLIGHT="false" HIDE="false" GAP="false" />
        <F I="107" S="8178" STDDEV="0.000" HIGHLIGHT="false" HIDE="false" GAP="false" />
        <F I="108" S="5567" STDDEV="0.000" HIGHLIGHT="false" HIDE="false" GAP="false" />
        <F I="109" S="18488" STDDEV="0.000" HIGHLIGHT="false" HIDE="false" GAP="false" />
        <F I="110" S="9723" STDDEV="0.000" HIGHLIGHT="false" HIDE="false" GAP="false" />
      </FRAGMENTS>

      <MAP_METRICS STRETCH="0" RECT_AVE="0.00" RECT_ALL="0.00" MID_STDDEV="0.00" R="0.00" WIGGLE="0.00" GAP_STDDEV="0.00" GAP_MAX="0" />
      <FEATURES>

      </FEATURES>

  </RESTRICTION_MAP>
  <RESTRICTION_MAP ID="Vibrio cholerae (IEC224 chr II)" ENZYME="NheI" INSILICO="true">
    <SEQUENCE_ANNOTATION URL="database:6" TYPE="FASTA" />
    <MAP_DISPLAY DBID="6" EDITABLE="false" STICK="false" X="10000" Y="948" TRANS="255" ORDER="70" ORIENTATION="1" CIRCULAR="false" GROUPID="-1" />
      <FRAGMENTS SHIFT="0" OFFSET="1">
        <F I="0" S="6996" STDDEV="0.000" HIGHLIGHT="false" HIDE="false" GAP="false" />
        <F I="1" S="3989" STDDEV="0.000" HIGHLIGHT="false" HIDE="false" GAP="false" />
        <F I="2" S="11405" STDDEV="0.000" HIGHLIGHT="false" HIDE="false" GAP="false" />
        <F I="3" S="17445" STDDEV="0.000" HIGHLIGHT="false" HIDE="false" GAP="false" />
        <F I="4" S="7513" STDDEV="0.000" HIGHLIGHT="false" HIDE="false" GAP="false" />
        <F I="5" S="2652" STDDEV="0.000" HIGHLIGHT="false" HIDE="false" GAP="false" />
        <F I="6" S="13059" STDDEV="0.000" HIGHLIGHT="false" HIDE="false" GAP="false" />
        <F I="7" S="6931" STDDEV="0.000" HIGHLIGHT="false" HIDE="false" GAP="false" />
        <F I="8" S="5910" STDDEV="0.000" HIGHLIGHT="false" HIDE="false" GAP="false" />
        <F I="9" S="8540" STDDEV="0.000" HIGHLIGHT="false" HIDE="false" GAP="false" />
        <F I="10" S="5984" STDDEV="0.000" HIGHLIGHT="false" HIDE="false" GAP="false" />
        <F I="11" S="17403" STDDEV="0.000" HIGHLIGHT="false" HIDE="false" GAP="false" />
        <F I="12" S="14631" STDDEV="0.000" HIGHLIGHT="false" HIDE="false" GAP="false" />
        <F I="13" S="21891" STDDEV="0.000" HIGHLIGHT="false" HIDE="false" GAP="false" />
        <F I="14" S="871" STDDEV="0.000" HIGHLIGHT="false" HIDE="false" GAP="false" />
        <F I="15" S="2176" STDDEV="0.000" HIGHLIGHT="false" HIDE="false" GAP="false" />
        <F I="16" S="232" STDDEV="0.000" HIGHLIGHT="false" HIDE="false" GAP="false" />
        <F I="17" S="6194" STDDEV="0.000" HIGHLIGHT="false" HIDE="false" GAP="false" />
        <F I="18" S="41967" STDDEV="0.000" HIGHLIGHT="false" HIDE="false" GAP="false" />
        <F I="19" S="1508" STDDEV="0.000" HIGHLIGHT="false" HIDE="false" GAP="false" />
        <F I="20" S="9298" STDDEV="0.000" HIGHLIGHT="false" HIDE="false" GAP="false" />
        <F I="21" S="13119" STDDEV="0.000" HIGHLIGHT="false" HIDE="false" GAP="false" />
        <F I="22" S="16845" STDDEV="0.000" HIGHLIGHT="false" HIDE="false" GAP="false" />
        <F I="23" S="15349" STDDEV="0.000" HIGHLIGHT="false" HIDE="false" GAP="false" />
        <F I="24" S="13391" STDDEV="0.000" HIGHLIGHT="false" HIDE="false" GAP="false" />
        <F I="25" S="1430" STDDEV="0.000" HIGHLIGHT="false" HIDE="false" GAP="false" />
        <F I="26" S="3369" STDDEV="0.000" HIGHLIGHT="false" HIDE="false" GAP="false" />
        <F I="27" S="2510" STDDEV="0.000" HIGHLIGHT="false" HIDE="false" GAP="false" />
        <F I="28" S="438" STDDEV="0.000" HIGHLIGHT="false" HIDE="false" GAP="false" />
        <F I="29" S="820" STDDEV="0.000" HIGHLIGHT="false" HIDE="false" GAP="false" />
        <F I="30" S="3560" STDDEV="0.000" HIGHLIGHT="false" HIDE="false" GAP="false" />
        <F I="31" S="28702" STDDEV="0.000" HIGHLIGHT="false" HIDE="false" GAP="false" />
        <F I="32" S="4001" STDDEV="0.000" HIGHLIGHT="false" HIDE="false" GAP="false" />
        <F I="33" S="36849" STDDEV="0.000" HIGHLIGHT="false" HIDE="false" GAP="false" />
        <F I="34" S="19985" STDDEV="0.000" HIGHLIGHT="false" HIDE="false" GAP="false" />
        <F I="35" S="5001" STDDEV="0.000" HIGHLIGHT="false" HIDE="false" GAP="false" />
        <F I="36" S="207" STDDEV="0.000" HIGHLIGHT="false" HIDE="false" GAP="false" />
        <F I="37" S="4985" STDDEV="0.000" HIGHLIGHT="false" HIDE="false" GAP="false" />
        <F I="38" S="20362" STDDEV="0.000" HIGHLIGHT="false" HIDE="false" GAP="false" />
        <F I="39" S="8177" STDDEV="0.000" HIGHLIGHT="false" HIDE="false" GAP="false" />
        <F I="40" S="5567" STDDEV="0.000" HIGHLIGHT="false" HIDE="false" GAP="false" />
        <F I="41" S="18490" STDDEV="0.000" HIGHLIGHT="false" HIDE="false" GAP="false" />
        <F I="42" S="24744" STDDEV="0.000" HIGHLIGHT="false" HIDE="false" GAP="false" />
        <F I="43" S="2959" STDDEV="0.000" HIGHLIGHT="false" HIDE="false" GAP="false" />
        <F I="44" S="3809" STDDEV="0.000" HIGHLIGHT="false" HIDE="false" GAP="false" />
        <F I="45" S="7378" STDDEV="0.000" HIGHLIGHT="false" HIDE="false" GAP="false" />
        <F I="46" S="2150" STDDEV="0.000" HIGHLIGHT="false" HIDE="false" GAP="false" />
        <F I="47" S="2352" STDDEV="0.000" HIGHLIGHT="false" HIDE="false" GAP="false" />
        <F I="48" S="18042" STDDEV="0.000" HIGHLIGHT="false" HIDE="false" GAP="false" />
        <F I="49" S="6314" STDDEV="0.000" HIGHLIGHT="false" HIDE="false" GAP="false" />
        <F I="50" S="8530" STDDEV="0.000" HIGHLIGHT="false" HIDE="false" GAP="false" />
        <F I="51" S="6804" STDDEV="0.000" HIGHLIGHT="false" HIDE="false" GAP="false" />
        <F I="52" S="1979" STDDEV="0.000" HIGHLIGHT="false" HIDE="false" GAP="false" />
        <F I="53" S="6083" STDDEV="0.000" HIGHLIGHT="false" HIDE="false" GAP="false" />
        <F I="54" S="1526" STDDEV="0.000" HIGHLIGHT="false" HIDE="false" GAP="false" />
        <F I="55" S="14784" STDDEV="0.000" HIGHLIGHT="false" HIDE="false" GAP="false" />
        <F I="56" S="18640" STDDEV="0.000" HIGHLIGHT="false" HIDE="false" GAP="false" />
        <F I="57" S="10183" STDDEV="0.000" HIGHLIGHT="false" HIDE="false" GAP="false" />
        <F I="58" S="23319" STDDEV="0.000" HIGHLIGHT="false" HIDE="false" GAP="false" />
        <F I="59" S="14620" STDDEV="0.000" HIGHLIGHT="false" HIDE="false" GAP="false" />
        <F I="60" S="4865" STDDEV="0.000" HIGHLIGHT="false" HIDE="false" GAP="false" />
        <F I="61" S="3642" STDDEV="0.000" HIGHLIGHT="false" HIDE="false" GAP="false" />
        <F I="62" S="6041" STDDEV="0.000" HIGHLIGHT="false" HIDE="false" GAP="false" />
        <F I="63" S="468" STDDEV="0.000" HIGHLIGHT="false" HIDE="false" GAP="false" />
        <F I="64" S="16081" STDDEV="0.000" HIGHLIGHT="false" HIDE="false" GAP="false" />
        <F I="65" S="8248" STDDEV="0.000" HIGHLIGHT="false" HIDE="false" GAP="false" />
        <F I="66" S="975" STDDEV="0.000" HIGHLIGHT="false" HIDE="false" GAP="false" />
        <F I="67" S="6811" STDDEV="0.000" HIGHLIGHT="false" HIDE="false" GAP="false" />
        <F I="68" S="11523" STDDEV="0.000" HIGHLIGHT="false" HIDE="false" GAP="false" />
        <F I="69" S="3832" STDDEV="0.000" HIGHLIGHT="false" HIDE="false" GAP="false" />
        <F I="70" S="3350" STDDEV="0.000" HIGHLIGHT="false" HIDE="false" GAP="false" />
        <F I="71" S="2971" STDDEV="0.000" HIGHLIGHT="false" HIDE="false" GAP="false" />
        <F I="72" S="15785" STDDEV="0.000" HIGHLIGHT="false" HIDE="false" GAP="false" />
        <F I="73" S="9290" STDDEV="0.000" HIGHLIGHT="false" HIDE="false" GAP="false" />
        <F I="74" S="5610" STDDEV="0.000" HIGHLIGHT="false" HIDE="false" GAP="false" />
        <F I="75" S="10283" STDDEV="0.000" HIGHLIGHT="false" HIDE="false" GAP="false" />
        <F I="76" S="10187" STDDEV="0.000" HIGHLIGHT="false" HIDE="false" GAP="false" />
        <F I="77" S="9901" STDDEV="0.000" HIGHLIGHT="false" HIDE="false" GAP="false" />
        <F I="78" S="16170" STDDEV="0.000" HIGHLIGHT="false" HIDE="false" GAP="false" />
        <F I="79" S="62038" STDDEV="0.000" HIGHLIGHT="false" HIDE="false" GAP="false" />
        <F I="80" S="2752" STDDEV="0.000" HIGHLIGHT="false" HIDE="false" GAP="false" />
        <F I="81" S="7828" STDDEV="0.000" HIGHLIGHT="false" HIDE="false" GAP="false" />
        <F I="82" S="8561" STDDEV="0.000" HIGHLIGHT="false" HIDE="false" GAP="false" />
        <F I="83" S="4262" STDDEV="0.000" HIGHLIGHT="false" HIDE="false" GAP="false" />
        <F I="84" S="10019" STDDEV="0.000" HIGHLIGHT="false" HIDE="false" GAP="false" />
        <F I="85" S="509" STDDEV="0.000" HIGHLIGHT="false" HIDE="false" GAP="false" />
        <F I="86" S="3894" STDDEV="0.000" HIGHLIGHT="false" HIDE="false" GAP="false" />
        <F I="87" S="3908" STDDEV="0.000" HIGHLIGHT="false" HIDE="false" GAP="false" />
        <F I="88" S="12185" STDDEV="0.000" HIGHLIGHT="false" HIDE="false" GAP="false" />
        <F I="89" S="13582" STDDEV="0.000" HIGHLIGHT="false" HIDE="false" GAP="false" />
        <F I="90" S="16230" STDDEV="0.000" HIGHLIGHT="false" HIDE="false" GAP="false" />
        <F I="91" S="24016" STDDEV="0.000" HIGHLIGHT="false" HIDE="false" GAP="false" />
        <F I="92" S="12141" STDDEV="0.000" HIGHLIGHT="false" HIDE="false" GAP="false" />
        <F I="93" S="4416" STDDEV="0.000" HIGHLIGHT="false" HIDE="false" GAP="false" />
        <F I="94" S="17810" STDDEV="0.000" HIGHLIGHT="false" HIDE="false" GAP="false" />
        <F I="95" S="12086" STDDEV="0.000" HIGHLIGHT="false" HIDE="false" GAP="false" />
        <F I="96" S="12400" STDDEV="0.000" HIGHLIGHT="false" HIDE="false" GAP="false" />
        <F I="97" S="2965" STDDEV="0.000" HIGHLIGHT="false" HIDE="false" GAP="false" />
        <F I="98" S="1538" STDDEV="0.000" HIGHLIGHT="false" HIDE="false" GAP="false" />
        <F I="99" S="24688" STDDEV="0.000" HIGHLIGHT="false" HIDE="false" GAP="false" />
        <F I="100" S="17422" STDDEV="0.000" HIGHLIGHT="false" HIDE="false" GAP="false" />
        <F I="101" S="3944" STDDEV="0.000" HIGHLIGHT="false" HIDE="false" GAP="false" />
        <F I="102" S="226" STDDEV="0.000" HIGHLIGHT="false" HIDE="false" GAP="false" />
        <F I="103" S="3068" STDDEV="0.000" HIGHLIGHT="false" HIDE="false" GAP="false" />
        <F I="104" S="2084" STDDEV="0.000" HIGHLIGHT="false" HIDE="false" GAP="false" />
        <F I="105" S="2007" STDDEV="0.000" HIGHLIGHT="false" HIDE="false" GAP="false" />
        <F I="106" S="2775" STDDEV="0.000" HIGHLIGHT="false" HIDE="false" GAP="false" />
        <F I="107" S="1409" STDDEV="0.000" HIGHLIGHT="false" HIDE="false" GAP="false" />
        <F I="108" S="10721" STDDEV="0.000" HIGHLIGHT="false" HIDE="false" GAP="false" />
        <F I="109" S="2711" STDDEV="0.000" HIGHLIGHT="false" HIDE="false" GAP="false" />
        <F I="110" S="2648" STDDEV="0.000" HIGHLIGHT="false" HIDE="false" GAP="false" />
        <F I="111" S="1687" STDDEV="0.000" HIGHLIGHT="false" HIDE="false" GAP="false" />
        <F I="112" S="8453" STDDEV="0.000" HIGHLIGHT="false" HIDE="false" GAP="false" />
        <F I="113" S="5152" STDDEV="0.000" HIGHLIGHT="false" HIDE="false" GAP="false" />
      </FRAGMENTS>

      <MAP_METRICS STRETCH="0" RECT_AVE="0.00" RECT_ALL="0.00" MID_STDDEV="0.00" R="0.00" WIGGLE="0.00" GAP_STDDEV="0.00" GAP_MAX="0" />
      <FEATURES>

      </FEATURES>

  </RESTRICTION_MAP>
  <RESTRICTION_MAP ID="Vibrio cholerae (LMA3894-4 chr II)" ENZYME="NheI" INSILICO="true">
    <SEQUENCE_ANNOTATION URL="database:8" TYPE="FASTA" />
    <MAP_DISPLAY DBID="8" EDITABLE="false" STICK="false" X="10000" Y="600" TRANS="255" ORDER="50" ORIENTATION="1" CIRCULAR="false" GROUPID="-1" />
      <FRAGMENTS SHIFT="0" OFFSET="1">
        <F I="0" S="6996" STDDEV="0.000" HIGHLIGHT="false" HIDE="false" GAP="false" />
        <F I="1" S="2479" STDDEV="0.000" HIGHLIGHT="false" HIDE="false" GAP="false" />
        <F I="2" S="10570" STDDEV="0.000" HIGHLIGHT="false" HIDE="false" GAP="false" />
        <F I="3" S="17448" STDDEV="0.000" HIGHLIGHT="false" HIDE="false" GAP="false" />
        <F I="4" S="10164" STDDEV="0.000" HIGHLIGHT="false" HIDE="false" GAP="false" />
        <F I="5" S="12915" STDDEV="0.000" HIGHLIGHT="false" HIDE="false" GAP="false" />
        <F I="6" S="6931" STDDEV="0.000" HIGHLIGHT="false" HIDE="false" GAP="false" />
        <F I="7" S="5910" STDDEV="0.000" HIGHLIGHT="false" HIDE="false" GAP="false" />
        <F I="8" S="8540" STDDEV="0.000" HIGHLIGHT="false" HIDE="false" GAP="false" />
        <F I="9" S="5955" STDDEV="0.000" HIGHLIGHT="false" HIDE="false" GAP="false" />
        <F I="10" S="31937" STDDEV="0.000" HIGHLIGHT="false" HIDE="false" GAP="false" />
        <F I="11" S="22139" STDDEV="0.000" HIGHLIGHT="false" HIDE="false" GAP="false" />
        <F I="12" S="872" STDDEV="0.000" HIGHLIGHT="false" HIDE="false" GAP="false" />
        <F I="13" S="2176" STDDEV="0.000" HIGHLIGHT="false" HIDE="false" GAP="false" />
        <F I="14" S="1255" STDDEV="0.000" HIGHLIGHT="false" HIDE="false" GAP="false" />
        <F I="15" S="2419" STDDEV="0.000" HIGHLIGHT="false" HIDE="false" GAP="false" />
        <F I="16" S="2693" STDDEV="0.000" HIGHLIGHT="false" HIDE="false" GAP="false" />
        <F I="17" S="17701" STDDEV="0.000" HIGHLIGHT="false" HIDE="false" GAP="false" />
        <F I="18" S="25509" STDDEV="0.000" HIGHLIGHT="false" HIDE="false" GAP="false" />
        <F I="19" S="8321" STDDEV="0.000" HIGHLIGHT="false" HIDE="false" GAP="false" />
        <F I="20" S="24008" STDDEV="0.000" HIGHLIGHT="false" HIDE="false" GAP="false" />
        <F I="21" S="15213" STDDEV="0.000" HIGHLIGHT="false" HIDE="false" GAP="false" />
        <F I="22" S="13395" STDDEV="0.000" HIGHLIGHT="false" HIDE="false" GAP="false" />
        <F I="23" S="7306" STDDEV="0.000" HIGHLIGHT="false" HIDE="false" GAP="false" />
        <F I="24" S="820" STDDEV="0.000" HIGHLIGHT="false" HIDE="false" GAP="false" />
        <F I="25" S="864" STDDEV="0.000" HIGHLIGHT="false" HIDE="false" GAP="false" />
        <F I="26" S="1513" STDDEV="0.000" HIGHLIGHT="false" HIDE="false" GAP="false" />
        <F I="27" S="1183" STDDEV="0.000" HIGHLIGHT="false" HIDE="false" GAP="false" />
        <F I="28" S="23061" STDDEV="0.000" HIGHLIGHT="false" HIDE="false" GAP="false" />
        <F I="29" S="4547" STDDEV="0.000" HIGHLIGHT="false" HIDE="false" GAP="false" />
        <F I="30" S="32126" STDDEV="0.000" HIGHLIGHT="false" HIDE="false" GAP="false" />
        <F I="31" S="38142" STDDEV="0.000" HIGHLIGHT="false" HIDE="false" GAP="false" />
        <F I="32" S="2150" STDDEV="0.000" HIGHLIGHT="false" HIDE="false" GAP="false" />
        <F I="33" S="2354" STDDEV="0.000" HIGHLIGHT="false" HIDE="false" GAP="false" />
        <F I="34" S="17971" STDDEV="0.000" HIGHLIGHT="false" HIDE="false" GAP="false" />
        <F I="35" S="14862" STDDEV="0.000" HIGHLIGHT="false" HIDE="false" GAP="false" />
        <F I="36" S="8285" STDDEV="0.000" HIGHLIGHT="false" HIDE="false" GAP="false" />
        <F I="37" S="7350" STDDEV="0.000" HIGHLIGHT="false" HIDE="false" GAP="false" />
        <F I="38" S="11590" STDDEV="0.000" HIGHLIGHT="false" HIDE="false" GAP="false" />
        <F I="39" S="3183" STDDEV="0.000" HIGHLIGHT="false" HIDE="false" GAP="false" />
        <F I="40" S="1921" STDDEV="0.000" HIGHLIGHT="false" HIDE="false" GAP="false" />
        <F I="41" S="23505" STDDEV="0.000" HIGHLIGHT="false" HIDE="false" GAP="false" />
        <F I="42" S="23310" STDDEV="0.000" HIGHLIGHT="false" HIDE="false" GAP="false" />
        <F I="43" S="14601" STDDEV="0.000" HIGHLIGHT="false" HIDE="false" GAP="false" />
        <F I="44" S="4865" STDDEV="0.000" HIGHLIGHT="false" HIDE="false" GAP="false" />
        <F I="45" S="3642" STDDEV="0.000" HIGHLIGHT="false" HIDE="false" GAP="false" />
        <F I="46" S="6041" STDDEV="0.000" HIGHLIGHT="false" HIDE="false" GAP="false" />
        <F I="47" S="468" STDDEV="0.000" HIGHLIGHT="false" HIDE="false" GAP="false" />
        <F I="48" S="16066" STDDEV="0.000" HIGHLIGHT="false" HIDE="false" GAP="false" />
        <F I="49" S="8117" STDDEV="0.000" HIGHLIGHT="false" HIDE="false" GAP="false" />
        <F I="50" S="975" STDDEV="0.000" HIGHLIGHT="false" HIDE="false" GAP="false" />
        <F I="51" S="6811" STDDEV="0.000" HIGHLIGHT="false" HIDE="false" GAP="false" />
        <F I="52" S="15345" STDDEV="0.000" HIGHLIGHT="false" HIDE="false" GAP="false" />
        <F I="53" S="19061" STDDEV="0.000" HIGHLIGHT="false" HIDE="false" GAP="false" />
        <F I="54" S="9289" STDDEV="0.000" HIGHLIGHT="false" HIDE="false" GAP="false" />
        <F I="55" S="5560" STDDEV="0.000" HIGHLIGHT="false" HIDE="false" GAP="false" />
        <F I="56" S="10283" STDDEV="0.000" HIGHLIGHT="false" HIDE="false" GAP="false" />
        <F I="57" S="10193" STDDEV="0.000" HIGHLIGHT="false" HIDE="false" GAP="false" />
        <F I="58" S="9902" STDDEV="0.000" HIGHLIGHT="false" HIDE="false" GAP="false" />
        <F I="59" S="11921" STDDEV="0.000" HIGHLIGHT="false" HIDE="false" GAP="false" />
        <F I="60" S="62036" STDDEV="0.000" HIGHLIGHT="false" HIDE="false" GAP="false" />
        <F I="61" S="2755" STDDEV="0.000" HIGHLIGHT="false" HIDE="false" GAP="false" />
        <F I="62" S="7821" STDDEV="0.000" HIGHLIGHT="false" HIDE="false" GAP="false" />
        <F I="63" S="15611" STDDEV="0.000" HIGHLIGHT="false" HIDE="false" GAP="false" />
        <F I="64" S="509" STDDEV="0.000" HIGHLIGHT="false" HIDE="false" GAP="false" />
        <F I="65" S="3895" STDDEV="0.000" HIGHLIGHT="false" HIDE="false" GAP="false" />
        <F I="66" S="3908" STDDEV="0.000" HIGHLIGHT="false" HIDE="false" GAP="false" />
        <F I="67" S="12185" STDDEV="0.000" HIGHLIGHT="false" HIDE="false" GAP="false" />
        <F I="68" S="13386" STDDEV="0.000" HIGHLIGHT="false" HIDE="false" GAP="false" />
        <F I="69" S="16229" STDDEV="0.000" HIGHLIGHT="false" HIDE="false" GAP="false" />
        <F I="70" S="23977" STDDEV="0.000" HIGHLIGHT="false" HIDE="false" GAP="false" />
        <F I="71" S="12142" STDDEV="0.000" HIGHLIGHT="false" HIDE="false" GAP="false" />
        <F I="72" S="4416" STDDEV="0.000" HIGHLIGHT="false" HIDE="false" GAP="false" />
        <F I="73" S="17818" STDDEV="0.000" HIGHLIGHT="false" HIDE="false" GAP="false" />
        <F I="74" S="1183" STDDEV="0.000" HIGHLIGHT="false" HIDE="false" GAP="false" />
        <F I="75" S="23315" STDDEV="0.000" HIGHLIGHT="false" HIDE="false" GAP="false" />
        <F I="76" S="2968" STDDEV="0.000" HIGHLIGHT="false" HIDE="false" GAP="false" />
        <F I="77" S="1538" STDDEV="0.000" HIGHLIGHT="false" HIDE="false" GAP="false" />
        <F I="78" S="5689" STDDEV="0.000" HIGHLIGHT="false" HIDE="false" GAP="false" />
        <F I="79" S="3633" STDDEV="0.000" HIGHLIGHT="false" HIDE="false" GAP="false" />
        <F I="80" S="12901" STDDEV="0.000" HIGHLIGHT="false" HIDE="false" GAP="false" />
        <F I="81" S="345" STDDEV="0.000" HIGHLIGHT="false" HIDE="false" GAP="false" />
        <F I="82" S="21041" STDDEV="0.000" HIGHLIGHT="false" HIDE="false" GAP="false" />
        <F I="83" S="226" STDDEV="0.000" HIGHLIGHT="false" HIDE="false" GAP="false" />
        <F I="84" S="3068" STDDEV="0.000" HIGHLIGHT="false" HIDE="false" GAP="false" />
        <F I="85" S="2084" STDDEV="0.000" HIGHLIGHT="false" HIDE="false" GAP="false" />
        <F I="86" S="2007" STDDEV="0.000" HIGHLIGHT="false" HIDE="false" GAP="false" />
        <F I="87" S="4184" STDDEV="0.000" HIGHLIGHT="false" HIDE="false" GAP="false" />
        <F I="88" S="1475" STDDEV="0.000" HIGHLIGHT="false" HIDE="false" GAP="false" />
        <F I="89" S="9247" STDDEV="0.000" HIGHLIGHT="false" HIDE="false" GAP="false" />
        <F I="90" S="2714" STDDEV="0.000" HIGHLIGHT="false" HIDE="false" GAP="false" />
        <F I="91" S="1087" STDDEV="0.000" HIGHLIGHT="false" HIDE="false" GAP="false" />
        <F I="92" S="1561" STDDEV="0.000" HIGHLIGHT="false" HIDE="false" GAP="false" />
        <F I="93" S="1690" STDDEV="0.000" HIGHLIGHT="false" HIDE="false" GAP="false" />
        <F I="94" S="8461" STDDEV="0.000" HIGHLIGHT="false" HIDE="false" GAP="false" />
        <F I="95" S="5152" STDDEV="0.000" HIGHLIGHT="false" HIDE="false" GAP="false" />
      </FRAGMENTS>

      <MAP_METRICS STRETCH="0" RECT_AVE="0.00" RECT_ALL="0.00" MID_STDDEV="0.00" R="0.00" WIGGLE="0.00" GAP_STDDEV="0.00" GAP_MAX="0" />
      <FEATURES>

      </FEATURES>

  </RESTRICTION_MAP>
  <RESTRICTION_MAP ID="Vibrio cholerae (M66-2 chr II)" ENZYME="NheI" INSILICO="true">
    <SEQUENCE_ANNOTATION URL="database:10" TYPE="FASTA" />
    <MAP_DISPLAY DBID="10" EDITABLE="false" STICK="false" X="10000" Y="1518" TRANS="255" ORDER="120" ORIENTATION="1" CIRCULAR="false" GROUPID="-1" />
      <FRAGMENTS SHIFT="0" OFFSET="1">
        <F I="0" S="6996" STDDEV="0.000" HIGHLIGHT="false" HIDE="false" GAP="false" />
        <F I="1" S="15380" STDDEV="0.000" HIGHLIGHT="false" HIDE="false" GAP="false" />
        <F I="2" S="17451" STDDEV="0.000" HIGHLIGHT="false" HIDE="false" GAP="false" />
        <F I="3" S="7514" STDDEV="0.000" HIGHLIGHT="false" HIDE="false" GAP="false" />
        <F I="4" S="2652" STDDEV="0.000" HIGHLIGHT="false" HIDE="false" GAP="false" />
        <F I="5" S="13059" STDDEV="0.000" HIGHLIGHT="false" HIDE="false" GAP="false" />
        <F I="6" S="6931" STDDEV="0.000" HIGHLIGHT="false" HIDE="false" GAP="false" />
        <F I="7" S="5910" STDDEV="0.000" HIGHLIGHT="false" HIDE="false" GAP="false" />
        <F I="8" S="8540" STDDEV="0.000" HIGHLIGHT="false" HIDE="false" GAP="false" />
        <F I="9" S="5984" STDDEV="0.000" HIGHLIGHT="false" HIDE="false" GAP="false" />
        <F I="10" S="17414" STDDEV="0.000" HIGHLIGHT="false" HIDE="false" GAP="false" />
        <F I="11" S="14630" STDDEV="0.000" HIGHLIGHT="false" HIDE="false" GAP="false" />
        <F I="12" S="21897" STDDEV="0.000" HIGHLIGHT="false" HIDE="false" GAP="false" />
        <F I="13" S="871" STDDEV="0.000" HIGHLIGHT="false" HIDE="false" GAP="false" />
        <F I="14" S="2176" STDDEV="0.000" HIGHLIGHT="false" HIDE="false" GAP="false" />
        <F I="15" S="232" STDDEV="0.000" HIGHLIGHT="false" HIDE="false" GAP="false" />
        <F I="16" S="6194" STDDEV="0.000" HIGHLIGHT="false" HIDE="false" GAP="false" />
        <F I="17" S="43430" STDDEV="0.000" HIGHLIGHT="false" HIDE="false" GAP="false" />
        <F I="18" S="9282" STDDEV="0.000" HIGHLIGHT="false" HIDE="false" GAP="false" />
        <F I="19" S="13119" STDDEV="0.000" HIGHLIGHT="false" HIDE="false" GAP="false" />
        <F I="20" S="16844" STDDEV="0.000" HIGHLIGHT="false" HIDE="false" GAP="false" />
        <F I="21" S="15349" STDDEV="0.000" HIGHLIGHT="false" HIDE="false" GAP="false" />
        <F I="22" S="13391" STDDEV="0.000" HIGHLIGHT="false" HIDE="false" GAP="false" />
        <F I="23" S="1430" STDDEV="0.000" HIGHLIGHT="false" HIDE="false" GAP="false" />
        <F I="24" S="3369" STDDEV="0.000" HIGHLIGHT="false" HIDE="false" GAP="false" />
        <F I="25" S="2510" STDDEV="0.000" HIGHLIGHT="false" HIDE="false" GAP="false" />
        <F I="26" S="438" STDDEV="0.000" HIGHLIGHT="false" HIDE="false" GAP="false" />
        <F I="27" S="820" STDDEV="0.000" HIGHLIGHT="false" HIDE="false" GAP="false" />
        <F I="28" S="3560" STDDEV="0.000" HIGHLIGHT="false" HIDE="false" GAP="false" />
        <F I="29" S="29987" STDDEV="0.000" HIGHLIGHT="false" HIDE="false" GAP="false" />
        <F I="30" S="4001" STDDEV="0.000" HIGHLIGHT="false" HIDE="false" GAP="false" />
        <F I="31" S="12484" STDDEV="0.000" HIGHLIGHT="false" HIDE="false" GAP="false" />
        <F I="32" S="57723" STDDEV="0.000" HIGHLIGHT="false" HIDE="false" GAP="false" />
        <F I="33" S="5568" STDDEV="0.000" HIGHLIGHT="false" HIDE="false" GAP="false" />
        <F I="34" S="16812" STDDEV="0.000" HIGHLIGHT="false" HIDE="false" GAP="false" />
        <F I="35" S="24744" STDDEV="0.000" HIGHLIGHT="false" HIDE="false" GAP="false" />
        <F I="36" S="2959" STDDEV="0.000" HIGHLIGHT="false" HIDE="false" GAP="false" />
        <F I="37" S="3809" STDDEV="0.000" HIGHLIGHT="false" HIDE="false" GAP="false" />
        <F I="38" S="7378" STDDEV="0.000" HIGHLIGHT="false" HIDE="false" GAP="false" />
        <F I="39" S="2150" STDDEV="0.000" HIGHLIGHT="false" HIDE="false" GAP="false" />
        <F I="40" S="2352" STDDEV="0.000" HIGHLIGHT="false" HIDE="false" GAP="false" />
        <F I="41" S="18042" STDDEV="0.000" HIGHLIGHT="false" HIDE="false" GAP="false" />
        <F I="42" S="6314" STDDEV="0.000" HIGHLIGHT="false" HIDE="false" GAP="false" />
        <F I="43" S="8530" STDDEV="0.000" HIGHLIGHT="false" HIDE="false" GAP="false" />
        <F I="44" S="6804" STDDEV="0.000" HIGHLIGHT="false" HIDE="false" GAP="false" />
        <F I="45" S="1979" STDDEV="0.000" HIGHLIGHT="false" HIDE="false" GAP="false" />
        <F I="46" S="6083" STDDEV="0.000" HIGHLIGHT="false" HIDE="false" GAP="false" />
        <F I="47" S="1526" STDDEV="0.000" HIGHLIGHT="false" HIDE="false" GAP="false" />
        <F I="48" S="14784" STDDEV="0.000" HIGHLIGHT="false" HIDE="false" GAP="false" />
        <F I="49" S="18640" STDDEV="0.000" HIGHLIGHT="false" HIDE="false" GAP="false" />
        <F I="50" S="10183" STDDEV="0.000" HIGHLIGHT="false" HIDE="false" GAP="false" />
        <F I="51" S="23318" STDDEV="0.000" HIGHLIGHT="false" HIDE="false" GAP="false" />
        <F I="52" S="14620" STDDEV="0.000" HIGHLIGHT="false" HIDE="false" GAP="false" />
        <F I="53" S="4865" STDDEV="0.000" HIGHLIGHT="false" HIDE="false" GAP="false" />
        <F I="54" S="3642" STDDEV="0.000" HIGHLIGHT="false" HIDE="false" GAP="false" />
        <F I="55" S="6041" STDDEV="0.000" HIGHLIGHT="false" HIDE="false" GAP="false" />
        <F I="56" S="468" STDDEV="0.000" HIGHLIGHT="false" HIDE="false" GAP="false" />
        <F I="57" S="16081" STDDEV="0.000" HIGHLIGHT="false" HIDE="false" GAP="false" />
        <F I="58" S="8248" STDDEV="0.000" HIGHLIGHT="false" HIDE="false" GAP="false" />
        <F I="59" S="975" STDDEV="0.000" HIGHLIGHT="false" HIDE="false" GAP="false" />
        <F I="60" S="6811" STDDEV="0.000" HIGHLIGHT="false" HIDE="false" GAP="false" />
        <F I="61" S="11523" STDDEV="0.000" HIGHLIGHT="false" HIDE="false" GAP="false" />
        <F I="62" S="3832" STDDEV="0.000" HIGHLIGHT="false" HIDE="false" GAP="false" />
        <F I="63" S="3350" STDDEV="0.000" HIGHLIGHT="false" HIDE="false" GAP="false" />
        <F I="64" S="2971" STDDEV="0.000" HIGHLIGHT="false" HIDE="false" GAP="false" />
        <F I="65" S="15785" STDDEV="0.000" HIGHLIGHT="false" HIDE="false" GAP="false" />
        <F I="66" S="14881" STDDEV="0.000" HIGHLIGHT="false" HIDE="false" GAP="false" />
        <F I="67" S="10268" STDDEV="0.000" HIGHLIGHT="false" HIDE="false" GAP="false" />
        <F I="68" S="10187" STDDEV="0.000" HIGHLIGHT="false" HIDE="false" GAP="false" />
        <F I="69" S="9901" STDDEV="0.000" HIGHLIGHT="false" HIDE="false" GAP="false" />
        <F I="70" S="16170" STDDEV="0.000" HIGHLIGHT="false" HIDE="false" GAP="false" />
        <F I="71" S="62038" STDDEV="0.000" HIGHLIGHT="false" HIDE="false" GAP="false" />
        <F I="72" S="2752" STDDEV="0.000" HIGHLIGHT="false" HIDE="false" GAP="false" />
        <F I="73" S="7828" STDDEV="0.000" HIGHLIGHT="false" HIDE="false" GAP="false" />
        <F I="74" S="8561" STDDEV="0.000" HIGHLIGHT="false" HIDE="false" GAP="false" />
        <F I="75" S="4262" STDDEV="0.000" HIGHLIGHT="false" HIDE="false" GAP="false" />
        <F I="76" S="10019" STDDEV="0.000" HIGHLIGHT="false" HIDE="false" GAP="false" />
        <F I="77" S="509" STDDEV="0.000" HIGHLIGHT="false" HIDE="false" GAP="false" />
        <F I="78" S="3894" STDDEV="0.000" HIGHLIGHT="false" HIDE="false" GAP="false" />
        <F I="79" S="3908" STDDEV="0.000" HIGHLIGHT="false" HIDE="false" GAP="false" />
        <F I="80" S="12190" STDDEV="0.000" HIGHLIGHT="false" HIDE="false" GAP="false" />
        <F I="81" S="13582" STDDEV="0.000" HIGHLIGHT="false" HIDE="false" GAP="false" />
        <F I="82" S="16306" STDDEV="0.000" HIGHLIGHT="false" HIDE="false" GAP="false" />
        <F I="83" S="24021" STDDEV="0.000" HIGHLIGHT="false" HIDE="false" GAP="false" />
        <F I="84" S="12140" STDDEV="0.000" HIGHLIGHT="false" HIDE="false" GAP="false" />
        <F I="85" S="4416" STDDEV="0.000" HIGHLIGHT="false" HIDE="false" GAP="false" />
        <F I="86" S="17810" STDDEV="0.000" HIGHLIGHT="false" HIDE="false" GAP="false" />
        <F I="87" S="12086" STDDEV="0.000" HIGHLIGHT="false" HIDE="false" GAP="false" />
        <F I="88" S="12400" STDDEV="0.000" HIGHLIGHT="false" HIDE="false" GAP="false" />
        <F I="89" S="2965" STDDEV="0.000" HIGHLIGHT="false" HIDE="false" GAP="false" />
        <F I="90" S="1538" STDDEV="0.000" HIGHLIGHT="false" HIDE="false" GAP="false" />
        <F I="91" S="24688" STDDEV="0.000" HIGHLIGHT="false" HIDE="false" GAP="false" />
        <F I="92" S="17422" STDDEV="0.000" HIGHLIGHT="false" HIDE="false" GAP="false" />
        <F I="93" S="3944" STDDEV="0.000" HIGHLIGHT="false" HIDE="false" GAP="false" />
        <F I="94" S="226" STDDEV="0.000" HIGHLIGHT="false" HIDE="false" GAP="false" />
        <F I="95" S="3068" STDDEV="0.000" HIGHLIGHT="false" HIDE="false" GAP="false" />
        <F I="96" S="2084" STDDEV="0.000" HIGHLIGHT="false" HIDE="false" GAP="false" />
        <F I="97" S="2007" STDDEV="0.000" HIGHLIGHT="false" HIDE="false" GAP="false" />
        <F I="98" S="2775" STDDEV="0.000" HIGHLIGHT="false" HIDE="false" GAP="false" />
        <F I="99" S="1409" STDDEV="0.000" HIGHLIGHT="false" HIDE="false" GAP="false" />
        <F I="100" S="10721" STDDEV="0.000" HIGHLIGHT="false" HIDE="false" GAP="false" />
        <F I="101" S="2711" STDDEV="0.000" HIGHLIGHT="false" HIDE="false" GAP="false" />
        <F I="102" S="2648" STDDEV="0.000" HIGHLIGHT="false" HIDE="false" GAP="false" />
        <F I="103" S="1687" STDDEV="0.000" HIGHLIGHT="false" HIDE="false" GAP="false" />
        <F I="104" S="8453" STDDEV="0.000" HIGHLIGHT="false" HIDE="false" GAP="false" />
        <F I="105" S="5152" STDDEV="0.000" HIGHLIGHT="false" HIDE="false" GAP="false" />
      </FRAGMENTS>

      <MAP_METRICS STRETCH="0" RECT_AVE="0.00" RECT_ALL="0.00" MID_STDDEV="0.00" R="0.00" WIGGLE="0.00" GAP_STDDEV="0.00" GAP_MAX="0" />
      <FEATURES>

      </FEATURES>

  </RESTRICTION_MAP>
  <RESTRICTION_MAP ID="Vibrio cholerae (MJ-1236 chr II)" ENZYME="NheI" INSILICO="true">
    <SEQUENCE_ANNOTATION URL="database:12" TYPE="FASTA" />
    <MAP_DISPLAY DBID="12" EDITABLE="false" STICK="false" X="10000" Y="1418" TRANS="255" ORDER="110" ORIENTATION="1" CIRCULAR="false" GROUPID="-1" />
      <FRAGMENTS SHIFT="0" OFFSET="1">
        <F I="0" S="520" STDDEV="0.000" HIGHLIGHT="false" HIDE="false" GAP="false" />
        <F I="1" S="438" STDDEV="0.000" HIGHLIGHT="false" HIDE="false" GAP="false" />
        <F I="2" S="2510" STDDEV="0.000" HIGHLIGHT="false" HIDE="false" GAP="false" />
        <F I="3" S="3369" STDDEV="0.000" HIGHLIGHT="false" HIDE="false" GAP="false" />
        <F I="4" S="1430" STDDEV="0.000" HIGHLIGHT="false" HIDE="false" GAP="false" />
        <F I="5" S="13391" STDDEV="0.000" HIGHLIGHT="false" HIDE="false" GAP="false" />
        <F I="6" S="15349" STDDEV="0.000" HIGHLIGHT="false" HIDE="false" GAP="false" />
        <F I="7" S="16845" STDDEV="0.000" HIGHLIGHT="false" HIDE="false" GAP="false" />
        <F I="8" S="13119" STDDEV="0.000" HIGHLIGHT="false" HIDE="false" GAP="false" />
        <F I="9" S="9298" STDDEV="0.000" HIGHLIGHT="false" HIDE="false" GAP="false" />
        <F I="10" S="1508" STDDEV="0.000" HIGHLIGHT="false" HIDE="false" GAP="false" />
        <F I="11" S="41900" STDDEV="0.000" HIGHLIGHT="false" HIDE="false" GAP="false" />
        <F I="12" S="6194" STDDEV="0.000" HIGHLIGHT="false" HIDE="false" GAP="false" />
        <F I="13" S="232" STDDEV="0.000" HIGHLIGHT="false" HIDE="false" GAP="false" />
        <F I="14" S="2176" STDDEV="0.000" HIGHLIGHT="false" HIDE="false" GAP="false" />
        <F I="15" S="871" STDDEV="0.000" HIGHLIGHT="false" HIDE="false" GAP="false" />
        <F I="16" S="21897" STDDEV="0.000" HIGHLIGHT="false" HIDE="false" GAP="false" />
        <F I="17" S="14630" STDDEV="0.000" HIGHLIGHT="false" HIDE="false" GAP="false" />
        <F I="18" S="17414" STDDEV="0.000" HIGHLIGHT="false" HIDE="false" GAP="false" />
        <F I="19" S="5984" STDDEV="0.000" HIGHLIGHT="false" HIDE="false" GAP="false" />
        <F I="20" S="8540" STDDEV="0.000" HIGHLIGHT="false" HIDE="false" GAP="false" />
        <F I="21" S="5910" STDDEV="0.000" HIGHLIGHT="false" HIDE="false" GAP="false" />
        <F I="22" S="6931" STDDEV="0.000" HIGHLIGHT="false" HIDE="false" GAP="false" />
        <F I="23" S="13059" STDDEV="0.000" HIGHLIGHT="false" HIDE="false" GAP="false" />
        <F I="24" S="2652" STDDEV="0.000" HIGHLIGHT="false" HIDE="false" GAP="false" />
        <F I="25" S="7513" STDDEV="0.000" HIGHLIGHT="false" HIDE="false" GAP="false" />
        <F I="26" S="17445" STDDEV="0.000" HIGHLIGHT="false" HIDE="false" GAP="false" />
        <F I="27" S="11405" STDDEV="0.000" HIGHLIGHT="false" HIDE="false" GAP="false" />
        <F I="28" S="3989" STDDEV="0.000" HIGHLIGHT="false" HIDE="false" GAP="false" />
        <F I="29" S="12148" STDDEV="0.000" HIGHLIGHT="false" HIDE="false" GAP="false" />
        <F I="30" S="8453" STDDEV="0.000" HIGHLIGHT="false" HIDE="false" GAP="false" />
        <F I="31" S="1687" STDDEV="0.000" HIGHLIGHT="false" HIDE="false" GAP="false" />
        <F I="32" S="2648" STDDEV="0.000" HIGHLIGHT="false" HIDE="false" GAP="false" />
        <F I="33" S="2711" STDDEV="0.000" HIGHLIGHT="false" HIDE="false" GAP="false" />
        <F I="34" S="10721" STDDEV="0.000" HIGHLIGHT="false" HIDE="false" GAP="false" />
        <F I="35" S="1409" STDDEV="0.000" HIGHLIGHT="false" HIDE="false" GAP="false" />
        <F I="36" S="2775" STDDEV="0.000" HIGHLIGHT="false" HIDE="false" GAP="false" />
        <F I="37" S="2007" STDDEV="0.000" HIGHLIGHT="false" HIDE="false" GAP="false" />
        <F I="38" S="2084" STDDEV="0.000" HIGHLIGHT="false" HIDE="false" GAP="false" />
        <F I="39" S="3068" STDDEV="0.000" HIGHLIGHT="false" HIDE="false" GAP="false" />
        <F I="40" S="226" STDDEV="0.000" HIGHLIGHT="false" HIDE="false" GAP="false" />
        <F I="41" S="3944" STDDEV="0.000" HIGHLIGHT="false" HIDE="false" GAP="false" />
        <F I="42" S="17422" STDDEV="0.000" HIGHLIGHT="false" HIDE="false" GAP="false" />
        <F I="43" S="24688" STDDEV="0.000" HIGHLIGHT="false" HIDE="false" GAP="false" />
        <F I="44" S="1538" STDDEV="0.000" HIGHLIGHT="false" HIDE="false" GAP="false" />
        <F I="45" S="2965" STDDEV="0.000" HIGHLIGHT="false" HIDE="false" GAP="false" />
        <F I="46" S="12400" STDDEV="0.000" HIGHLIGHT="false" HIDE="false" GAP="false" />
        <F I="47" S="12086" STDDEV="0.000" HIGHLIGHT="false" HIDE="false" GAP="false" />
        <F I="48" S="17810" STDDEV="0.000" HIGHLIGHT="false" HIDE="false" GAP="false" />
        <F I="49" S="4416" STDDEV="0.000" HIGHLIGHT="false" HIDE="false" GAP="false" />
        <F I="50" S="12141" STDDEV="0.000" HIGHLIGHT="false" HIDE="false" GAP="false" />
        <F I="51" S="24021" STDDEV="0.000" HIGHLIGHT="false" HIDE="false" GAP="false" />
        <F I="52" S="16230" STDDEV="0.000" HIGHLIGHT="false" HIDE="false" GAP="false" />
        <F I="53" S="13578" STDDEV="0.000" HIGHLIGHT="false" HIDE="false" GAP="false" />
        <F I="54" S="12185" STDDEV="0.000" HIGHLIGHT="false" HIDE="false" GAP="false" />
        <F I="55" S="3908" STDDEV="0.000" HIGHLIGHT="false" HIDE="false" GAP="false" />
        <F I="56" S="3894" STDDEV="0.000" HIGHLIGHT="false" HIDE="false" GAP="false" />
        <F I="57" S="509" STDDEV="0.000" HIGHLIGHT="false" HIDE="false" GAP="false" />
        <F I="58" S="10015" STDDEV="0.000" HIGHLIGHT="false" HIDE="false" GAP="false" />
        <F I="59" S="4266" STDDEV="0.000" HIGHLIGHT="false" HIDE="false" GAP="false" />
        <F I="60" S="8561" STDDEV="0.000" HIGHLIGHT="false" HIDE="false" GAP="false" />
        <F I="61" S="7828" STDDEV="0.000" HIGHLIGHT="false" HIDE="false" GAP="false" />
        <F I="62" S="2752" STDDEV="0.000" HIGHLIGHT="false" HIDE="false" GAP="false" />
        <F I="63" S="62038" STDDEV="0.000" HIGHLIGHT="false" HIDE="false" GAP="false" />
        <F I="64" S="16170" STDDEV="0.000" HIGHLIGHT="false" HIDE="false" GAP="false" />
        <F I="65" S="9901" STDDEV="0.000" HIGHLIGHT="false" HIDE="false" GAP="false" />
        <F I="66" S="10187" STDDEV="0.000" HIGHLIGHT="false" HIDE="false" GAP="false" />
        <F I="67" S="10283" STDDEV="0.000" HIGHLIGHT="false" HIDE="false" GAP="false" />
        <F I="68" S="5610" STDDEV="0.000" HIGHLIGHT="false" HIDE="false" GAP="false" />
        <F I="69" S="9290" STDDEV="0.000" HIGHLIGHT="false" HIDE="false" GAP="false" />
        <F I="70" S="15785" STDDEV="0.000" HIGHLIGHT="false" HIDE="false" GAP="false" />
        <F I="71" S="2971" STDDEV="0.000" HIGHLIGHT="false" HIDE="false" GAP="false" />
        <F I="72" S="3350" STDDEV="0.000" HIGHLIGHT="false" HIDE="false" GAP="false" />
        <F I="73" S="3832" STDDEV="0.000" HIGHLIGHT="false" HIDE="false" GAP="false" />
        <F I="74" S="11523" STDDEV="0.000" HIGHLIGHT="false" HIDE="false" GAP="false" />
        <F I="75" S="6811" STDDEV="0.000" HIGHLIGHT="false" HIDE="false" GAP="false" />
        <F I="76" S="975" STDDEV="0.000" HIGHLIGHT="false" HIDE="false" GAP="false" />
        <F I="77" S="8248" STDDEV="0.000" HIGHLIGHT="false" HIDE="false" GAP="false" />
        <F I="78" S="9652" STDDEV="0.000" HIGHLIGHT="false" HIDE="false" GAP="false" />
        <F I="79" S="2793" STDDEV="0.000" HIGHLIGHT="false" HIDE="false" GAP="false" />
        <F I="80" S="17904" STDDEV="0.000" HIGHLIGHT="false" HIDE="false" GAP="false" />
        <F I="81" S="468" STDDEV="0.000" HIGHLIGHT="false" HIDE="false" GAP="false" />
        <F I="82" S="6041" STDDEV="0.000" HIGHLIGHT="false" HIDE="false" GAP="false" />
        <F I="83" S="3642" STDDEV="0.000" HIGHLIGHT="false" HIDE="false" GAP="false" />
        <F I="84" S="4865" STDDEV="0.000" HIGHLIGHT="false" HIDE="false" GAP="false" />
        <F I="85" S="14620" STDDEV="0.000" HIGHLIGHT="false" HIDE="false" GAP="false" />
        <F I="86" S="23318" STDDEV="0.000" HIGHLIGHT="false" HIDE="false" GAP="false" />
        <F I="87" S="10183" STDDEV="0.000" HIGHLIGHT="false" HIDE="false" GAP="false" />
        <F I="88" S="18640" STDDEV="0.000" HIGHLIGHT="false" HIDE="false" GAP="false" />
        <F I="89" S="14784" STDDEV="0.000" HIGHLIGHT="false" HIDE="false" GAP="false" />
        <F I="90" S="1526" STDDEV="0.000" HIGHLIGHT="false" HIDE="false" GAP="false" />
        <F I="91" S="6083" STDDEV="0.000" HIGHLIGHT="false" HIDE="false" GAP="false" />
        <F I="92" S="1979" STDDEV="0.000" HIGHLIGHT="false" HIDE="false" GAP="false" />
        <F I="93" S="11481" STDDEV="0.000" HIGHLIGHT="false" HIDE="false" GAP="false" />
        <F I="94" S="2371" STDDEV="0.000" HIGHLIGHT="false" HIDE="false" GAP="false" />
        <F I="95" S="8530" STDDEV="0.000" HIGHLIGHT="false" HIDE="false" GAP="false" />
        <F I="96" S="6314" STDDEV="0.000" HIGHLIGHT="false" HIDE="false" GAP="false" />
        <F I="97" S="18042" STDDEV="0.000" HIGHLIGHT="false" HIDE="false" GAP="false" />
        <F I="98" S="2352" STDDEV="0.000" HIGHLIGHT="false" HIDE="false" GAP="false" />
        <F I="99" S="2150" STDDEV="0.000" HIGHLIGHT="false" HIDE="false" GAP="false" />
        <F I="100" S="7378" STDDEV="0.000" HIGHLIGHT="false" HIDE="false" GAP="false" />
        <F I="101" S="3809" STDDEV="0.000" HIGHLIGHT="false" HIDE="false" GAP="false" />
        <F I="102" S="2959" STDDEV="0.000" HIGHLIGHT="false" HIDE="false" GAP="false" />
        <F I="103" S="24744" STDDEV="0.000" HIGHLIGHT="false" HIDE="false" GAP="false" />
        <F I="104" S="37585" STDDEV="0.000" HIGHLIGHT="false" HIDE="false" GAP="false" />
        <F I="105" S="5567" STDDEV="0.000" HIGHLIGHT="false" HIDE="false" GAP="false" />
        <F I="106" S="8177" STDDEV="0.000" HIGHLIGHT="false" HIDE="false" GAP="false" />
        <F I="107" S="6026" STDDEV="0.000" HIGHLIGHT="false" HIDE="false" GAP="false" />
        <F I="108" S="19985" STDDEV="0.000" HIGHLIGHT="false" HIDE="false" GAP="false" />
        <F I="109" S="35624" STDDEV="0.000" HIGHLIGHT="false" HIDE="false" GAP="false" />
        <F I="110" S="4001" STDDEV="0.000" HIGHLIGHT="false" HIDE="false" GAP="false" />
        <F I="111" S="28744" STDDEV="0.000" HIGHLIGHT="false" HIDE="false" GAP="false" />
        <F I="112" S="3560" STDDEV="0.000" HIGHLIGHT="false" HIDE="false" GAP="false" />
        <F I="113" S="300" STDDEV="0.000" HIGHLIGHT="false" HIDE="false" GAP="false" />
      </FRAGMENTS>

      <MAP_METRICS STRETCH="0" RECT_AVE="0.00" RECT_ALL="0.00" MID_STDDEV="0.00" R="0.00" WIGGLE="0.00" GAP_STDDEV="0.00" GAP_MAX="0" />
      <FEATURES>

      </FEATURES>

  </RESTRICTION_MAP>
  <RESTRICTION_MAP ID="Vibrio cholerae (N16961 chr II)" ENZYME="NheI" INSILICO="true">
    <SEQUENCE_ANNOTATION URL="database:14" TYPE="FASTA" />
    <MAP_DISPLAY DBID="14" EDITABLE="false" STICK="false" X="10000" Y="700" TRANS="255" ORDER="60" ORIENTATION="1" CIRCULAR="false" GROUPID="-1" />
      <FRAGMENTS SHIFT="0" OFFSET="1">
        <F I="0" S="6996" STDDEV="0.000" HIGHLIGHT="false" HIDE="false" GAP="false" />
        <F I="1" S="3989" STDDEV="0.000" HIGHLIGHT="false" HIDE="false" GAP="false" />
        <F I="2" S="11406" STDDEV="0.000" HIGHLIGHT="false" HIDE="false" GAP="false" />
        <F I="3" S="17445" STDDEV="0.000" HIGHLIGHT="false" HIDE="false" GAP="false" />
        <F I="4" S="7513" STDDEV="0.000" HIGHLIGHT="false" HIDE="false" GAP="false" />
        <F I="5" S="2652" STDDEV="0.000" HIGHLIGHT="false" HIDE="false" GAP="false" />
        <F I="6" S="13059" STDDEV="0.000" HIGHLIGHT="false" HIDE="false" GAP="false" />
        <F I="7" S="6931" STDDEV="0.000" HIGHLIGHT="false" HIDE="false" GAP="false" />
        <F I="8" S="5910" STDDEV="0.000" HIGHLIGHT="false" HIDE="false" GAP="false" />
        <F I="9" S="8540" STDDEV="0.000" HIGHLIGHT="false" HIDE="false" GAP="false" />
        <F I="10" S="5984" STDDEV="0.000" HIGHLIGHT="false" HIDE="false" GAP="false" />
        <F I="11" S="17415" STDDEV="0.000" HIGHLIGHT="false" HIDE="false" GAP="false" />
        <F I="12" S="14630" STDDEV="0.000" HIGHLIGHT="false" HIDE="false" GAP="false" />
        <F I="13" S="21897" STDDEV="0.000" HIGHLIGHT="false" HIDE="false" GAP="false" />
        <F I="14" S="872" STDDEV="0.000" HIGHLIGHT="false" HIDE="false" GAP="false" />
        <F I="15" S="2176" STDDEV="0.000" HIGHLIGHT="false" HIDE="false" GAP="false" />
        <F I="16" S="232" STDDEV="0.000" HIGHLIGHT="false" HIDE="false" GAP="false" />
        <F I="17" S="6194" STDDEV="0.000" HIGHLIGHT="false" HIDE="false" GAP="false" />
        <F I="18" S="41968" STDDEV="0.000" HIGHLIGHT="false" HIDE="false" GAP="false" />
        <F I="19" S="1508" STDDEV="0.000" HIGHLIGHT="false" HIDE="false" GAP="false" />
        <F I="20" S="9298" STDDEV="0.000" HIGHLIGHT="false" HIDE="false" GAP="false" />
        <F I="21" S="13119" STDDEV="0.000" HIGHLIGHT="false" HIDE="false" GAP="false" />
        <F I="22" S="16845" STDDEV="0.000" HIGHLIGHT="false" HIDE="false" GAP="false" />
        <F I="23" S="15349" STDDEV="0.000" HIGHLIGHT="false" HIDE="false" GAP="false" />
        <F I="24" S="13390" STDDEV="0.000" HIGHLIGHT="false" HIDE="false" GAP="false" />
        <F I="25" S="1430" STDDEV="0.000" HIGHLIGHT="false" HIDE="false" GAP="false" />
        <F I="26" S="3369" STDDEV="0.000" HIGHLIGHT="false" HIDE="false" GAP="false" />
        <F I="27" S="2510" STDDEV="0.000" HIGHLIGHT="false" HIDE="false" GAP="false" />
        <F I="28" S="438" STDDEV="0.000" HIGHLIGHT="false" HIDE="false" GAP="false" />
        <F I="29" S="822" STDDEV="0.000" HIGHLIGHT="false" HIDE="false" GAP="false" />
        <F I="30" S="3560" STDDEV="0.000" HIGHLIGHT="false" HIDE="false" GAP="false" />
        <F I="31" S="28714" STDDEV="0.000" HIGHLIGHT="false" HIDE="false" GAP="false" />
        <F I="32" S="4001" STDDEV="0.000" HIGHLIGHT="false" HIDE="false" GAP="false" />
        <F I="33" S="36999" STDDEV="0.000" HIGHLIGHT="false" HIDE="false" GAP="false" />
        <F I="34" S="19984" STDDEV="0.000" HIGHLIGHT="false" HIDE="false" GAP="false" />
        <F I="35" S="5001" STDDEV="0.000" HIGHLIGHT="false" HIDE="false" GAP="false" />
        <F I="36" S="207" STDDEV="0.000" HIGHLIGHT="false" HIDE="false" GAP="false" />
        <F I="37" S="4985" STDDEV="0.000" HIGHLIGHT="false" HIDE="false" GAP="false" />
        <F I="38" S="20361" STDDEV="0.000" HIGHLIGHT="false" HIDE="false" GAP="false" />
        <F I="39" S="8176" STDDEV="0.000" HIGHLIGHT="false" HIDE="false" GAP="false" />
        <F I="40" S="5567" STDDEV="0.000" HIGHLIGHT="false" HIDE="false" GAP="false" />
        <F I="41" S="18491" STDDEV="0.000" HIGHLIGHT="false" HIDE="false" GAP="false" />
        <F I="42" S="24744" STDDEV="0.000" HIGHLIGHT="false" HIDE="false" GAP="false" />
        <F I="43" S="2959" STDDEV="0.000" HIGHLIGHT="false" HIDE="false" GAP="false" />
        <F I="44" S="3809" STDDEV="0.000" HIGHLIGHT="false" HIDE="false" GAP="false" />
        <F I="45" S="7378" STDDEV="0.000" HIGHLIGHT="false" HIDE="false" GAP="false" />
        <F I="46" S="2150" STDDEV="0.000" HIGHLIGHT="false" HIDE="false" GAP="false" />
        <F I="47" S="2353" STDDEV="0.000" HIGHLIGHT="false" HIDE="false" GAP="false" />
        <F I="48" S="18041" STDDEV="0.000" HIGHLIGHT="false" HIDE="false" GAP="false" />
        <F I="49" S="6314" STDDEV="0.000" HIGHLIGHT="false" HIDE="false" GAP="false" />
        <F I="50" S="8530" STDDEV="0.000" HIGHLIGHT="false" HIDE="false" GAP="false" />
        <F I="51" S="6804" STDDEV="0.000" HIGHLIGHT="false" HIDE="false" GAP="false" />
        <F I="52" S="1979" STDDEV="0.000" HIGHLIGHT="false" HIDE="false" GAP="false" />
        <F I="53" S="6083" STDDEV="0.000" HIGHLIGHT="false" HIDE="false" GAP="false" />
        <F I="54" S="1526" STDDEV="0.000" HIGHLIGHT="false" HIDE="false" GAP="false" />
        <F I="55" S="14786" STDDEV="0.000" HIGHLIGHT="false" HIDE="false" GAP="false" />
        <F I="56" S="18639" STDDEV="0.000" HIGHLIGHT="false" HIDE="false" GAP="false" />
        <F I="57" S="10183" STDDEV="0.000" HIGHLIGHT="false" HIDE="false" GAP="false" />
        <F I="58" S="23318" STDDEV="0.000" HIGHLIGHT="false" HIDE="false" GAP="false" />
        <F I="59" S="14620" STDDEV="0.000" HIGHLIGHT="false" HIDE="false" GAP="false" />
        <F I="60" S="4865" STDDEV="0.000" HIGHLIGHT="false" HIDE="false" GAP="false" />
        <F I="61" S="3641" STDDEV="0.000" HIGHLIGHT="false" HIDE="false" GAP="false" />
        <F I="62" S="6041" STDDEV="0.000" HIGHLIGHT="false" HIDE="false" GAP="false" />
        <F I="63" S="468" STDDEV="0.000" HIGHLIGHT="false" HIDE="false" GAP="false" />
        <F I="64" S="16079" STDDEV="0.000" HIGHLIGHT="false" HIDE="false" GAP="false" />
        <F I="65" S="8248" STDDEV="0.000" HIGHLIGHT="false" HIDE="false" GAP="false" />
        <F I="66" S="975" STDDEV="0.000" HIGHLIGHT="false" HIDE="false" GAP="false" />
        <F I="67" S="6811" STDDEV="0.000" HIGHLIGHT="false" HIDE="false" GAP="false" />
        <F I="68" S="11523" STDDEV="0.000" HIGHLIGHT="false" HIDE="false" GAP="false" />
        <F I="69" S="3832" STDDEV="0.000" HIGHLIGHT="false" HIDE="false" GAP="false" />
        <F I="70" S="3350" STDDEV="0.000" HIGHLIGHT="false" HIDE="false" GAP="false" />
        <F I="71" S="2971" STDDEV="0.000" HIGHLIGHT="false" HIDE="false" GAP="false" />
        <F I="72" S="15784" STDDEV="0.000" HIGHLIGHT="false" HIDE="false" GAP="false" />
        <F I="73" S="9291" STDDEV="0.000" HIGHLIGHT="false" HIDE="false" GAP="false" />
        <F I="74" S="5610" STDDEV="0.000" HIGHLIGHT="false" HIDE="false" GAP="false" />
        <F I="75" S="10283" STDDEV="0.000" HIGHLIGHT="false" HIDE="false" GAP="false" />
        <F I="76" S="10187" STDDEV="0.000" HIGHLIGHT="false" HIDE="false" GAP="false" />
        <F I="77" S="9901" STDDEV="0.000" HIGHLIGHT="false" HIDE="false" GAP="false" />
        <F I="78" S="16169" STDDEV="0.000" HIGHLIGHT="false" HIDE="false" GAP="false" />
        <F I="79" S="62036" STDDEV="0.000" HIGHLIGHT="false" HIDE="false" GAP="false" />
        <F I="80" S="2752" STDDEV="0.000" HIGHLIGHT="false" HIDE="false" GAP="false" />
        <F I="81" S="7828" STDDEV="0.000" HIGHLIGHT="false" HIDE="false" GAP="false" />
        <F I="82" S="8561" STDDEV="0.000" HIGHLIGHT="false" HIDE="false" GAP="false" />
        <F I="83" S="4262" STDDEV="0.000" HIGHLIGHT="false" HIDE="false" GAP="false" />
        <F I="84" S="10019" STDDEV="0.000" HIGHLIGHT="false" HIDE="false" GAP="false" />
        <F I="85" S="509" STDDEV="0.000" HIGHLIGHT="false" HIDE="false" GAP="false" />
        <F I="86" S="3894" STDDEV="0.000" HIGHLIGHT="false" HIDE="false" GAP="false" />
        <F I="87" S="3908" STDDEV="0.000" HIGHLIGHT="false" HIDE="false" GAP="false" />
        <F I="88" S="12185" STDDEV="0.000" HIGHLIGHT="false" HIDE="false" GAP="false" />
        <F I="89" S="13581" STDDEV="0.000" HIGHLIGHT="false" HIDE="false" GAP="false" />
        <F I="90" S="16230" STDDEV="0.000" HIGHLIGHT="false" HIDE="false" GAP="false" />
        <F I="91" S="24021" STDDEV="0.000" HIGHLIGHT="false" HIDE="false" GAP="false" />
        <F I="92" S="12141" STDDEV="0.000" HIGHLIGHT="false" HIDE="false" GAP="false" />
        <F I="93" S="4416" STDDEV="0.000" HIGHLIGHT="false" HIDE="false" GAP="false" />
        <F I="94" S="17810" STDDEV="0.000" HIGHLIGHT="false" HIDE="false" GAP="false" />
        <F I="95" S="12086" STDDEV="0.000" HIGHLIGHT="false" HIDE="false" GAP="false" />
        <F I="96" S="12399" STDDEV="0.000" HIGHLIGHT="false" HIDE="false" GAP="false" />
        <F I="97" S="2966" STDDEV="0.000" HIGHLIGHT="false" HIDE="false" GAP="false" />
        <F I="98" S="1538" STDDEV="0.000" HIGHLIGHT="false" HIDE="false" GAP="false" />
        <F I="99" S="24693" STDDEV="0.000" HIGHLIGHT="false" HIDE="false" GAP="false" />
        <F I="100" S="17422" STDDEV="0.000" HIGHLIGHT="false" HIDE="false" GAP="false" />
        <F I="101" S="3944" STDDEV="0.000" HIGHLIGHT="false" HIDE="false" GAP="false" />
        <F I="102" S="226" STDDEV="0.000" HIGHLIGHT="false" HIDE="false" GAP="false" />
        <F I="103" S="3068" STDDEV="0.000" HIGHLIGHT="false" HIDE="false" GAP="false" />
        <F I="104" S="2084" STDDEV="0.000" HIGHLIGHT="false" HIDE="false" GAP="false" />
        <F I="105" S="2006" STDDEV="0.000" HIGHLIGHT="false" HIDE="false" GAP="false" />
        <F I="106" S="2775" STDDEV="0.000" HIGHLIGHT="false" HIDE="false" GAP="false" />
        <F I="107" S="1409" STDDEV="0.000" HIGHLIGHT="false" HIDE="false" GAP="false" />
        <F I="108" S="10720" STDDEV="0.000" HIGHLIGHT="false" HIDE="false" GAP="false" />
        <F I="109" S="2711" STDDEV="0.000" HIGHLIGHT="false" HIDE="false" GAP="false" />
        <F I="110" S="2648" STDDEV="0.000" HIGHLIGHT="false" HIDE="false" GAP="false" />
        <F I="111" S="1687" STDDEV="0.000" HIGHLIGHT="false" HIDE="false" GAP="false" />
        <F I="112" S="8450" STDDEV="0.000" HIGHLIGHT="false" HIDE="false" GAP="false" />
        <F I="113" S="5152" STDDEV="0.000" HIGHLIGHT="false" HIDE="false" GAP="false" />
      </FRAGMENTS>

      <MAP_METRICS STRETCH="0" RECT_AVE="0.00" RECT_ALL="0.00" MID_STDDEV="0.00" R="0.00" WIGGLE="0.00" GAP_STDDEV="0.00" GAP_MAX="0" />
      <FEATURES>

      </FEATURES>

  </RESTRICTION_MAP>
  <RESTRICTION_MAP ID="Vibrio cholerae (O1 str. 2010EL-1786 chr II)" ENZYME="NheI" INSILICO="true">
    <SEQUENCE_ANNOTATION URL="database:16" TYPE="FASTA" />
    <MAP_DISPLAY DBID="16" EDITABLE="false" STICK="false" X="10000" Y="1318" TRANS="255" ORDER="100" ORIENTATION="1" CIRCULAR="false" GROUPID="-1" />
      <FRAGMENTS SHIFT="0" OFFSET="1">
        <F I="0" S="296" STDDEV="0.000" HIGHLIGHT="false" HIDE="false" GAP="false" />
        <F I="1" S="3560" STDDEV="0.000" HIGHLIGHT="false" HIDE="false" GAP="false" />
        <F I="2" S="28750" STDDEV="0.000" HIGHLIGHT="false" HIDE="false" GAP="false" />
        <F I="3" S="4001" STDDEV="0.000" HIGHLIGHT="false" HIDE="false" GAP="false" />
        <F I="4" S="35620" STDDEV="0.000" HIGHLIGHT="false" HIDE="false" GAP="false" />
        <F I="5" S="19985" STDDEV="0.000" HIGHLIGHT="false" HIDE="false" GAP="false" />
        <F I="6" S="6026" STDDEV="0.000" HIGHLIGHT="false" HIDE="false" GAP="false" />
        <F I="7" S="8177" STDDEV="0.000" HIGHLIGHT="false" HIDE="false" GAP="false" />
        <F I="8" S="5568" STDDEV="0.000" HIGHLIGHT="false" HIDE="false" GAP="false" />
        <F I="9" S="18491" STDDEV="0.000" HIGHLIGHT="false" HIDE="false" GAP="false" />
        <F I="10" S="24744" STDDEV="0.000" HIGHLIGHT="false" HIDE="false" GAP="false" />
        <F I="11" S="2959" STDDEV="0.000" HIGHLIGHT="false" HIDE="false" GAP="false" />
        <F I="12" S="3809" STDDEV="0.000" HIGHLIGHT="false" HIDE="false" GAP="false" />
        <F I="13" S="7378" STDDEV="0.000" HIGHLIGHT="false" HIDE="false" GAP="false" />
        <F I="14" S="2150" STDDEV="0.000" HIGHLIGHT="false" HIDE="false" GAP="false" />
        <F I="15" S="2352" STDDEV="0.000" HIGHLIGHT="false" HIDE="false" GAP="false" />
        <F I="16" S="18041" STDDEV="0.000" HIGHLIGHT="false" HIDE="false" GAP="false" />
        <F I="17" S="6314" STDDEV="0.000" HIGHLIGHT="false" HIDE="false" GAP="false" />
        <F I="18" S="8530" STDDEV="0.000" HIGHLIGHT="false" HIDE="false" GAP="false" />
        <F I="19" S="6803" STDDEV="0.000" HIGHLIGHT="false" HIDE="false" GAP="false" />
        <F I="20" S="1979" STDDEV="0.000" HIGHLIGHT="false" HIDE="false" GAP="false" />
        <F I="21" S="6083" STDDEV="0.000" HIGHLIGHT="false" HIDE="false" GAP="false" />
        <F I="22" S="1526" STDDEV="0.000" HIGHLIGHT="false" HIDE="false" GAP="false" />
        <F I="23" S="14784" STDDEV="0.000" HIGHLIGHT="false" HIDE="false" GAP="false" />
        <F I="24" S="18640" STDDEV="0.000" HIGHLIGHT="false" HIDE="false" GAP="false" />
        <F I="25" S="10183" STDDEV="0.000" HIGHLIGHT="false" HIDE="false" GAP="false" />
        <F I="26" S="23318" STDDEV="0.000" HIGHLIGHT="false" HIDE="false" GAP="false" />
        <F I="27" S="14620" STDDEV="0.000" HIGHLIGHT="false" HIDE="false" GAP="false" />
        <F I="28" S="4865" STDDEV="0.000" HIGHLIGHT="false" HIDE="false" GAP="false" />
        <F I="29" S="3642" STDDEV="0.000" HIGHLIGHT="false" HIDE="false" GAP="false" />
        <F I="30" S="6041" STDDEV="0.000" HIGHLIGHT="false" HIDE="false" GAP="false" />
        <F I="31" S="468" STDDEV="0.000" HIGHLIGHT="false" HIDE="false" GAP="false" />
        <F I="32" S="16081" STDDEV="0.000" HIGHLIGHT="false" HIDE="false" GAP="false" />
        <F I="33" S="8248" STDDEV="0.000" HIGHLIGHT="false" HIDE="false" GAP="false" />
        <F I="34" S="975" STDDEV="0.000" HIGHLIGHT="false" HIDE="false" GAP="false" />
        <F I="35" S="6811" STDDEV="0.000" HIGHLIGHT="false" HIDE="false" GAP="false" />
        <F I="36" S="11523" STDDEV="0.000" HIGHLIGHT="false" HIDE="false" GAP="false" />
        <F I="37" S="3832" STDDEV="0.000" HIGHLIGHT="false" HIDE="false" GAP="false" />
        <F I="38" S="3350" STDDEV="0.000" HIGHLIGHT="false" HIDE="false" GAP="false" />
        <F I="39" S="2971" STDDEV="0.000" HIGHLIGHT="false" HIDE="false" GAP="false" />
        <F I="40" S="15785" STDDEV="0.000" HIGHLIGHT="false" HIDE="false" GAP="false" />
        <F I="41" S="9290" STDDEV="0.000" HIGHLIGHT="false" HIDE="false" GAP="false" />
        <F I="42" S="5610" STDDEV="0.000" HIGHLIGHT="false" HIDE="false" GAP="false" />
        <F I="43" S="10283" STDDEV="0.000" HIGHLIGHT="false" HIDE="false" GAP="false" />
        <F I="44" S="10187" STDDEV="0.000" HIGHLIGHT="false" HIDE="false" GAP="false" />
        <F I="45" S="9901" STDDEV="0.000" HIGHLIGHT="false" HIDE="false" GAP="false" />
        <F I="46" S="16158" STDDEV="0.000" HIGHLIGHT="false" HIDE="false" GAP="false" />
        <F I="47" S="62038" STDDEV="0.000" HIGHLIGHT="false" HIDE="false" GAP="false" />
        <F I="48" S="2752" STDDEV="0.000" HIGHLIGHT="false" HIDE="false" GAP="false" />
        <F I="49" S="7828" STDDEV="0.000" HIGHLIGHT="false" HIDE="false" GAP="false" />
        <F I="50" S="8561" STDDEV="0.000" HIGHLIGHT="false" HIDE="false" GAP="false" />
        <F I="51" S="4262" STDDEV="0.000" HIGHLIGHT="false" HIDE="false" GAP="false" />
        <F I="52" S="10019" STDDEV="0.000" HIGHLIGHT="false" HIDE="false" GAP="false" />
        <F I="53" S="509" STDDEV="0.000" HIGHLIGHT="false" HIDE="false" GAP="false" />
        <F I="54" S="3894" STDDEV="0.000" HIGHLIGHT="false" HIDE="false" GAP="false" />
        <F I="55" S="3908" STDDEV="0.000" HIGHLIGHT="false" HIDE="false" GAP="false" />
        <F I="56" S="12184" STDDEV="0.000" HIGHLIGHT="false" HIDE="false" GAP="false" />
        <F I="57" S="13582" STDDEV="0.000" HIGHLIGHT="false" HIDE="false" GAP="false" />
        <F I="58" S="16230" STDDEV="0.000" HIGHLIGHT="false" HIDE="false" GAP="false" />
        <F I="59" S="24021" STDDEV="0.000" HIGHLIGHT="false" HIDE="false" GAP="false" />
        <F I="60" S="12141" STDDEV="0.000" HIGHLIGHT="false" HIDE="false" GAP="false" />
        <F I="61" S="4416" STDDEV="0.000" HIGHLIGHT="false" HIDE="false" GAP="false" />
        <F I="62" S="17810" STDDEV="0.000" HIGHLIGHT="false" HIDE="false" GAP="false" />
        <F I="63" S="12086" STDDEV="0.000" HIGHLIGHT="false" HIDE="false" GAP="false" />
        <F I="64" S="12398" STDDEV="0.000" HIGHLIGHT="false" HIDE="false" GAP="false" />
        <F I="65" S="2965" STDDEV="0.000" HIGHLIGHT="false" HIDE="false" GAP="false" />
        <F I="66" S="1538" STDDEV="0.000" HIGHLIGHT="false" HIDE="false" GAP="false" />
        <F I="67" S="24686" STDDEV="0.000" HIGHLIGHT="false" HIDE="false" GAP="false" />
        <F I="68" S="17422" STDDEV="0.000" HIGHLIGHT="false" HIDE="false" GAP="false" />
        <F I="69" S="3944" STDDEV="0.000" HIGHLIGHT="false" HIDE="false" GAP="false" />
        <F I="70" S="226" STDDEV="0.000" HIGHLIGHT="false" HIDE="false" GAP="false" />
        <F I="71" S="3067" STDDEV="0.000" HIGHLIGHT="false" HIDE="false" GAP="false" />
        <F I="72" S="2084" STDDEV="0.000" HIGHLIGHT="false" HIDE="false" GAP="false" />
        <F I="73" S="2007" STDDEV="0.000" HIGHLIGHT="false" HIDE="false" GAP="false" />
        <F I="74" S="2775" STDDEV="0.000" HIGHLIGHT="false" HIDE="false" GAP="false" />
        <F I="75" S="1409" STDDEV="0.000" HIGHLIGHT="false" HIDE="false" GAP="false" />
        <F I="76" S="10713" STDDEV="0.000" HIGHLIGHT="false" HIDE="false" GAP="false" />
        <F I="77" S="2711" STDDEV="0.000" HIGHLIGHT="false" HIDE="false" GAP="false" />
        <F I="78" S="2648" STDDEV="0.000" HIGHLIGHT="false" HIDE="false" GAP="false" />
        <F I="79" S="1687" STDDEV="0.000" HIGHLIGHT="false" HIDE="false" GAP="false" />
        <F I="80" S="8453" STDDEV="0.000" HIGHLIGHT="false" HIDE="false" GAP="false" />
        <F I="81" S="12148" STDDEV="0.000" HIGHLIGHT="false" HIDE="false" GAP="false" />
        <F I="82" S="3989" STDDEV="0.000" HIGHLIGHT="false" HIDE="false" GAP="false" />
        <F I="83" S="11405" STDDEV="0.000" HIGHLIGHT="false" HIDE="false" GAP="false" />
        <F I="84" S="17445" STDDEV="0.000" HIGHLIGHT="false" HIDE="false" GAP="false" />
        <F I="85" S="7513" STDDEV="0.000" HIGHLIGHT="false" HIDE="false" GAP="false" />
        <F I="86" S="2652" STDDEV="0.000" HIGHLIGHT="false" HIDE="false" GAP="false" />
        <F I="87" S="13059" STDDEV="0.000" HIGHLIGHT="false" HIDE="false" GAP="false" />
        <F I="88" S="6931" STDDEV="0.000" HIGHLIGHT="false" HIDE="false" GAP="false" />
        <F I="89" S="5910" STDDEV="0.000" HIGHLIGHT="false" HIDE="false" GAP="false" />
        <F I="90" S="8540" STDDEV="0.000" HIGHLIGHT="false" HIDE="false" GAP="false" />
        <F I="91" S="5984" STDDEV="0.000" HIGHLIGHT="false" HIDE="false" GAP="false" />
        <F I="92" S="17414" STDDEV="0.000" HIGHLIGHT="false" HIDE="false" GAP="false" />
        <F I="93" S="14630" STDDEV="0.000" HIGHLIGHT="false" HIDE="false" GAP="false" />
        <F I="94" S="21897" STDDEV="0.000" HIGHLIGHT="false" HIDE="false" GAP="false" />
        <F I="95" S="871" STDDEV="0.000" HIGHLIGHT="false" HIDE="false" GAP="false" />
        <F I="96" S="2176" STDDEV="0.000" HIGHLIGHT="false" HIDE="false" GAP="false" />
        <F I="97" S="232" STDDEV="0.000" HIGHLIGHT="false" HIDE="false" GAP="false" />
        <F I="98" S="6194" STDDEV="0.000" HIGHLIGHT="false" HIDE="false" GAP="false" />
        <F I="99" S="41912" STDDEV="0.000" HIGHLIGHT="false" HIDE="false" GAP="false" />
        <F I="100" S="1508" STDDEV="0.000" HIGHLIGHT="false" HIDE="false" GAP="false" />
        <F I="101" S="9298" STDDEV="0.000" HIGHLIGHT="false" HIDE="false" GAP="false" />
        <F I="102" S="13119" STDDEV="0.000" HIGHLIGHT="false" HIDE="false" GAP="false" />
        <F I="103" S="16845" STDDEV="0.000" HIGHLIGHT="false" HIDE="false" GAP="false" />
        <F I="104" S="15349" STDDEV="0.000" HIGHLIGHT="false" HIDE="false" GAP="false" />
        <F I="105" S="13391" STDDEV="0.000" HIGHLIGHT="false" HIDE="false" GAP="false" />
        <F I="106" S="1430" STDDEV="0.000" HIGHLIGHT="false" HIDE="false" GAP="false" />
        <F I="107" S="3369" STDDEV="0.000" HIGHLIGHT="false" HIDE="false" GAP="false" />
        <F I="108" S="2510" STDDEV="0.000" HIGHLIGHT="false" HIDE="false" GAP="false" />
        <F I="109" S="438" STDDEV="0.000" HIGHLIGHT="false" HIDE="false" GAP="false" />
        <F I="110" S="524" STDDEV="0.000" HIGHLIGHT="false" HIDE="false" GAP="false" />
      </FRAGMENTS>

      <MAP_METRICS STRETCH="0" RECT_AVE="0.00" RECT_ALL="0.00" MID_STDDEV="0.00" R="0.00" WIGGLE="0.00" GAP_STDDEV="0.00" GAP_MAX="0" />
      <FEATURES>

      </FEATURES>

  </RESTRICTION_MAP>
  <RESTRICTION_MAP ID="Vibrio cholerae (O395 CP000626 chr II)" ENZYME="NheI" INSILICO="true">
    <SEQUENCE_ANNOTATION URL="database:20" TYPE="FASTA" />
    <MAP_DISPLAY DBID="20" EDITABLE="false" STICK="false" X="10000" Y="500" TRANS="255" ORDER="40" ORIENTATION="1" CIRCULAR="false" GROUPID="-1" />
      <FRAGMENTS SHIFT="0" OFFSET="1">
        <F I="0" S="5054" STDDEV="0.000" HIGHLIGHT="false" HIDE="false" GAP="false" />
        <F I="1" S="232" STDDEV="0.000" HIGHLIGHT="false" HIDE="false" GAP="false" />
        <F I="2" S="2176" STDDEV="0.000" HIGHLIGHT="false" HIDE="false" GAP="false" />
        <F I="3" S="871" STDDEV="0.000" HIGHLIGHT="false" HIDE="false" GAP="false" />
        <F I="4" S="21891" STDDEV="0.000" HIGHLIGHT="false" HIDE="false" GAP="false" />
        <F I="5" S="14619" STDDEV="0.000" HIGHLIGHT="false" HIDE="false" GAP="false" />
        <F I="6" S="17456" STDDEV="0.000" HIGHLIGHT="false" HIDE="false" GAP="false" />
        <F I="7" S="1414" STDDEV="0.000" HIGHLIGHT="false" HIDE="false" GAP="false" />
        <F I="8" S="4571" STDDEV="0.000" HIGHLIGHT="false" HIDE="false" GAP="false" />
        <F I="9" S="8540" STDDEV="0.000" HIGHLIGHT="false" HIDE="false" GAP="false" />
        <F I="10" S="5910" STDDEV="0.000" HIGHLIGHT="false" HIDE="false" GAP="false" />
        <F I="11" S="6932" STDDEV="0.000" HIGHLIGHT="false" HIDE="false" GAP="false" />
        <F I="12" S="13053" STDDEV="0.000" HIGHLIGHT="false" HIDE="false" GAP="false" />
        <F I="13" S="2638" STDDEV="0.000" HIGHLIGHT="false" HIDE="false" GAP="false" />
        <F I="14" S="7514" STDDEV="0.000" HIGHLIGHT="false" HIDE="false" GAP="false" />
        <F I="15" S="17453" STDDEV="0.000" HIGHLIGHT="false" HIDE="false" GAP="false" />
        <F I="16" S="12551" STDDEV="0.000" HIGHLIGHT="false" HIDE="false" GAP="false" />
        <F I="17" S="2844" STDDEV="0.000" HIGHLIGHT="false" HIDE="false" GAP="false" />
        <F I="18" S="12148" STDDEV="0.000" HIGHLIGHT="false" HIDE="false" GAP="false" />
        <F I="19" S="8453" STDDEV="0.000" HIGHLIGHT="false" HIDE="false" GAP="false" />
        <F I="20" S="1686" STDDEV="0.000" HIGHLIGHT="false" HIDE="false" GAP="false" />
        <F I="21" S="2648" STDDEV="0.000" HIGHLIGHT="false" HIDE="false" GAP="false" />
        <F I="22" S="2711" STDDEV="0.000" HIGHLIGHT="false" HIDE="false" GAP="false" />
        <F I="23" S="10721" STDDEV="0.000" HIGHLIGHT="false" HIDE="false" GAP="false" />
        <F I="24" S="1409" STDDEV="0.000" HIGHLIGHT="false" HIDE="false" GAP="false" />
        <F I="25" S="2775" STDDEV="0.000" HIGHLIGHT="false" HIDE="false" GAP="false" />
        <F I="26" S="2007" STDDEV="0.000" HIGHLIGHT="false" HIDE="false" GAP="false" />
        <F I="27" S="2084" STDDEV="0.000" HIGHLIGHT="false" HIDE="false" GAP="false" />
        <F I="28" S="3069" STDDEV="0.000" HIGHLIGHT="false" HIDE="false" GAP="false" />
        <F I="29" S="226" STDDEV="0.000" HIGHLIGHT="false" HIDE="false" GAP="false" />
        <F I="30" S="3944" STDDEV="0.000" HIGHLIGHT="false" HIDE="false" GAP="false" />
        <F I="31" S="3762" STDDEV="0.000" HIGHLIGHT="false" HIDE="false" GAP="false" />
        <F I="32" S="12159" STDDEV="0.000" HIGHLIGHT="false" HIDE="false" GAP="false" />
        <F I="33" S="1508" STDDEV="0.000" HIGHLIGHT="false" HIDE="false" GAP="false" />
        <F I="34" S="24690" STDDEV="0.000" HIGHLIGHT="false" HIDE="false" GAP="false" />
        <F I="35" S="1538" STDDEV="0.000" HIGHLIGHT="false" HIDE="false" GAP="false" />
        <F I="36" S="2966" STDDEV="0.000" HIGHLIGHT="false" HIDE="false" GAP="false" />
        <F I="37" S="12400" STDDEV="0.000" HIGHLIGHT="false" HIDE="false" GAP="false" />
        <F I="38" S="12086" STDDEV="0.000" HIGHLIGHT="false" HIDE="false" GAP="false" />
        <F I="39" S="17815" STDDEV="0.000" HIGHLIGHT="false" HIDE="false" GAP="false" />
        <F I="40" S="4418" STDDEV="0.000" HIGHLIGHT="false" HIDE="false" GAP="false" />
        <F I="41" S="12125" STDDEV="0.000" HIGHLIGHT="false" HIDE="false" GAP="false" />
        <F I="42" S="24016" STDDEV="0.000" HIGHLIGHT="false" HIDE="false" GAP="false" />
        <F I="43" S="16306" STDDEV="0.000" HIGHLIGHT="false" HIDE="false" GAP="false" />
        <F I="44" S="13582" STDDEV="0.000" HIGHLIGHT="false" HIDE="false" GAP="false" />
        <F I="45" S="12189" STDDEV="0.000" HIGHLIGHT="false" HIDE="false" GAP="false" />
        <F I="46" S="3908" STDDEV="0.000" HIGHLIGHT="false" HIDE="false" GAP="false" />
        <F I="47" S="3899" STDDEV="0.000" HIGHLIGHT="false" HIDE="false" GAP="false" />
        <F I="48" S="509" STDDEV="0.000" HIGHLIGHT="false" HIDE="false" GAP="false" />
        <F I="49" S="10016" STDDEV="0.000" HIGHLIGHT="false" HIDE="false" GAP="false" />
        <F I="50" S="4266" STDDEV="0.000" HIGHLIGHT="false" HIDE="false" GAP="false" />
        <F I="51" S="8561" STDDEV="0.000" HIGHLIGHT="false" HIDE="false" GAP="false" />
        <F I="52" S="7828" STDDEV="0.000" HIGHLIGHT="false" HIDE="false" GAP="false" />
        <F I="53" S="2752" STDDEV="0.000" HIGHLIGHT="false" HIDE="false" GAP="false" />
        <F I="54" S="62038" STDDEV="0.000" HIGHLIGHT="false" HIDE="false" GAP="false" />
        <F I="55" S="32421" STDDEV="0.000" HIGHLIGHT="false" HIDE="false" GAP="false" />
        <F I="56" S="2833" STDDEV="0.000" HIGHLIGHT="false" HIDE="false" GAP="false" />
        <F I="57" S="3808" STDDEV="0.000" HIGHLIGHT="false" HIDE="false" GAP="false" />
        <F I="58" S="7403" STDDEV="0.000" HIGHLIGHT="false" HIDE="false" GAP="false" />
        <F I="59" S="2150" STDDEV="0.000" HIGHLIGHT="false" HIDE="false" GAP="false" />
        <F I="60" S="2357" STDDEV="0.000" HIGHLIGHT="false" HIDE="false" GAP="false" />
        <F I="61" S="18039" STDDEV="0.000" HIGHLIGHT="false" HIDE="false" GAP="false" />
        <F I="62" S="6314" STDDEV="0.000" HIGHLIGHT="false" HIDE="false" GAP="false" />
        <F I="63" S="8530" STDDEV="0.000" HIGHLIGHT="false" HIDE="false" GAP="false" />
        <F I="64" S="2371" STDDEV="0.000" HIGHLIGHT="false" HIDE="false" GAP="false" />
        <F I="65" S="11498" STDDEV="0.000" HIGHLIGHT="false" HIDE="false" GAP="false" />
        <F I="66" S="1979" STDDEV="0.000" HIGHLIGHT="false" HIDE="false" GAP="false" />
        <F I="67" S="7117" STDDEV="0.000" HIGHLIGHT="false" HIDE="false" GAP="false" />
        <F I="68" S="1526" STDDEV="0.000" HIGHLIGHT="false" HIDE="false" GAP="false" />
        <F I="69" S="14784" STDDEV="0.000" HIGHLIGHT="false" HIDE="false" GAP="false" />
        <F I="70" S="20456" STDDEV="0.000" HIGHLIGHT="false" HIDE="false" GAP="false" />
        <F I="71" S="8192" STDDEV="0.000" HIGHLIGHT="false" HIDE="false" GAP="false" />
        <F I="72" S="23317" STDDEV="0.000" HIGHLIGHT="false" HIDE="false" GAP="false" />
        <F I="73" S="14624" STDDEV="0.000" HIGHLIGHT="false" HIDE="false" GAP="false" />
        <F I="74" S="4865" STDDEV="0.000" HIGHLIGHT="false" HIDE="false" GAP="false" />
        <F I="75" S="3642" STDDEV="0.000" HIGHLIGHT="false" HIDE="false" GAP="false" />
        <F I="76" S="6041" STDDEV="0.000" HIGHLIGHT="false" HIDE="false" GAP="false" />
        <F I="77" S="468" STDDEV="0.000" HIGHLIGHT="false" HIDE="false" GAP="false" />
        <F I="78" S="16082" STDDEV="0.000" HIGHLIGHT="false" HIDE="false" GAP="false" />
        <F I="79" S="8248" STDDEV="0.000" HIGHLIGHT="false" HIDE="false" GAP="false" />
        <F I="80" S="1023" STDDEV="0.000" HIGHLIGHT="false" HIDE="false" GAP="false" />
        <F I="81" S="6811" STDDEV="0.000" HIGHLIGHT="false" HIDE="false" GAP="false" />
        <F I="82" S="950" STDDEV="0.000" HIGHLIGHT="false" HIDE="false" GAP="false" />
        <F I="83" S="10573" STDDEV="0.000" HIGHLIGHT="false" HIDE="false" GAP="false" />
        <F I="84" S="3832" STDDEV="0.000" HIGHLIGHT="false" HIDE="false" GAP="false" />
        <F I="85" S="19913" STDDEV="0.000" HIGHLIGHT="false" HIDE="false" GAP="false" />
        <F I="86" S="9290" STDDEV="0.000" HIGHLIGHT="false" HIDE="false" GAP="false" />
        <F I="87" S="5610" STDDEV="0.000" HIGHLIGHT="false" HIDE="false" GAP="false" />
        <F I="88" S="10283" STDDEV="0.000" HIGHLIGHT="false" HIDE="false" GAP="false" />
        <F I="89" S="10186" STDDEV="0.000" HIGHLIGHT="false" HIDE="false" GAP="false" />
        <F I="90" S="1203" STDDEV="0.000" HIGHLIGHT="false" HIDE="false" GAP="false" />
        <F I="91" S="8698" STDDEV="0.000" HIGHLIGHT="false" HIDE="false" GAP="false" />
        <F I="92" S="12933" STDDEV="0.000" HIGHLIGHT="false" HIDE="false" GAP="false" />
        <F I="93" S="35901" STDDEV="0.000" HIGHLIGHT="false" HIDE="false" GAP="false" />
        <F I="94" S="5568" STDDEV="0.000" HIGHLIGHT="false" HIDE="false" GAP="false" />
        <F I="95" S="8176" STDDEV="0.000" HIGHLIGHT="false" HIDE="false" GAP="false" />
        <F I="96" S="12626" STDDEV="0.000" HIGHLIGHT="false" HIDE="false" GAP="false" />
        <F I="97" S="5693" STDDEV="0.000" HIGHLIGHT="false" HIDE="false" GAP="false" />
        <F I="98" S="15" STDDEV="0.000" HIGHLIGHT="false" HIDE="false" GAP="false" />
        <F I="99" S="23926" STDDEV="0.000" HIGHLIGHT="false" HIDE="false" GAP="false" />
        <F I="100" S="2793" STDDEV="0.000" HIGHLIGHT="false" HIDE="false" GAP="false" />
        <F I="101" S="7628" STDDEV="0.000" HIGHLIGHT="false" HIDE="false" GAP="false" />
        <F I="102" S="207" STDDEV="0.000" HIGHLIGHT="false" HIDE="false" GAP="false" />
        <F I="103" S="5001" STDDEV="0.000" HIGHLIGHT="false" HIDE="false" GAP="false" />
        <F I="104" S="3092" STDDEV="0.000" HIGHLIGHT="false" HIDE="false" GAP="false" />
        <F I="105" S="4001" STDDEV="0.000" HIGHLIGHT="false" HIDE="false" GAP="false" />
        <F I="106" S="28720" STDDEV="0.000" HIGHLIGHT="false" HIDE="false" GAP="false" />
        <F I="107" S="3560" STDDEV="0.000" HIGHLIGHT="false" HIDE="false" GAP="false" />
        <F I="108" S="820" STDDEV="0.000" HIGHLIGHT="false" HIDE="false" GAP="false" />
        <F I="109" S="438" STDDEV="0.000" HIGHLIGHT="false" HIDE="false" GAP="false" />
        <F I="110" S="2510" STDDEV="0.000" HIGHLIGHT="false" HIDE="false" GAP="false" />
        <F I="111" S="3369" STDDEV="0.000" HIGHLIGHT="false" HIDE="false" GAP="false" />
        <F I="112" S="1430" STDDEV="0.000" HIGHLIGHT="false" HIDE="false" GAP="false" />
        <F I="113" S="13391" STDDEV="0.000" HIGHLIGHT="false" HIDE="false" GAP="false" />
        <F I="114" S="15338" STDDEV="0.000" HIGHLIGHT="false" HIDE="false" GAP="false" />
        <F I="115" S="16845" STDDEV="0.000" HIGHLIGHT="false" HIDE="false" GAP="false" />
        <F I="116" S="6037" STDDEV="0.000" HIGHLIGHT="false" HIDE="false" GAP="false" />
        <F I="117" S="4777" STDDEV="0.000" HIGHLIGHT="false" HIDE="false" GAP="false" />
        <F I="118" S="21557" STDDEV="0.000" HIGHLIGHT="false" HIDE="false" GAP="false" />
        <F I="119" S="15631" STDDEV="0.000" HIGHLIGHT="false" HIDE="false" GAP="false" />
        <F I="120" S="9282" STDDEV="0.000" HIGHLIGHT="false" HIDE="false" GAP="false" />
        <F I="121" S="43471" STDDEV="0.000" HIGHLIGHT="false" HIDE="false" GAP="false" />
        <F I="122" S="1140" STDDEV="0.000" HIGHLIGHT="false" HIDE="false" GAP="false" />
      </FRAGMENTS>

      <MAP_METRICS STRETCH="0" RECT_AVE="0.00" RECT_ALL="0.00" MID_STDDEV="0.00" R="0.00" WIGGLE="0.00" GAP_STDDEV="0.00" GAP_MAX="0" />
      <FEATURES>

      </FEATURES>

  </RESTRICTION_MAP>
  <RESTRICTION_MAP ID="Vibrio cholerae (O395 CP001236 chr II)" ENZYME="NheI" INSILICO="true">
    <SEQUENCE_ANNOTATION URL="database:22" TYPE="FASTA" />
    <MAP_DISPLAY DBID="22" EDITABLE="false" STICK="false" X="10000" Y="1148" TRANS="255" ORDER="90" ORIENTATION="1" CIRCULAR="false" GROUPID="-1" />
      <FRAGMENTS SHIFT="0" OFFSET="1">
        <F I="0" S="6996" STDDEV="0.000" HIGHLIGHT="false" HIDE="false" GAP="false" />
        <F I="1" S="2844" STDDEV="0.000" HIGHLIGHT="false" HIDE="false" GAP="false" />
        <F I="2" S="12551" STDDEV="0.000" HIGHLIGHT="false" HIDE="false" GAP="false" />
        <F I="3" S="17453" STDDEV="0.000" HIGHLIGHT="false" HIDE="false" GAP="false" />
        <F I="4" S="7513" STDDEV="0.000" HIGHLIGHT="false" HIDE="false" GAP="false" />
        <F I="5" S="2638" STDDEV="0.000" HIGHLIGHT="false" HIDE="false" GAP="false" />
        <F I="6" S="13053" STDDEV="0.000" HIGHLIGHT="false" HIDE="false" GAP="false" />
        <F I="7" S="6932" STDDEV="0.000" HIGHLIGHT="false" HIDE="false" GAP="false" />
        <F I="8" S="5910" STDDEV="0.000" HIGHLIGHT="false" HIDE="false" GAP="false" />
        <F I="9" S="8540" STDDEV="0.000" HIGHLIGHT="false" HIDE="false" GAP="false" />
        <F I="10" S="4571" STDDEV="0.000" HIGHLIGHT="false" HIDE="false" GAP="false" />
        <F I="11" S="1414" STDDEV="0.000" HIGHLIGHT="false" HIDE="false" GAP="false" />
        <F I="12" S="17456" STDDEV="0.000" HIGHLIGHT="false" HIDE="false" GAP="false" />
        <F I="13" S="14619" STDDEV="0.000" HIGHLIGHT="false" HIDE="false" GAP="false" />
        <F I="14" S="21891" STDDEV="0.000" HIGHLIGHT="false" HIDE="false" GAP="false" />
        <F I="15" S="871" STDDEV="0.000" HIGHLIGHT="false" HIDE="false" GAP="false" />
        <F I="16" S="2176" STDDEV="0.000" HIGHLIGHT="false" HIDE="false" GAP="false" />
        <F I="17" S="232" STDDEV="0.000" HIGHLIGHT="false" HIDE="false" GAP="false" />
        <F I="18" S="6194" STDDEV="0.000" HIGHLIGHT="false" HIDE="false" GAP="false" />
        <F I="19" S="43471" STDDEV="0.000" HIGHLIGHT="false" HIDE="false" GAP="false" />
        <F I="20" S="9282" STDDEV="0.000" HIGHLIGHT="false" HIDE="false" GAP="false" />
        <F I="21" S="15631" STDDEV="0.000" HIGHLIGHT="false" HIDE="false" GAP="false" />
        <F I="22" S="21557" STDDEV="0.000" HIGHLIGHT="false" HIDE="false" GAP="false" />
        <F I="23" S="4777" STDDEV="0.000" HIGHLIGHT="false" HIDE="false" GAP="false" />
        <F I="24" S="6037" STDDEV="0.000" HIGHLIGHT="false" HIDE="false" GAP="false" />
        <F I="25" S="16845" STDDEV="0.000" HIGHLIGHT="false" HIDE="false" GAP="false" />
        <F I="26" S="15338" STDDEV="0.000" HIGHLIGHT="false" HIDE="false" GAP="false" />
        <F I="27" S="13391" STDDEV="0.000" HIGHLIGHT="false" HIDE="false" GAP="false" />
        <F I="28" S="1430" STDDEV="0.000" HIGHLIGHT="false" HIDE="false" GAP="false" />
        <F I="29" S="3369" STDDEV="0.000" HIGHLIGHT="false" HIDE="false" GAP="false" />
        <F I="30" S="2510" STDDEV="0.000" HIGHLIGHT="false" HIDE="false" GAP="false" />
        <F I="31" S="438" STDDEV="0.000" HIGHLIGHT="false" HIDE="false" GAP="false" />
        <F I="32" S="820" STDDEV="0.000" HIGHLIGHT="false" HIDE="false" GAP="false" />
        <F I="33" S="3560" STDDEV="0.000" HIGHLIGHT="false" HIDE="false" GAP="false" />
        <F I="34" S="28720" STDDEV="0.000" HIGHLIGHT="false" HIDE="false" GAP="false" />
        <F I="35" S="4001" STDDEV="0.000" HIGHLIGHT="false" HIDE="false" GAP="false" />
        <F I="36" S="6065" STDDEV="0.000" HIGHLIGHT="false" HIDE="false" GAP="false" />
        <F I="37" S="5001" STDDEV="0.000" HIGHLIGHT="false" HIDE="false" GAP="false" />
        <F I="38" S="207" STDDEV="0.000" HIGHLIGHT="false" HIDE="false" GAP="false" />
        <F I="39" S="7628" STDDEV="0.000" HIGHLIGHT="false" HIDE="false" GAP="false" />
        <F I="40" S="2793" STDDEV="0.000" HIGHLIGHT="false" HIDE="false" GAP="false" />
        <F I="41" S="23926" STDDEV="0.000" HIGHLIGHT="false" HIDE="false" GAP="false" />
        <F I="42" S="15" STDDEV="0.000" HIGHLIGHT="false" HIDE="false" GAP="false" />
        <F I="43" S="5693" STDDEV="0.000" HIGHLIGHT="false" HIDE="false" GAP="false" />
        <F I="44" S="12626" STDDEV="0.000" HIGHLIGHT="false" HIDE="false" GAP="false" />
        <F I="45" S="8176" STDDEV="0.000" HIGHLIGHT="false" HIDE="false" GAP="false" />
        <F I="46" S="5568" STDDEV="0.000" HIGHLIGHT="false" HIDE="false" GAP="false" />
        <F I="47" S="35901" STDDEV="0.000" HIGHLIGHT="false" HIDE="false" GAP="false" />
        <F I="48" S="12933" STDDEV="0.000" HIGHLIGHT="false" HIDE="false" GAP="false" />
        <F I="49" S="8698" STDDEV="0.000" HIGHLIGHT="false" HIDE="false" GAP="false" />
        <F I="50" S="1203" STDDEV="0.000" HIGHLIGHT="false" HIDE="false" GAP="false" />
        <F I="51" S="10186" STDDEV="0.000" HIGHLIGHT="false" HIDE="false" GAP="false" />
        <F I="52" S="10283" STDDEV="0.000" HIGHLIGHT="false" HIDE="false" GAP="false" />
        <F I="53" S="5610" STDDEV="0.000" HIGHLIGHT="false" HIDE="false" GAP="false" />
        <F I="54" S="9290" STDDEV="0.000" HIGHLIGHT="false" HIDE="false" GAP="false" />
        <F I="55" S="19913" STDDEV="0.000" HIGHLIGHT="false" HIDE="false" GAP="false" />
        <F I="56" S="3832" STDDEV="0.000" HIGHLIGHT="false" HIDE="false" GAP="false" />
        <F I="57" S="10573" STDDEV="0.000" HIGHLIGHT="false" HIDE="false" GAP="false" />
        <F I="58" S="950" STDDEV="0.000" HIGHLIGHT="false" HIDE="false" GAP="false" />
        <F I="59" S="6811" STDDEV="0.000" HIGHLIGHT="false" HIDE="false" GAP="false" />
        <F I="60" S="1023" STDDEV="0.000" HIGHLIGHT="false" HIDE="false" GAP="false" />
        <F I="61" S="8248" STDDEV="0.000" HIGHLIGHT="false" HIDE="false" GAP="false" />
        <F I="62" S="16082" STDDEV="0.000" HIGHLIGHT="false" HIDE="false" GAP="false" />
        <F I="63" S="468" STDDEV="0.000" HIGHLIGHT="false" HIDE="false" GAP="false" />
        <F I="64" S="6041" STDDEV="0.000" HIGHLIGHT="false" HIDE="false" GAP="false" />
        <F I="65" S="3642" STDDEV="0.000" HIGHLIGHT="false" HIDE="false" GAP="false" />
        <F I="66" S="4865" STDDEV="0.000" HIGHLIGHT="false" HIDE="false" GAP="false" />
        <F I="67" S="14624" STDDEV="0.000" HIGHLIGHT="false" HIDE="false" GAP="false" />
        <F I="68" S="23317" STDDEV="0.000" HIGHLIGHT="false" HIDE="false" GAP="false" />
        <F I="69" S="8192" STDDEV="0.000" HIGHLIGHT="false" HIDE="false" GAP="false" />
        <F I="70" S="20456" STDDEV="0.000" HIGHLIGHT="false" HIDE="false" GAP="false" />
        <F I="71" S="14784" STDDEV="0.000" HIGHLIGHT="false" HIDE="false" GAP="false" />
        <F I="72" S="1526" STDDEV="0.000" HIGHLIGHT="false" HIDE="false" GAP="false" />
        <F I="73" S="7117" STDDEV="0.000" HIGHLIGHT="false" HIDE="false" GAP="false" />
        <F I="74" S="1979" STDDEV="0.000" HIGHLIGHT="false" HIDE="false" GAP="false" />
        <F I="75" S="11498" STDDEV="0.000" HIGHLIGHT="false" HIDE="false" GAP="false" />
        <F I="76" S="2371" STDDEV="0.000" HIGHLIGHT="false" HIDE="false" GAP="false" />
        <F I="77" S="8530" STDDEV="0.000" HIGHLIGHT="false" HIDE="false" GAP="false" />
        <F I="78" S="6314" STDDEV="0.000" HIGHLIGHT="false" HIDE="false" GAP="false" />
        <F I="79" S="18039" STDDEV="0.000" HIGHLIGHT="false" HIDE="false" GAP="false" />
        <F I="80" S="2357" STDDEV="0.000" HIGHLIGHT="false" HIDE="false" GAP="false" />
        <F I="81" S="2150" STDDEV="0.000" HIGHLIGHT="false" HIDE="false" GAP="false" />
        <F I="82" S="7403" STDDEV="0.000" HIGHLIGHT="false" HIDE="false" GAP="false" />
        <F I="83" S="3808" STDDEV="0.000" HIGHLIGHT="false" HIDE="false" GAP="false" />
        <F I="84" S="2833" STDDEV="0.000" HIGHLIGHT="false" HIDE="false" GAP="false" />
        <F I="85" S="32421" STDDEV="0.000" HIGHLIGHT="false" HIDE="false" GAP="false" />
        <F I="86" S="62038" STDDEV="0.000" HIGHLIGHT="false" HIDE="false" GAP="false" />
        <F I="87" S="2752" STDDEV="0.000" HIGHLIGHT="false" HIDE="false" GAP="false" />
        <F I="88" S="7828" STDDEV="0.000" HIGHLIGHT="false" HIDE="false" GAP="false" />
        <F I="89" S="8561" STDDEV="0.000" HIGHLIGHT="false" HIDE="false" GAP="false" />
        <F I="90" S="4262" STDDEV="0.000" HIGHLIGHT="false" HIDE="false" GAP="false" />
        <F I="91" S="10020" STDDEV="0.000" HIGHLIGHT="false" HIDE="false" GAP="false" />
        <F I="92" S="509" STDDEV="0.000" HIGHLIGHT="false" HIDE="false" GAP="false" />
        <F I="93" S="3899" STDDEV="0.000" HIGHLIGHT="false" HIDE="false" GAP="false" />
        <F I="94" S="3908" STDDEV="0.000" HIGHLIGHT="false" HIDE="false" GAP="false" />
        <F I="95" S="12189" STDDEV="0.000" HIGHLIGHT="false" HIDE="false" GAP="false" />
        <F I="96" S="13582" STDDEV="0.000" HIGHLIGHT="false" HIDE="false" GAP="false" />
        <F I="97" S="16306" STDDEV="0.000" HIGHLIGHT="false" HIDE="false" GAP="false" />
        <F I="98" S="24016" STDDEV="0.000" HIGHLIGHT="false" HIDE="false" GAP="false" />
        <F I="99" S="12125" STDDEV="0.000" HIGHLIGHT="false" HIDE="false" GAP="false" />
        <F I="100" S="4418" STDDEV="0.000" HIGHLIGHT="false" HIDE="false" GAP="false" />
        <F I="101" S="17815" STDDEV="0.000" HIGHLIGHT="false" HIDE="false" GAP="false" />
        <F I="102" S="12086" STDDEV="0.000" HIGHLIGHT="false" HIDE="false" GAP="false" />
        <F I="103" S="12400" STDDEV="0.000" HIGHLIGHT="false" HIDE="false" GAP="false" />
        <F I="104" S="2966" STDDEV="0.000" HIGHLIGHT="false" HIDE="false" GAP="false" />
        <F I="105" S="1538" STDDEV="0.000" HIGHLIGHT="false" HIDE="false" GAP="false" />
        <F I="106" S="24690" STDDEV="0.000" HIGHLIGHT="false" HIDE="false" GAP="false" />
        <F I="107" S="1508" STDDEV="0.000" HIGHLIGHT="false" HIDE="false" GAP="false" />
        <F I="108" S="12159" STDDEV="0.000" HIGHLIGHT="false" HIDE="false" GAP="false" />
        <F I="109" S="3762" STDDEV="0.000" HIGHLIGHT="false" HIDE="false" GAP="false" />
        <F I="110" S="3944" STDDEV="0.000" HIGHLIGHT="false" HIDE="false" GAP="false" />
        <F I="111" S="226" STDDEV="0.000" HIGHLIGHT="false" HIDE="false" GAP="false" />
        <F I="112" S="3069" STDDEV="0.000" HIGHLIGHT="false" HIDE="false" GAP="false" />
        <F I="113" S="2084" STDDEV="0.000" HIGHLIGHT="false" HIDE="false" GAP="false" />
        <F I="114" S="2007" STDDEV="0.000" HIGHLIGHT="false" HIDE="false" GAP="false" />
        <F I="115" S="2775" STDDEV="0.000" HIGHLIGHT="false" HIDE="false" GAP="false" />
        <F I="116" S="1409" STDDEV="0.000" HIGHLIGHT="false" HIDE="false" GAP="false" />
        <F I="117" S="10721" STDDEV="0.000" HIGHLIGHT="false" HIDE="false" GAP="false" />
        <F I="118" S="2711" STDDEV="0.000" HIGHLIGHT="false" HIDE="false" GAP="false" />
        <F I="119" S="2648" STDDEV="0.000" HIGHLIGHT="false" HIDE="false" GAP="false" />
        <F I="120" S="1686" STDDEV="0.000" HIGHLIGHT="false" HIDE="false" GAP="false" />
        <F I="121" S="8453" STDDEV="0.000" HIGHLIGHT="false" HIDE="false" GAP="false" />
        <F I="122" S="5152" STDDEV="0.000" HIGHLIGHT="false" HIDE="false" GAP="false" />
      </FRAGMENTS>

      <MAP_METRICS STRETCH="0" RECT_AVE="0.00" RECT_ALL="0.00" MID_STDDEV="0.00" R="0.00" WIGGLE="0.00" GAP_STDDEV="0.00" GAP_MAX="0" />
      <FEATURES>

      </FEATURES>

  </RESTRICTION_MAP>
  <RESTRICTION_MAP ID="Vibrio cholerae, 103-79 (015), Chromosome 2" ENZYME="NheI" INSILICO="false">
    <MAP_DISPLAY DBID="2172264" EDITABLE="false" STICK="false" X="10000" Y="100" TRANS="255" ORDER="10" ORIENTATION="1" CIRCULAR="true" GROUPID="-1" />
      <FRAGMENTS SHIFT="0" OFFSET="1">
        <F I="0" S="11209" STDDEV="0.000" HIGHLIGHT="false" HIDE="false" GAP="false" />
        <F I="1" S="10930" STDDEV="0.000" HIGHLIGHT="false" HIDE="false" GAP="false" />
        <F I="2" S="6561" STDDEV="0.000" HIGHLIGHT="false" HIDE="false" GAP="false" />
        <F I="3" S="26263" STDDEV="0.000" HIGHLIGHT="false" HIDE="false" GAP="false" />
        <F I="4" S="16291" STDDEV="0.000" HIGHLIGHT="false" HIDE="false" GAP="false" />
        <F I="5" S="16874" STDDEV="0.000" HIGHLIGHT="false" HIDE="false" GAP="false" />
        <F I="6" S="5118" STDDEV="0.000" HIGHLIGHT="false" HIDE="false" GAP="false" />
        <F I="7" S="2456" STDDEV="0.000" HIGHLIGHT="false" HIDE="false" GAP="false" />
        <F I="8" S="3004" STDDEV="0.000" HIGHLIGHT="false" HIDE="false" GAP="false" />
        <F I="9" S="6725" STDDEV="0.000" HIGHLIGHT="false" HIDE="false" GAP="false" />
        <F I="10" S="23998" STDDEV="0.000" HIGHLIGHT="false" HIDE="false" GAP="false" />
        <F I="11" S="2702" STDDEV="0.000" HIGHLIGHT="false" HIDE="false" GAP="false" />
        <F I="12" S="51059" STDDEV="0.000" HIGHLIGHT="false" HIDE="false" GAP="false" />
        <F I="13" S="3465" STDDEV="0.000" HIGHLIGHT="false" HIDE="false" GAP="false" />
        <F I="14" S="33343" STDDEV="0.000" HIGHLIGHT="false" HIDE="false" GAP="false" />
        <F I="15" S="6660" STDDEV="0.000" HIGHLIGHT="false" HIDE="false" GAP="false" />
        <F I="16" S="3414" STDDEV="0.000" HIGHLIGHT="false" HIDE="false" GAP="false" />
        <F I="17" S="17946" STDDEV="0.000" HIGHLIGHT="false" HIDE="false" GAP="false" />
        <F I="18" S="6367" STDDEV="0.000" HIGHLIGHT="false" HIDE="false" GAP="false" />
        <F I="19" S="8392" STDDEV="0.000" HIGHLIGHT="false" HIDE="false" GAP="false" />
        <F I="20" S="9454" STDDEV="0.000" HIGHLIGHT="false" HIDE="false" GAP="false" />
        <F I="21" S="7646" STDDEV="0.000" HIGHLIGHT="false" HIDE="false" GAP="false" />
        <F I="22" S="18969" STDDEV="0.000" HIGHLIGHT="false" HIDE="false" GAP="false" />
        <F I="23" S="4532" STDDEV="0.000" HIGHLIGHT="false" HIDE="false" GAP="false" />
        <F I="24" S="3249" STDDEV="0.000" HIGHLIGHT="false" HIDE="false" GAP="false" />
        <F I="25" S="42746" STDDEV="0.000" HIGHLIGHT="false" HIDE="false" GAP="false" />
        <F I="26" S="2516" STDDEV="0.000" HIGHLIGHT="false" HIDE="false" GAP="false" />
        <F I="27" S="4226" STDDEV="0.000" HIGHLIGHT="false" HIDE="false" GAP="false" />
        <F I="28" S="14197" STDDEV="0.000" HIGHLIGHT="false" HIDE="false" GAP="false" />
        <F I="29" S="6365" STDDEV="0.000" HIGHLIGHT="false" HIDE="false" GAP="false" />
        <F I="30" S="16157" STDDEV="0.000" HIGHLIGHT="false" HIDE="false" GAP="false" />
        <F I="31" S="8447" STDDEV="0.000" HIGHLIGHT="false" HIDE="false" GAP="false" />
        <F I="32" S="12396" STDDEV="0.000" HIGHLIGHT="false" HIDE="false" GAP="false" />
        <F I="33" S="7054" STDDEV="0.000" HIGHLIGHT="false" HIDE="false" GAP="false" />
        <F I="34" S="3021" STDDEV="0.000" HIGHLIGHT="false" HIDE="false" GAP="false" />
        <F I="35" S="17889" STDDEV="0.000" HIGHLIGHT="false" HIDE="false" GAP="false" />
        <F I="36" S="4153" STDDEV="0.000" HIGHLIGHT="false" HIDE="false" GAP="false" />
        <F I="37" S="10888" STDDEV="0.000" HIGHLIGHT="false" HIDE="false" GAP="false" />
        <F I="38" S="3811" STDDEV="0.000" HIGHLIGHT="false" HIDE="false" GAP="false" />
        <F I="39" S="7228" STDDEV="0.000" HIGHLIGHT="false" HIDE="false" GAP="false" />
        <F I="40" S="2897" STDDEV="0.000" HIGHLIGHT="false" HIDE="false" GAP="false" />
        <F I="41" S="10066" STDDEV="0.000" HIGHLIGHT="false" HIDE="false" GAP="false" />
        <F I="42" S="20222" STDDEV="0.000" HIGHLIGHT="false" HIDE="false" GAP="false" />
        <F I="43" S="9556" STDDEV="0.000" HIGHLIGHT="false" HIDE="false" GAP="false" />
        <F I="44" S="55925" STDDEV="0.000" HIGHLIGHT="false" HIDE="false" GAP="false" />
        <F I="45" S="2804" STDDEV="0.000" HIGHLIGHT="false" HIDE="false" GAP="false" />
        <F I="46" S="6749" STDDEV="0.000" HIGHLIGHT="false" HIDE="false" GAP="false" />
        <F I="47" S="8580" STDDEV="0.000" HIGHLIGHT="false" HIDE="false" GAP="false" />
        <F I="48" S="4418" STDDEV="0.000" HIGHLIGHT="false" HIDE="false" GAP="false" />
        <F I="49" S="9955" STDDEV="0.000" HIGHLIGHT="false" HIDE="false" GAP="false" />
        <F I="50" S="4341" STDDEV="0.000" HIGHLIGHT="false" HIDE="false" GAP="false" />
        <F I="51" S="4051" STDDEV="0.000" HIGHLIGHT="false" HIDE="false" GAP="false" />
        <F I="52" S="2220" STDDEV="0.000" HIGHLIGHT="false" HIDE="false" GAP="false" />
        <F I="53" S="7408" STDDEV="0.000" HIGHLIGHT="false" HIDE="false" GAP="false" />
        <F I="54" S="13081" STDDEV="0.000" HIGHLIGHT="false" HIDE="false" GAP="false" />
        <F I="55" S="2892" STDDEV="0.000" HIGHLIGHT="false" HIDE="false" GAP="false" />
        <F I="56" S="13895" STDDEV="0.000" HIGHLIGHT="false" HIDE="false" GAP="false" />
        <F I="57" S="24794" STDDEV="0.000" HIGHLIGHT="false" HIDE="false" GAP="false" />
        <F I="58" S="11865" STDDEV="0.000" HIGHLIGHT="false" HIDE="false" GAP="false" />
        <F I="59" S="4605" STDDEV="0.000" HIGHLIGHT="false" HIDE="false" GAP="false" />
        <F I="60" S="10509" STDDEV="0.000" HIGHLIGHT="false" HIDE="false" GAP="false" />
        <F I="61" S="6600" STDDEV="0.000" HIGHLIGHT="false" HIDE="false" GAP="false" />
        <F I="62" S="23769" STDDEV="0.000" HIGHLIGHT="false" HIDE="false" GAP="false" />
        <F I="63" S="3892" STDDEV="0.000" HIGHLIGHT="false" HIDE="false" GAP="false" />
        <F I="64" S="25387" STDDEV="0.000" HIGHLIGHT="false" HIDE="false" GAP="false" />
        <F I="65" S="15393" STDDEV="0.000" HIGHLIGHT="false" HIDE="false" GAP="false" />
        <F I="66" S="4204" STDDEV="0.000" HIGHLIGHT="false" HIDE="false" GAP="false" />
        <F I="67" S="3552" STDDEV="0.000" HIGHLIGHT="false" HIDE="false" GAP="false" />
        <F I="68" S="3878" STDDEV="0.000" HIGHLIGHT="false" HIDE="false" GAP="false" />
        <F I="69" S="4489" STDDEV="0.000" HIGHLIGHT="false" HIDE="false" GAP="false" />
        <F I="70" S="11547" STDDEV="0.000" HIGHLIGHT="false" HIDE="false" GAP="false" />
        <F I="71" S="2696" STDDEV="0.000" HIGHLIGHT="false" HIDE="false" GAP="false" />
        <F I="72" S="3620" STDDEV="0.000" HIGHLIGHT="false" HIDE="false" GAP="false" />
        <F I="73" S="8401" STDDEV="0.000" HIGHLIGHT="false" HIDE="false" GAP="false" />
        <F I="74" S="11818" STDDEV="0.000" HIGHLIGHT="false" HIDE="false" GAP="false" />
        <F I="75" S="3341" STDDEV="0.000" HIGHLIGHT="false" HIDE="false" GAP="false" />
        <F I="76" S="13525" STDDEV="0.000" HIGHLIGHT="false" HIDE="false" GAP="false" />
        <F I="77" S="1744" STDDEV="0.000" HIGHLIGHT="false" HIDE="false" GAP="false" />
        <F I="78" S="2349" STDDEV="0.000" HIGHLIGHT="false" HIDE="false" GAP="false" />
        <F I="79" S="13238" STDDEV="0.000" HIGHLIGHT="false" HIDE="false" GAP="false" />
        <F I="80" S="9637" STDDEV="0.000" HIGHLIGHT="false" HIDE="false" GAP="false" />
        <F I="81" S="11104" STDDEV="0.000" HIGHLIGHT="false" HIDE="false" GAP="false" />
        <F I="82" S="6695" STDDEV="0.000" HIGHLIGHT="false" HIDE="false" GAP="false" />
        <F I="83" S="5918" STDDEV="0.000" HIGHLIGHT="false" HIDE="false" GAP="false" />
        <F I="84" S="6428" STDDEV="0.000" HIGHLIGHT="false" HIDE="false" GAP="false" />
        <F I="85" S="5993" STDDEV="0.000" HIGHLIGHT="false" HIDE="false" GAP="false" />
        <F I="86" S="44840" STDDEV="0.000" HIGHLIGHT="false" HIDE="false" GAP="false" />
        <F I="87" S="9986" STDDEV="0.000" HIGHLIGHT="false" HIDE="false" GAP="false" />
        <F I="88" S="9136" STDDEV="0.000" HIGHLIGHT="false" HIDE="false" GAP="false" />
        <F I="89" S="43864" STDDEV="0.000" HIGHLIGHT="false" HIDE="false" GAP="false" />
        <F I="90" S="1753" STDDEV="0.000" HIGHLIGHT="false" HIDE="false" GAP="false" />
        <F I="91" S="9654" STDDEV="0.000" HIGHLIGHT="false" HIDE="false" GAP="false" />
      </FRAGMENTS>

      <MAP_METRICS STRETCH="0" RECT_AVE="0.00" RECT_ALL="0.00" MID_STDDEV="0.00" R="0.00" WIGGLE="0.00" GAP_STDDEV="0.00" GAP_MAX="0" />
      <FEATURES>

      </FEATURES>

  </RESTRICTION_MAP>
  <RESTRICTION_MAP ID="Vibrio cholerae, 10317-62 (08), Chromosome 2" ENZYME="NheI" INSILICO="false">
    <MAP_DISPLAY DBID="2172255" EDITABLE="false" STICK="false" X="10000" Y="100" TRANS="255" ORDER="10" ORIENTATION="1" CIRCULAR="true" GROUPID="-1" />
      <FRAGMENTS SHIFT="0" OFFSET="1">
        <F I="0" S="19493" STDDEV="0.000" HIGHLIGHT="false" HIDE="false" GAP="false" />
        <F I="1" S="4450" STDDEV="0.000" HIGHLIGHT="false" HIDE="false" GAP="false" />
        <F I="2" S="10767" STDDEV="0.000" HIGHLIGHT="false" HIDE="false" GAP="false" />
        <F I="3" S="14991" STDDEV="0.000" HIGHLIGHT="false" HIDE="false" GAP="false" />
        <F I="4" S="1476" STDDEV="0.000" HIGHLIGHT="false" HIDE="false" GAP="false" />
        <F I="5" S="23277" STDDEV="0.000" HIGHLIGHT="false" HIDE="false" GAP="false" />
        <F I="6" S="13816" STDDEV="0.000" HIGHLIGHT="false" HIDE="false" GAP="false" />
        <F I="7" S="2371" STDDEV="0.000" HIGHLIGHT="false" HIDE="false" GAP="false" />
        <F I="8" S="9013" STDDEV="0.000" HIGHLIGHT="false" HIDE="false" GAP="false" />
        <F I="9" S="2785" STDDEV="0.000" HIGHLIGHT="false" HIDE="false" GAP="false" />
        <F I="10" S="6481" STDDEV="0.000" HIGHLIGHT="false" HIDE="false" GAP="false" />
        <F I="11" S="10112" STDDEV="0.000" HIGHLIGHT="false" HIDE="false" GAP="false" />
        <F I="12" S="6458" STDDEV="0.000" HIGHLIGHT="false" HIDE="false" GAP="false" />
        <F I="13" S="5398" STDDEV="0.000" HIGHLIGHT="false" HIDE="false" GAP="false" />
        <F I="14" S="6023" STDDEV="0.000" HIGHLIGHT="false" HIDE="false" GAP="false" />
        <F I="15" S="2372" STDDEV="0.000" HIGHLIGHT="false" HIDE="false" GAP="false" />
        <F I="16" S="8658" STDDEV="0.000" HIGHLIGHT="false" HIDE="false" GAP="false" />
        <F I="17" S="5953" STDDEV="0.000" HIGHLIGHT="false" HIDE="false" GAP="false" />
        <F I="18" S="8011" STDDEV="0.000" HIGHLIGHT="false" HIDE="false" GAP="false" />
        <F I="19" S="12455" STDDEV="0.000" HIGHLIGHT="false" HIDE="false" GAP="false" />
        <F I="20" S="4418" STDDEV="0.000" HIGHLIGHT="false" HIDE="false" GAP="false" />
        <F I="21" S="8811" STDDEV="0.000" HIGHLIGHT="false" HIDE="false" GAP="false" />
        <F I="22" S="2158" STDDEV="0.000" HIGHLIGHT="false" HIDE="false" GAP="false" />
        <F I="23" S="3994" STDDEV="0.000" HIGHLIGHT="false" HIDE="false" GAP="false" />
        <F I="24" S="4281" STDDEV="0.000" HIGHLIGHT="false" HIDE="false" GAP="false" />
        <F I="25" S="6077" STDDEV="0.000" HIGHLIGHT="false" HIDE="false" GAP="false" />
        <F I="26" S="2018" STDDEV="0.000" HIGHLIGHT="false" HIDE="false" GAP="false" />
        <F I="27" S="27282" STDDEV="0.000" HIGHLIGHT="false" HIDE="false" GAP="false" />
        <F I="28" S="2794" STDDEV="0.000" HIGHLIGHT="false" HIDE="false" GAP="false" />
        <F I="29" S="8135" STDDEV="0.000" HIGHLIGHT="false" HIDE="false" GAP="false" />
        <F I="30" S="8884" STDDEV="0.000" HIGHLIGHT="false" HIDE="false" GAP="false" />
        <F I="31" S="9779" STDDEV="0.000" HIGHLIGHT="false" HIDE="false" GAP="false" />
        <F I="32" S="7868" STDDEV="0.000" HIGHLIGHT="false" HIDE="false" GAP="false" />
        <F I="33" S="3600" STDDEV="0.000" HIGHLIGHT="false" HIDE="false" GAP="false" />
        <F I="34" S="4799" STDDEV="0.000" HIGHLIGHT="false" HIDE="false" GAP="false" />
        <F I="35" S="36639" STDDEV="0.000" HIGHLIGHT="false" HIDE="false" GAP="false" />
        <F I="36" S="1770" STDDEV="0.000" HIGHLIGHT="false" HIDE="false" GAP="false" />
        <F I="37" S="6136" STDDEV="0.000" HIGHLIGHT="false" HIDE="false" GAP="false" />
        <F I="38" S="3951" STDDEV="0.000" HIGHLIGHT="false" HIDE="false" GAP="false" />
        <F I="39" S="2135" STDDEV="0.000" HIGHLIGHT="false" HIDE="false" GAP="false" />
        <F I="40" S="4098" STDDEV="0.000" HIGHLIGHT="false" HIDE="false" GAP="false" />
        <F I="41" S="3619" STDDEV="0.000" HIGHLIGHT="false" HIDE="false" GAP="false" />
        <F I="42" S="16525" STDDEV="0.000" HIGHLIGHT="false" HIDE="false" GAP="false" />
        <F I="43" S="12738" STDDEV="0.000" HIGHLIGHT="false" HIDE="false" GAP="false" />
        <F I="44" S="2100" STDDEV="0.000" HIGHLIGHT="false" HIDE="false" GAP="false" />
        <F I="45" S="6536" STDDEV="0.000" HIGHLIGHT="false" HIDE="false" GAP="false" />
        <F I="46" S="12866" STDDEV="0.000" HIGHLIGHT="false" HIDE="false" GAP="false" />
        <F I="47" S="6610" STDDEV="0.000" HIGHLIGHT="false" HIDE="false" GAP="false" />
        <F I="48" S="3127" STDDEV="0.000" HIGHLIGHT="false" HIDE="false" GAP="false" />
        <F I="49" S="5266" STDDEV="0.000" HIGHLIGHT="false" HIDE="false" GAP="false" />
        <F I="50" S="2375" STDDEV="0.000" HIGHLIGHT="false" HIDE="false" GAP="false" />
        <F I="51" S="8721" STDDEV="0.000" HIGHLIGHT="false" HIDE="false" GAP="false" />
        <F I="52" S="5685" STDDEV="0.000" HIGHLIGHT="false" HIDE="false" GAP="false" />
        <F I="53" S="6934" STDDEV="0.000" HIGHLIGHT="false" HIDE="false" GAP="false" />
        <F I="54" S="12927" STDDEV="0.000" HIGHLIGHT="false" HIDE="false" GAP="false" />
        <F I="55" S="2736" STDDEV="0.000" HIGHLIGHT="false" HIDE="false" GAP="false" />
        <F I="56" S="9885" STDDEV="0.000" HIGHLIGHT="false" HIDE="false" GAP="false" />
        <F I="57" S="4218" STDDEV="0.000" HIGHLIGHT="false" HIDE="false" GAP="false" />
        <F I="58" S="5874" STDDEV="0.000" HIGHLIGHT="false" HIDE="false" GAP="false" />
        <F I="59" S="2855" STDDEV="0.000" HIGHLIGHT="false" HIDE="false" GAP="false" />
        <F I="60" S="11512" STDDEV="0.000" HIGHLIGHT="false" HIDE="false" GAP="false" />
        <F I="61" S="15265" STDDEV="0.000" HIGHLIGHT="false" HIDE="false" GAP="false" />
        <F I="62" S="12235" STDDEV="0.000" HIGHLIGHT="false" HIDE="false" GAP="false" />
        <F I="63" S="8837" STDDEV="0.000" HIGHLIGHT="false" HIDE="false" GAP="false" />
        <F I="64" S="2651" STDDEV="0.000" HIGHLIGHT="false" HIDE="false" GAP="false" />
        <F I="65" S="4296" STDDEV="0.000" HIGHLIGHT="false" HIDE="false" GAP="false" />
        <F I="66" S="6662" STDDEV="0.000" HIGHLIGHT="false" HIDE="false" GAP="false" />
        <F I="67" S="5690" STDDEV="0.000" HIGHLIGHT="false" HIDE="false" GAP="false" />
        <F I="68" S="1646" STDDEV="0.000" HIGHLIGHT="false" HIDE="false" GAP="false" />
        <F I="69" S="4796" STDDEV="0.000" HIGHLIGHT="false" HIDE="false" GAP="false" />
        <F I="70" S="2340" STDDEV="0.000" HIGHLIGHT="false" HIDE="false" GAP="false" />
        <F I="71" S="4264" STDDEV="0.000" HIGHLIGHT="false" HIDE="false" GAP="false" />
        <F I="72" S="2840" STDDEV="0.000" HIGHLIGHT="false" HIDE="false" GAP="false" />
        <F I="73" S="2132" STDDEV="0.000" HIGHLIGHT="false" HIDE="false" GAP="false" />
        <F I="74" S="4632" STDDEV="0.000" HIGHLIGHT="false" HIDE="false" GAP="false" />
        <F I="75" S="11184" STDDEV="0.000" HIGHLIGHT="false" HIDE="false" GAP="false" />
        <F I="76" S="28180" STDDEV="0.000" HIGHLIGHT="false" HIDE="false" GAP="false" />
        <F I="77" S="5644" STDDEV="0.000" HIGHLIGHT="false" HIDE="false" GAP="false" />
        <F I="78" S="1851" STDDEV="0.000" HIGHLIGHT="false" HIDE="false" GAP="false" />
        <F I="79" S="3308" STDDEV="0.000" HIGHLIGHT="false" HIDE="false" GAP="false" />
        <F I="80" S="12345" STDDEV="0.000" HIGHLIGHT="false" HIDE="false" GAP="false" />
        <F I="81" S="12651" STDDEV="0.000" HIGHLIGHT="false" HIDE="false" GAP="false" />
        <F I="82" S="5351" STDDEV="0.000" HIGHLIGHT="false" HIDE="false" GAP="false" />
        <F I="83" S="7143" STDDEV="0.000" HIGHLIGHT="false" HIDE="false" GAP="false" />
        <F I="84" S="10370" STDDEV="0.000" HIGHLIGHT="false" HIDE="false" GAP="false" />
        <F I="85" S="4566" STDDEV="0.000" HIGHLIGHT="false" HIDE="false" GAP="false" />
        <F I="86" S="11861" STDDEV="0.000" HIGHLIGHT="false" HIDE="false" GAP="false" />
        <F I="87" S="10973" STDDEV="0.000" HIGHLIGHT="false" HIDE="false" GAP="false" />
        <F I="88" S="5729" STDDEV="0.000" HIGHLIGHT="false" HIDE="false" GAP="false" />
        <F I="89" S="4552" STDDEV="0.000" HIGHLIGHT="false" HIDE="false" GAP="false" />
        <F I="90" S="11980" STDDEV="0.000" HIGHLIGHT="false" HIDE="false" GAP="false" />
        <F I="91" S="6401" STDDEV="0.000" HIGHLIGHT="false" HIDE="false" GAP="false" />
        <F I="92" S="13434" STDDEV="0.000" HIGHLIGHT="false" HIDE="false" GAP="false" />
        <F I="93" S="7962" STDDEV="0.000" HIGHLIGHT="false" HIDE="false" GAP="false" />
        <F I="94" S="4842" STDDEV="0.000" HIGHLIGHT="false" HIDE="false" GAP="false" />
        <F I="95" S="2345" STDDEV="0.000" HIGHLIGHT="false" HIDE="false" GAP="false" />
        <F I="96" S="6594" STDDEV="0.000" HIGHLIGHT="false" HIDE="false" GAP="false" />
        <F I="97" S="3514" STDDEV="0.000" HIGHLIGHT="false" HIDE="false" GAP="false" />
        <F I="98" S="10731" STDDEV="0.000" HIGHLIGHT="false" HIDE="false" GAP="false" />
        <F I="99" S="2174" STDDEV="0.000" HIGHLIGHT="false" HIDE="false" GAP="false" />
        <F I="100" S="8925" STDDEV="0.000" HIGHLIGHT="false" HIDE="false" GAP="false" />
        <F I="101" S="4401" STDDEV="0.000" HIGHLIGHT="false" HIDE="false" GAP="false" />
        <F I="102" S="7480" STDDEV="0.000" HIGHLIGHT="false" HIDE="false" GAP="false" />
        <F I="103" S="2713" STDDEV="0.000" HIGHLIGHT="false" HIDE="false" GAP="false" />
        <F I="104" S="17844" STDDEV="0.000" HIGHLIGHT="false" HIDE="false" GAP="false" />
        <F I="105" S="14276" STDDEV="0.000" HIGHLIGHT="false" HIDE="false" GAP="false" />
        <F I="106" S="12010" STDDEV="0.000" HIGHLIGHT="false" HIDE="false" GAP="false" />
        <F I="107" S="6311" STDDEV="0.000" HIGHLIGHT="false" HIDE="false" GAP="false" />
        <F I="108" S="3118" STDDEV="0.000" HIGHLIGHT="false" HIDE="false" GAP="false" />
        <F I="109" S="7523" STDDEV="0.000" HIGHLIGHT="false" HIDE="false" GAP="false" />
        <F I="110" S="17343" STDDEV="0.000" HIGHLIGHT="false" HIDE="false" GAP="false" />
        <F I="111" S="6582" STDDEV="0.000" HIGHLIGHT="false" HIDE="false" GAP="false" />
        <F I="112" S="3342" STDDEV="0.000" HIGHLIGHT="false" HIDE="false" GAP="false" />
        <F I="113" S="6190" STDDEV="0.000" HIGHLIGHT="false" HIDE="false" GAP="false" />
        <F I="114" S="7464" STDDEV="0.000" HIGHLIGHT="false" HIDE="false" GAP="false" />
        <F I="115" S="4270" STDDEV="0.000" HIGHLIGHT="false" HIDE="false" GAP="false" />
        <F I="116" S="10006" STDDEV="0.000" HIGHLIGHT="false" HIDE="false" GAP="false" />
        <F I="117" S="8563" STDDEV="0.000" HIGHLIGHT="false" HIDE="false" GAP="false" />
        <F I="118" S="4580" STDDEV="0.000" HIGHLIGHT="false" HIDE="false" GAP="false" />
        <F I="119" S="13851" STDDEV="0.000" HIGHLIGHT="false" HIDE="false" GAP="false" />
        <F I="120" S="3417" STDDEV="0.000" HIGHLIGHT="false" HIDE="false" GAP="false" />
        <F I="121" S="10771" STDDEV="0.000" HIGHLIGHT="false" HIDE="false" GAP="false" />
        <F I="122" S="14181" STDDEV="0.000" HIGHLIGHT="false" HIDE="false" GAP="false" />
        <F I="123" S="11397" STDDEV="0.000" HIGHLIGHT="false" HIDE="false" GAP="false" />
        <F I="124" S="3337" STDDEV="0.000" HIGHLIGHT="false" HIDE="false" GAP="false" />
        <F I="125" S="6154" STDDEV="0.000" HIGHLIGHT="false" HIDE="false" GAP="false" />
        <F I="126" S="8754" STDDEV="0.000" HIGHLIGHT="false" HIDE="false" GAP="false" />
        <F I="127" S="2158" STDDEV="0.000" HIGHLIGHT="false" HIDE="false" GAP="false" />
        <F I="128" S="16407" STDDEV="0.000" HIGHLIGHT="false" HIDE="false" GAP="false" />
        <F I="129" S="2629" STDDEV="0.000" HIGHLIGHT="false" HIDE="false" GAP="false" />
        <F I="130" S="6544" STDDEV="0.000" HIGHLIGHT="false" HIDE="false" GAP="false" />
        <F I="131" S="3462" STDDEV="0.000" HIGHLIGHT="false" HIDE="false" GAP="false" />
        <F I="132" S="4622" STDDEV="0.000" HIGHLIGHT="false" HIDE="false" GAP="false" />
        <F I="133" S="7594" STDDEV="0.000" HIGHLIGHT="false" HIDE="false" GAP="false" />
        <F I="134" S="7379" STDDEV="0.000" HIGHLIGHT="false" HIDE="false" GAP="false" />
        <F I="135" S="5218" STDDEV="0.000" HIGHLIGHT="false" HIDE="false" GAP="false" />
        <F I="136" S="7053" STDDEV="0.000" HIGHLIGHT="false" HIDE="false" GAP="false" />
        <F I="137" S="2271" STDDEV="0.000" HIGHLIGHT="false" HIDE="false" GAP="false" />
        <F I="138" S="3684" STDDEV="0.000" HIGHLIGHT="false" HIDE="false" GAP="false" />
        <F I="139" S="3796" STDDEV="0.000" HIGHLIGHT="false" HIDE="false" GAP="false" />
        <F I="140" S="11489" STDDEV="0.000" HIGHLIGHT="false" HIDE="false" GAP="false" />
        <F I="141" S="2365" STDDEV="0.000" HIGHLIGHT="false" HIDE="false" GAP="false" />
        <F I="142" S="14392" STDDEV="0.000" HIGHLIGHT="false" HIDE="false" GAP="false" />
        <F I="143" S="5501" STDDEV="0.000" HIGHLIGHT="false" HIDE="false" GAP="false" />
        <F I="144" S="6365" STDDEV="0.000" HIGHLIGHT="false" HIDE="false" GAP="false" />
        <F I="145" S="2293" STDDEV="0.000" HIGHLIGHT="false" HIDE="false" GAP="false" />
        <F I="146" S="4312" STDDEV="0.000" HIGHLIGHT="false" HIDE="false" GAP="false" />
        <F I="147" S="4519" STDDEV="0.000" HIGHLIGHT="false" HIDE="false" GAP="false" />
        <F I="148" S="11362" STDDEV="0.000" HIGHLIGHT="false" HIDE="false" GAP="false" />
        <F I="149" S="2218" STDDEV="0.000" HIGHLIGHT="false" HIDE="false" GAP="false" />
        <F I="150" S="16857" STDDEV="0.000" HIGHLIGHT="false" HIDE="false" GAP="false" />
        <F I="151" S="4101" STDDEV="0.000" HIGHLIGHT="false" HIDE="false" GAP="false" />
        <F I="152" S="3949" STDDEV="0.000" HIGHLIGHT="false" HIDE="false" GAP="false" />
        <F I="153" S="2719" STDDEV="0.000" HIGHLIGHT="false" HIDE="false" GAP="false" />
        <F I="154" S="7857" STDDEV="0.000" HIGHLIGHT="false" HIDE="false" GAP="false" />
        <F I="155" S="5080" STDDEV="0.000" HIGHLIGHT="false" HIDE="false" GAP="false" />
        <F I="156" S="18178" STDDEV="0.000" HIGHLIGHT="false" HIDE="false" GAP="false" />
        <F I="157" S="2107" STDDEV="0.000" HIGHLIGHT="false" HIDE="false" GAP="false" />
        <F I="158" S="2443" STDDEV="0.000" HIGHLIGHT="false" HIDE="false" GAP="false" />
        <F I="159" S="10710" STDDEV="0.000" HIGHLIGHT="false" HIDE="false" GAP="false" />
        <F I="160" S="8502" STDDEV="0.000" HIGHLIGHT="false" HIDE="false" GAP="false" />
        <F I="161" S="5599" STDDEV="0.000" HIGHLIGHT="false" HIDE="false" GAP="false" />
        <F I="162" S="10321" STDDEV="0.000" HIGHLIGHT="false" HIDE="false" GAP="false" />
        <F I="163" S="5491" STDDEV="0.000" HIGHLIGHT="false" HIDE="false" GAP="false" />
        <F I="164" S="2073" STDDEV="0.000" HIGHLIGHT="false" HIDE="false" GAP="false" />
        <F I="165" S="8915" STDDEV="0.000" HIGHLIGHT="false" HIDE="false" GAP="false" />
        <F I="166" S="2485" STDDEV="0.000" HIGHLIGHT="false" HIDE="false" GAP="false" />
        <F I="167" S="2315" STDDEV="0.000" HIGHLIGHT="false" HIDE="false" GAP="false" />
        <F I="168" S="7548" STDDEV="0.000" HIGHLIGHT="false" HIDE="false" GAP="false" />
        <F I="169" S="4040" STDDEV="0.000" HIGHLIGHT="false" HIDE="false" GAP="false" />
        <F I="170" S="2499" STDDEV="0.000" HIGHLIGHT="false" HIDE="false" GAP="false" />
      </FRAGMENTS>

      <MAP_METRICS STRETCH="0" RECT_AVE="0.00" RECT_ALL="0.00" MID_STDDEV="0.00" R="0.00" WIGGLE="0.00" GAP_STDDEV="0.00" GAP_MAX="0" />
      <FEATURES>

      </FEATURES>

  </RESTRICTION_MAP>
  <RESTRICTION_MAP ID="Vibrio cholerae, 104-73 (O43), Chromosome 2" ENZYME="NheI" INSILICO="false">
    <MAP_DISPLAY DBID="2739663" EDITABLE="false" STICK="false" X="10000" Y="100" TRANS="255" ORDER="10" ORIENTATION="1" CIRCULAR="true" GROUPID="-1" />
      <FRAGMENTS SHIFT="0" OFFSET="1">
        <F I="0" S="2171" STDDEV="0.000" HIGHLIGHT="false" HIDE="false" GAP="false" />
        <F I="1" S="4613" STDDEV="0.000" HIGHLIGHT="false" HIDE="false" GAP="false" />
        <F I="2" S="8235" STDDEV="0.000" HIGHLIGHT="false" HIDE="false" GAP="false" />
        <F I="3" S="5658" STDDEV="0.000" HIGHLIGHT="false" HIDE="false" GAP="false" />
        <F I="4" S="6645" STDDEV="0.000" HIGHLIGHT="false" HIDE="false" GAP="false" />
        <F I="5" S="10929" STDDEV="0.000" HIGHLIGHT="false" HIDE="false" GAP="false" />
        <F I="6" S="9677" STDDEV="0.000" HIGHLIGHT="false" HIDE="false" GAP="false" />
        <F I="7" S="16924" STDDEV="0.000" HIGHLIGHT="false" HIDE="false" GAP="false" />
        <F I="8" S="14749" STDDEV="0.000" HIGHLIGHT="false" HIDE="false" GAP="false" />
        <F I="9" S="11771" STDDEV="0.000" HIGHLIGHT="false" HIDE="false" GAP="false" />
        <F I="10" S="8696" STDDEV="0.000" HIGHLIGHT="false" HIDE="false" GAP="false" />
        <F I="11" S="3028" STDDEV="0.000" HIGHLIGHT="false" HIDE="false" GAP="false" />
        <F I="12" S="3336" STDDEV="0.000" HIGHLIGHT="false" HIDE="false" GAP="false" />
        <F I="13" S="10607" STDDEV="0.000" HIGHLIGHT="false" HIDE="false" GAP="false" />
        <F I="14" S="5850" STDDEV="0.000" HIGHLIGHT="false" HIDE="false" GAP="false" />
        <F I="15" S="3123" STDDEV="0.000" HIGHLIGHT="false" HIDE="false" GAP="false" />
        <F I="16" S="3525" STDDEV="0.000" HIGHLIGHT="false" HIDE="false" GAP="false" />
        <F I="17" S="2220" STDDEV="0.000" HIGHLIGHT="false" HIDE="false" GAP="false" />
        <F I="18" S="2497" STDDEV="0.000" HIGHLIGHT="false" HIDE="false" GAP="false" />
        <F I="19" S="4556" STDDEV="0.000" HIGHLIGHT="false" HIDE="false" GAP="false" />
        <F I="20" S="2883" STDDEV="0.000" HIGHLIGHT="false" HIDE="false" GAP="false" />
        <F I="21" S="28496" STDDEV="0.000" HIGHLIGHT="false" HIDE="false" GAP="false" />
        <F I="22" S="6043" STDDEV="0.000" HIGHLIGHT="false" HIDE="false" GAP="false" />
        <F I="23" S="42046" STDDEV="0.000" HIGHLIGHT="false" HIDE="false" GAP="false" />
        <F I="24" S="4395" STDDEV="0.000" HIGHLIGHT="false" HIDE="false" GAP="false" />
        <F I="25" S="33691" STDDEV="0.000" HIGHLIGHT="false" HIDE="false" GAP="false" />
        <F I="26" S="2021" STDDEV="0.000" HIGHLIGHT="false" HIDE="false" GAP="false" />
        <F I="27" S="12519" STDDEV="0.000" HIGHLIGHT="false" HIDE="false" GAP="false" />
        <F I="28" S="12950" STDDEV="0.000" HIGHLIGHT="false" HIDE="false" GAP="false" />
        <F I="29" S="9302" STDDEV="0.000" HIGHLIGHT="false" HIDE="false" GAP="false" />
        <F I="30" S="3972" STDDEV="0.000" HIGHLIGHT="false" HIDE="false" GAP="false" />
        <F I="31" S="4181" STDDEV="0.000" HIGHLIGHT="false" HIDE="false" GAP="false" />
        <F I="32" S="22497" STDDEV="0.000" HIGHLIGHT="false" HIDE="false" GAP="false" />
        <F I="33" S="8404" STDDEV="0.000" HIGHLIGHT="false" HIDE="false" GAP="false" />
        <F I="34" S="17594" STDDEV="0.000" HIGHLIGHT="false" HIDE="false" GAP="false" />
        <F I="35" S="21869" STDDEV="0.000" HIGHLIGHT="false" HIDE="false" GAP="false" />
        <F I="36" S="3365" STDDEV="0.000" HIGHLIGHT="false" HIDE="false" GAP="false" />
        <F I="37" S="4812" STDDEV="0.000" HIGHLIGHT="false" HIDE="false" GAP="false" />
        <F I="38" S="10076" STDDEV="0.000" HIGHLIGHT="false" HIDE="false" GAP="false" />
        <F I="39" S="2724" STDDEV="0.000" HIGHLIGHT="false" HIDE="false" GAP="false" />
        <F I="40" S="3414" STDDEV="0.000" HIGHLIGHT="false" HIDE="false" GAP="false" />
        <F I="41" S="6897" STDDEV="0.000" HIGHLIGHT="false" HIDE="false" GAP="false" />
        <F I="42" S="54760" STDDEV="0.000" HIGHLIGHT="false" HIDE="false" GAP="false" />
        <F I="43" S="11272" STDDEV="0.000" HIGHLIGHT="false" HIDE="false" GAP="false" />
        <F I="44" S="9719" STDDEV="0.000" HIGHLIGHT="false" HIDE="false" GAP="false" />
        <F I="45" S="9855" STDDEV="0.000" HIGHLIGHT="false" HIDE="false" GAP="false" />
        <F I="46" S="10103" STDDEV="0.000" HIGHLIGHT="false" HIDE="false" GAP="false" />
        <F I="47" S="14224" STDDEV="0.000" HIGHLIGHT="false" HIDE="false" GAP="false" />
        <F I="48" S="11154" STDDEV="0.000" HIGHLIGHT="false" HIDE="false" GAP="false" />
        <F I="49" S="12334" STDDEV="0.000" HIGHLIGHT="false" HIDE="false" GAP="false" />
        <F I="50" S="10311" STDDEV="0.000" HIGHLIGHT="false" HIDE="false" GAP="false" />
        <F I="51" S="6813" STDDEV="0.000" HIGHLIGHT="false" HIDE="false" GAP="false" />
        <F I="52" S="8577" STDDEV="0.000" HIGHLIGHT="false" HIDE="false" GAP="false" />
        <F I="53" S="15969" STDDEV="0.000" HIGHLIGHT="false" HIDE="false" GAP="false" />
        <F I="54" S="6064" STDDEV="0.000" HIGHLIGHT="false" HIDE="false" GAP="false" />
        <F I="55" S="16994" STDDEV="0.000" HIGHLIGHT="false" HIDE="false" GAP="false" />
        <F I="56" S="24975" STDDEV="0.000" HIGHLIGHT="false" HIDE="false" GAP="false" />
        <F I="57" S="1463" STDDEV="0.000" HIGHLIGHT="false" HIDE="false" GAP="false" />
        <F I="58" S="26189" STDDEV="0.000" HIGHLIGHT="false" HIDE="false" GAP="false" />
        <F I="59" S="3458" STDDEV="0.000" HIGHLIGHT="false" HIDE="false" GAP="false" />
        <F I="60" S="11329" STDDEV="0.000" HIGHLIGHT="false" HIDE="false" GAP="false" />
        <F I="61" S="7396" STDDEV="0.000" HIGHLIGHT="false" HIDE="false" GAP="false" />
        <F I="62" S="2237" STDDEV="0.000" HIGHLIGHT="false" HIDE="false" GAP="false" />
        <F I="63" S="7444" STDDEV="0.000" HIGHLIGHT="false" HIDE="false" GAP="false" />
        <F I="64" S="8144" STDDEV="0.000" HIGHLIGHT="false" HIDE="false" GAP="false" />
        <F I="65" S="5908" STDDEV="0.000" HIGHLIGHT="false" HIDE="false" GAP="false" />
        <F I="66" S="17569" STDDEV="0.000" HIGHLIGHT="false" HIDE="false" GAP="false" />
        <F I="67" S="2508" STDDEV="0.000" HIGHLIGHT="false" HIDE="false" GAP="false" />
        <F I="68" S="2305" STDDEV="0.000" HIGHLIGHT="false" HIDE="false" GAP="false" />
        <F I="69" S="7463" STDDEV="0.000" HIGHLIGHT="false" HIDE="false" GAP="false" />
        <F I="70" S="3619" STDDEV="0.000" HIGHLIGHT="false" HIDE="false" GAP="false" />
        <F I="71" S="3030" STDDEV="0.000" HIGHLIGHT="false" HIDE="false" GAP="false" />
        <F I="72" S="25986" STDDEV="0.000" HIGHLIGHT="false" HIDE="false" GAP="false" />
        <F I="73" S="52217" STDDEV="0.000" HIGHLIGHT="false" HIDE="false" GAP="false" />
        <F I="74" S="33737" STDDEV="0.000" HIGHLIGHT="false" HIDE="false" GAP="false" />
        <F I="75" S="8748" STDDEV="0.000" HIGHLIGHT="false" HIDE="false" GAP="false" />
        <F I="76" S="4945" STDDEV="0.000" HIGHLIGHT="false" HIDE="false" GAP="false" />
        <F I="77" S="2448" STDDEV="0.000" HIGHLIGHT="false" HIDE="false" GAP="false" />
        <F I="78" S="5008" STDDEV="0.000" HIGHLIGHT="false" HIDE="false" GAP="false" />
        <F I="79" S="3730" STDDEV="0.000" HIGHLIGHT="false" HIDE="false" GAP="false" />
        <F I="80" S="11703" STDDEV="0.000" HIGHLIGHT="false" HIDE="false" GAP="false" />
        <F I="81" S="3503" STDDEV="0.000" HIGHLIGHT="false" HIDE="false" GAP="false" />
        <F I="82" S="20792" STDDEV="0.000" HIGHLIGHT="false" HIDE="false" GAP="false" />
        <F I="83" S="5447" STDDEV="0.000" HIGHLIGHT="false" HIDE="false" GAP="false" />
        <F I="84" S="3305" STDDEV="0.000" HIGHLIGHT="false" HIDE="false" GAP="false" />
        <F I="85" S="1943" STDDEV="0.000" HIGHLIGHT="false" HIDE="false" GAP="false" />
        <F I="86" S="7491" STDDEV="0.000" HIGHLIGHT="false" HIDE="false" GAP="false" />
        <F I="87" S="4899" STDDEV="0.000" HIGHLIGHT="false" HIDE="false" GAP="false" />
        <F I="88" S="7480" STDDEV="0.000" HIGHLIGHT="false" HIDE="false" GAP="false" />
        <F I="89" S="8813" STDDEV="0.000" HIGHLIGHT="false" HIDE="false" GAP="false" />
        <F I="90" S="5850" STDDEV="0.000" HIGHLIGHT="false" HIDE="false" GAP="false" />
        <F I="91" S="26493" STDDEV="0.000" HIGHLIGHT="false" HIDE="false" GAP="false" />
        <F I="92" S="8999" STDDEV="0.000" HIGHLIGHT="false" HIDE="false" GAP="false" />
        <F I="93" S="42132" STDDEV="0.000" HIGHLIGHT="false" HIDE="false" GAP="false" />
        <F I="94" S="1669" STDDEV="0.000" HIGHLIGHT="false" HIDE="false" GAP="false" />
        <F I="95" S="7490" STDDEV="0.000" HIGHLIGHT="false" HIDE="false" GAP="false" />
        <F I="96" S="3017" STDDEV="0.000" HIGHLIGHT="false" HIDE="false" GAP="false" />
        <F I="97" S="54586" STDDEV="0.000" HIGHLIGHT="false" HIDE="false" GAP="false" />
      </FRAGMENTS>

      <MAP_METRICS STRETCH="0" RECT_AVE="0.00" RECT_ALL="0.00" MID_STDDEV="0.00" R="0.00" WIGGLE="0.00" GAP_STDDEV="0.00" GAP_MAX="0" />
      <FEATURES>

      </FEATURES>

  </RESTRICTION_MAP>
  <RESTRICTION_MAP ID="Vibrio cholerae, 1042-78 (O83), Chromosome 2" ENZYME="NheI" INSILICO="false">
    <MAP_DISPLAY DBID="3314306" EDITABLE="false" STICK="false" X="10000" Y="100" TRANS="255" ORDER="10" ORIENTATION="1" CIRCULAR="true" GROUPID="-1" />
      <FRAGMENTS SHIFT="0" OFFSET="1">
        <F I="0" S="15151" STDDEV="0.000" HIGHLIGHT="false" HIDE="false" GAP="false" />
        <F I="1" S="10772" STDDEV="0.000" HIGHLIGHT="false" HIDE="false" GAP="false" />
        <F I="2" S="8939" STDDEV="0.000" HIGHLIGHT="false" HIDE="false" GAP="false" />
        <F I="3" S="42196" STDDEV="0.000" HIGHLIGHT="false" HIDE="false" GAP="false" />
        <F I="4" S="8196" STDDEV="0.000" HIGHLIGHT="false" HIDE="false" GAP="false" />
        <F I="5" S="2322" STDDEV="0.000" HIGHLIGHT="false" HIDE="false" GAP="false" />
        <F I="6" S="5230" STDDEV="0.000" HIGHLIGHT="false" HIDE="false" GAP="false" />
        <F I="7" S="31909" STDDEV="0.000" HIGHLIGHT="false" HIDE="false" GAP="false" />
        <F I="8" S="16658" STDDEV="0.000" HIGHLIGHT="false" HIDE="false" GAP="false" />
        <F I="9" S="5860" STDDEV="0.000" HIGHLIGHT="false" HIDE="false" GAP="false" />
        <F I="10" S="8206" STDDEV="0.000" HIGHLIGHT="false" HIDE="false" GAP="false" />
        <F I="11" S="5673" STDDEV="0.000" HIGHLIGHT="false" HIDE="false" GAP="false" />
        <F I="12" S="6747" STDDEV="0.000" HIGHLIGHT="false" HIDE="false" GAP="false" />
        <F I="13" S="11165" STDDEV="0.000" HIGHLIGHT="false" HIDE="false" GAP="false" />
        <F I="14" S="2925" STDDEV="0.000" HIGHLIGHT="false" HIDE="false" GAP="false" />
        <F I="15" S="21445" STDDEV="0.000" HIGHLIGHT="false" HIDE="false" GAP="false" />
        <F I="16" S="14740" STDDEV="0.000" HIGHLIGHT="false" HIDE="false" GAP="false" />
        <F I="17" S="11900" STDDEV="0.000" HIGHLIGHT="false" HIDE="false" GAP="false" />
        <F I="18" S="7167" STDDEV="0.000" HIGHLIGHT="false" HIDE="false" GAP="false" />
        <F I="19" S="2716" STDDEV="0.000" HIGHLIGHT="false" HIDE="false" GAP="false" />
        <F I="20" S="4280" STDDEV="0.000" HIGHLIGHT="false" HIDE="false" GAP="false" />
        <F I="21" S="11694" STDDEV="0.000" HIGHLIGHT="false" HIDE="false" GAP="false" />
        <F I="22" S="4311" STDDEV="0.000" HIGHLIGHT="false" HIDE="false" GAP="false" />
        <F I="23" S="3996" STDDEV="0.000" HIGHLIGHT="false" HIDE="false" GAP="false" />
        <F I="24" S="3037" STDDEV="0.000" HIGHLIGHT="false" HIDE="false" GAP="false" />
        <F I="25" S="12217" STDDEV="0.000" HIGHLIGHT="false" HIDE="false" GAP="false" />
        <F I="26" S="7856" STDDEV="0.000" HIGHLIGHT="false" HIDE="false" GAP="false" />
        <F I="27" S="26783" STDDEV="0.000" HIGHLIGHT="false" HIDE="false" GAP="false" />
        <F I="28" S="1971" STDDEV="0.000" HIGHLIGHT="false" HIDE="false" GAP="false" />
        <F I="29" S="3297" STDDEV="0.000" HIGHLIGHT="false" HIDE="false" GAP="false" />
        <F I="30" S="40459" STDDEV="0.000" HIGHLIGHT="false" HIDE="false" GAP="false" />
        <F I="31" S="1625" STDDEV="0.000" HIGHLIGHT="false" HIDE="false" GAP="false" />
        <F I="32" S="12503" STDDEV="0.000" HIGHLIGHT="false" HIDE="false" GAP="false" />
        <F I="33" S="33255" STDDEV="0.000" HIGHLIGHT="false" HIDE="false" GAP="false" />
        <F I="34" S="2086" STDDEV="0.000" HIGHLIGHT="false" HIDE="false" GAP="false" />
        <F I="35" S="12195" STDDEV="0.000" HIGHLIGHT="false" HIDE="false" GAP="false" />
        <F I="36" S="13127" STDDEV="0.000" HIGHLIGHT="false" HIDE="false" GAP="false" />
        <F I="37" S="6770" STDDEV="0.000" HIGHLIGHT="false" HIDE="false" GAP="false" />
        <F I="38" S="2843" STDDEV="0.000" HIGHLIGHT="false" HIDE="false" GAP="false" />
        <F I="39" S="3742" STDDEV="0.000" HIGHLIGHT="false" HIDE="false" GAP="false" />
        <F I="40" S="4059" STDDEV="0.000" HIGHLIGHT="false" HIDE="false" GAP="false" />
        <F I="41" S="11370" STDDEV="0.000" HIGHLIGHT="false" HIDE="false" GAP="false" />
        <F I="42" S="2362" STDDEV="0.000" HIGHLIGHT="false" HIDE="false" GAP="false" />
        <F I="43" S="13176" STDDEV="0.000" HIGHLIGHT="false" HIDE="false" GAP="false" />
        <F I="44" S="44243" STDDEV="0.000" HIGHLIGHT="false" HIDE="false" GAP="false" />
        <F I="45" S="4736" STDDEV="0.000" HIGHLIGHT="false" HIDE="false" GAP="false" />
        <F I="46" S="12621" STDDEV="0.000" HIGHLIGHT="false" HIDE="false" GAP="false" />
        <F I="47" S="60601" STDDEV="0.000" HIGHLIGHT="false" HIDE="false" GAP="false" />
        <F I="48" S="17779" STDDEV="0.000" HIGHLIGHT="false" HIDE="false" GAP="false" />
        <F I="49" S="8483" STDDEV="0.000" HIGHLIGHT="false" HIDE="false" GAP="false" />
        <F I="50" S="1754" STDDEV="0.000" HIGHLIGHT="false" HIDE="false" GAP="false" />
        <F I="51" S="9890" STDDEV="0.000" HIGHLIGHT="false" HIDE="false" GAP="false" />
        <F I="52" S="10458" STDDEV="0.000" HIGHLIGHT="false" HIDE="false" GAP="false" />
        <F I="53" S="2593" STDDEV="0.000" HIGHLIGHT="false" HIDE="false" GAP="false" />
        <F I="54" S="1928" STDDEV="0.000" HIGHLIGHT="false" HIDE="false" GAP="false" />
        <F I="55" S="9044" STDDEV="0.000" HIGHLIGHT="false" HIDE="false" GAP="false" />
        <F I="56" S="12193" STDDEV="0.000" HIGHLIGHT="false" HIDE="false" GAP="false" />
        <F I="57" S="5922" STDDEV="0.000" HIGHLIGHT="false" HIDE="false" GAP="false" />
        <F I="58" S="13933" STDDEV="0.000" HIGHLIGHT="false" HIDE="false" GAP="false" />
        <F I="59" S="7054" STDDEV="0.000" HIGHLIGHT="false" HIDE="false" GAP="false" />
        <F I="60" S="8704" STDDEV="0.000" HIGHLIGHT="false" HIDE="false" GAP="false" />
        <F I="61" S="15156" STDDEV="0.000" HIGHLIGHT="false" HIDE="false" GAP="false" />
        <F I="62" S="17219" STDDEV="0.000" HIGHLIGHT="false" HIDE="false" GAP="false" />
        <F I="63" S="2682" STDDEV="0.000" HIGHLIGHT="false" HIDE="false" GAP="false" />
        <F I="64" S="20595" STDDEV="0.000" HIGHLIGHT="false" HIDE="false" GAP="false" />
        <F I="65" S="11393" STDDEV="0.000" HIGHLIGHT="false" HIDE="false" GAP="false" />
        <F I="66" S="18366" STDDEV="0.000" HIGHLIGHT="false" HIDE="false" GAP="false" />
        <F I="67" S="3433" STDDEV="0.000" HIGHLIGHT="false" HIDE="false" GAP="false" />
        <F I="68" S="11190" STDDEV="0.000" HIGHLIGHT="false" HIDE="false" GAP="false" />
        <F I="69" S="14543" STDDEV="0.000" HIGHLIGHT="false" HIDE="false" GAP="false" />
        <F I="70" S="7543" STDDEV="0.000" HIGHLIGHT="false" HIDE="false" GAP="false" />
        <F I="71" S="9031" STDDEV="0.000" HIGHLIGHT="false" HIDE="false" GAP="false" />
        <F I="72" S="8192" STDDEV="0.000" HIGHLIGHT="false" HIDE="false" GAP="false" />
        <F I="73" S="5940" STDDEV="0.000" HIGHLIGHT="false" HIDE="false" GAP="false" />
        <F I="74" S="17616" STDDEV="0.000" HIGHLIGHT="false" HIDE="false" GAP="false" />
        <F I="75" S="2495" STDDEV="0.000" HIGHLIGHT="false" HIDE="false" GAP="false" />
        <F I="76" S="2414" STDDEV="0.000" HIGHLIGHT="false" HIDE="false" GAP="false" />
        <F I="77" S="7263" STDDEV="0.000" HIGHLIGHT="false" HIDE="false" GAP="false" />
        <F I="78" S="4045" STDDEV="0.000" HIGHLIGHT="false" HIDE="false" GAP="false" />
        <F I="79" S="2839" STDDEV="0.000" HIGHLIGHT="false" HIDE="false" GAP="false" />
        <F I="80" S="9899" STDDEV="0.000" HIGHLIGHT="false" HIDE="false" GAP="false" />
        <F I="81" S="9228" STDDEV="0.000" HIGHLIGHT="false" HIDE="false" GAP="false" />
        <F I="82" S="46414" STDDEV="0.000" HIGHLIGHT="false" HIDE="false" GAP="false" />
        <F I="83" S="11738" STDDEV="0.000" HIGHLIGHT="false" HIDE="false" GAP="false" />
        <F I="84" S="28666" STDDEV="0.000" HIGHLIGHT="false" HIDE="false" GAP="false" />
        <F I="85" S="2927" STDDEV="0.000" HIGHLIGHT="false" HIDE="false" GAP="false" />
        <F I="86" S="9233" STDDEV="0.000" HIGHLIGHT="false" HIDE="false" GAP="false" />
        <F I="87" S="19923" STDDEV="0.000" HIGHLIGHT="false" HIDE="false" GAP="false" />
        <F I="88" S="21042" STDDEV="0.000" HIGHLIGHT="false" HIDE="false" GAP="false" />
        <F I="89" S="6472" STDDEV="0.000" HIGHLIGHT="false" HIDE="false" GAP="false" />
        <F I="90" S="4055" STDDEV="0.000" HIGHLIGHT="false" HIDE="false" GAP="false" />
        <F I="91" S="5397" STDDEV="0.000" HIGHLIGHT="false" HIDE="false" GAP="false" />
        <F I="92" S="7111" STDDEV="0.000" HIGHLIGHT="false" HIDE="false" GAP="false" />
        <F I="93" S="21295" STDDEV="0.000" HIGHLIGHT="false" HIDE="false" GAP="false" />
      </FRAGMENTS>

      <MAP_METRICS STRETCH="0" RECT_AVE="0.00" RECT_ALL="0.00" MID_STDDEV="0.00" R="0.00" WIGGLE="0.00" GAP_STDDEV="0.00" GAP_MAX="0" />
      <FEATURES>

      </FEATURES>

  </RESTRICTION_MAP>
  <RESTRICTION_MAP ID="Vibrio cholerae, 10843-62 (011), Chromosome 2" ENZYME="NheI" INSILICO="false">
    <MAP_DISPLAY DBID="2172259" EDITABLE="false" STICK="false" X="10000" Y="100" TRANS="255" ORDER="10" ORIENTATION="1" CIRCULAR="true" GROUPID="-1" />
      <FRAGMENTS SHIFT="0" OFFSET="1">
        <F I="0" S="33749" STDDEV="0.000" HIGHLIGHT="false" HIDE="false" GAP="false" />
        <F I="1" S="7386" STDDEV="0.000" HIGHLIGHT="false" HIDE="false" GAP="false" />
        <F I="2" S="2853" STDDEV="0.000" HIGHLIGHT="false" HIDE="false" GAP="false" />
        <F I="3" S="10860" STDDEV="0.000" HIGHLIGHT="false" HIDE="false" GAP="false" />
        <F I="4" S="6620" STDDEV="0.000" HIGHLIGHT="false" HIDE="false" GAP="false" />
        <F I="5" S="5588" STDDEV="0.000" HIGHLIGHT="false" HIDE="false" GAP="false" />
        <F I="6" S="7928" STDDEV="0.000" HIGHLIGHT="false" HIDE="false" GAP="false" />
        <F I="7" S="5581" STDDEV="0.000" HIGHLIGHT="false" HIDE="false" GAP="false" />
        <F I="8" S="14810" STDDEV="0.000" HIGHLIGHT="false" HIDE="false" GAP="false" />
        <F I="9" S="38298" STDDEV="0.000" HIGHLIGHT="false" HIDE="false" GAP="false" />
        <F I="10" S="2149" STDDEV="0.000" HIGHLIGHT="false" HIDE="false" GAP="false" />
        <F I="11" S="3880" STDDEV="0.000" HIGHLIGHT="false" HIDE="false" GAP="false" />
        <F I="12" S="3218" STDDEV="0.000" HIGHLIGHT="false" HIDE="false" GAP="false" />
        <F I="13" S="2666" STDDEV="0.000" HIGHLIGHT="false" HIDE="false" GAP="false" />
        <F I="14" S="41327" STDDEV="0.000" HIGHLIGHT="false" HIDE="false" GAP="false" />
        <F I="15" S="8972" STDDEV="0.000" HIGHLIGHT="false" HIDE="false" GAP="false" />
        <F I="16" S="9159" STDDEV="0.000" HIGHLIGHT="false" HIDE="false" GAP="false" />
        <F I="17" S="2245" STDDEV="0.000" HIGHLIGHT="false" HIDE="false" GAP="false" />
        <F I="18" S="15422" STDDEV="0.000" HIGHLIGHT="false" HIDE="false" GAP="false" />
        <F I="19" S="26754" STDDEV="0.000" HIGHLIGHT="false" HIDE="false" GAP="false" />
        <F I="20" S="7322" STDDEV="0.000" HIGHLIGHT="false" HIDE="false" GAP="false" />
        <F I="21" S="5021" STDDEV="0.000" HIGHLIGHT="false" HIDE="false" GAP="false" />
        <F I="22" S="4073" STDDEV="0.000" HIGHLIGHT="false" HIDE="false" GAP="false" />
        <F I="23" S="19329" STDDEV="0.000" HIGHLIGHT="false" HIDE="false" GAP="false" />
        <F I="24" S="2379" STDDEV="0.000" HIGHLIGHT="false" HIDE="false" GAP="false" />
        <F I="25" S="7849" STDDEV="0.000" HIGHLIGHT="false" HIDE="false" GAP="false" />
        <F I="26" S="32376" STDDEV="0.000" HIGHLIGHT="false" HIDE="false" GAP="false" />
        <F I="27" S="9861" STDDEV="0.000" HIGHLIGHT="false" HIDE="false" GAP="false" />
        <F I="28" S="29747" STDDEV="0.000" HIGHLIGHT="false" HIDE="false" GAP="false" />
        <F I="29" S="9590" STDDEV="0.000" HIGHLIGHT="false" HIDE="false" GAP="false" />
        <F I="30" S="2899" STDDEV="0.000" HIGHLIGHT="false" HIDE="false" GAP="false" />
        <F I="31" S="5973" STDDEV="0.000" HIGHLIGHT="false" HIDE="false" GAP="false" />
        <F I="32" S="3706" STDDEV="0.000" HIGHLIGHT="false" HIDE="false" GAP="false" />
        <F I="33" S="22836" STDDEV="0.000" HIGHLIGHT="false" HIDE="false" GAP="false" />
        <F I="34" S="33914" STDDEV="0.000" HIGHLIGHT="false" HIDE="false" GAP="false" />
        <F I="35" S="2868" STDDEV="0.000" HIGHLIGHT="false" HIDE="false" GAP="false" />
        <F I="36" S="4032" STDDEV="0.000" HIGHLIGHT="false" HIDE="false" GAP="false" />
        <F I="37" S="7133" STDDEV="0.000" HIGHLIGHT="false" HIDE="false" GAP="false" />
        <F I="38" S="2649" STDDEV="0.000" HIGHLIGHT="false" HIDE="false" GAP="false" />
        <F I="39" S="2509" STDDEV="0.000" HIGHLIGHT="false" HIDE="false" GAP="false" />
        <F I="40" S="17172" STDDEV="0.000" HIGHLIGHT="false" HIDE="false" GAP="false" />
        <F I="41" S="6054" STDDEV="0.000" HIGHLIGHT="false" HIDE="false" GAP="false" />
        <F I="42" S="8241" STDDEV="0.000" HIGHLIGHT="false" HIDE="false" GAP="false" />
        <F I="43" S="15287" STDDEV="0.000" HIGHLIGHT="false" HIDE="false" GAP="false" />
        <F I="44" S="6320" STDDEV="0.000" HIGHLIGHT="false" HIDE="false" GAP="false" />
        <F I="45" S="15910" STDDEV="0.000" HIGHLIGHT="false" HIDE="false" GAP="false" />
        <F I="46" S="11020" STDDEV="0.000" HIGHLIGHT="false" HIDE="false" GAP="false" />
        <F I="47" S="3503" STDDEV="0.000" HIGHLIGHT="false" HIDE="false" GAP="false" />
        <F I="48" S="4586" STDDEV="0.000" HIGHLIGHT="false" HIDE="false" GAP="false" />
        <F I="49" S="21719" STDDEV="0.000" HIGHLIGHT="false" HIDE="false" GAP="false" />
        <F I="50" S="23301" STDDEV="0.000" HIGHLIGHT="false" HIDE="false" GAP="false" />
        <F I="51" S="14289" STDDEV="0.000" HIGHLIGHT="false" HIDE="false" GAP="false" />
        <F I="52" S="4707" STDDEV="0.000" HIGHLIGHT="false" HIDE="false" GAP="false" />
        <F I="53" S="3709" STDDEV="0.000" HIGHLIGHT="false" HIDE="false" GAP="false" />
        <F I="54" S="6244" STDDEV="0.000" HIGHLIGHT="false" HIDE="false" GAP="false" />
        <F I="55" S="16189" STDDEV="0.000" HIGHLIGHT="false" HIDE="false" GAP="false" />
        <F I="56" S="8590" STDDEV="0.000" HIGHLIGHT="false" HIDE="false" GAP="false" />
        <F I="57" S="6586" STDDEV="0.000" HIGHLIGHT="false" HIDE="false" GAP="false" />
        <F I="58" S="3160" STDDEV="0.000" HIGHLIGHT="false" HIDE="false" GAP="false" />
        <F I="59" S="31446" STDDEV="0.000" HIGHLIGHT="false" HIDE="false" GAP="false" />
        <F I="60" S="12741" STDDEV="0.000" HIGHLIGHT="false" HIDE="false" GAP="false" />
        <F I="61" S="10232" STDDEV="0.000" HIGHLIGHT="false" HIDE="false" GAP="false" />
        <F I="62" S="9855" STDDEV="0.000" HIGHLIGHT="false" HIDE="false" GAP="false" />
        <F I="63" S="9950" STDDEV="0.000" HIGHLIGHT="false" HIDE="false" GAP="false" />
        <F I="64" S="11272" STDDEV="0.000" HIGHLIGHT="false" HIDE="false" GAP="false" />
        <F I="65" S="60298" STDDEV="0.000" HIGHLIGHT="false" HIDE="false" GAP="false" />
        <F I="66" S="7338" STDDEV="0.000" HIGHLIGHT="false" HIDE="false" GAP="false" />
        <F I="67" S="2938" STDDEV="0.000" HIGHLIGHT="false" HIDE="false" GAP="false" />
        <F I="68" S="7476" STDDEV="0.000" HIGHLIGHT="false" HIDE="false" GAP="false" />
        <F I="69" S="8556" STDDEV="0.000" HIGHLIGHT="false" HIDE="false" GAP="false" />
        <F I="70" S="10582" STDDEV="0.000" HIGHLIGHT="false" HIDE="false" GAP="false" />
        <F I="71" S="4196" STDDEV="0.000" HIGHLIGHT="false" HIDE="false" GAP="false" />
        <F I="72" S="15366" STDDEV="0.000" HIGHLIGHT="false" HIDE="false" GAP="false" />
        <F I="73" S="7769" STDDEV="0.000" HIGHLIGHT="false" HIDE="false" GAP="false" />
        <F I="74" S="5060" STDDEV="0.000" HIGHLIGHT="false" HIDE="false" GAP="false" />
        <F I="75" S="2916" STDDEV="0.000" HIGHLIGHT="false" HIDE="false" GAP="false" />
        <F I="76" S="13522" STDDEV="0.000" HIGHLIGHT="false" HIDE="false" GAP="false" />
        <F I="77" S="23727" STDDEV="0.000" HIGHLIGHT="false" HIDE="false" GAP="false" />
        <F I="78" S="12082" STDDEV="0.000" HIGHLIGHT="false" HIDE="false" GAP="false" />
        <F I="79" S="19802" STDDEV="0.000" HIGHLIGHT="false" HIDE="false" GAP="false" />
        <F I="80" S="29786" STDDEV="0.000" HIGHLIGHT="false" HIDE="false" GAP="false" />
        <F I="81" S="2105" STDDEV="0.000" HIGHLIGHT="false" HIDE="false" GAP="false" />
        <F I="82" S="14355" STDDEV="0.000" HIGHLIGHT="false" HIDE="false" GAP="false" />
        <F I="83" S="11844" STDDEV="0.000" HIGHLIGHT="false" HIDE="false" GAP="false" />
        <F I="84" S="16585" STDDEV="0.000" HIGHLIGHT="false" HIDE="false" GAP="false" />
        <F I="85" S="4261" STDDEV="0.000" HIGHLIGHT="false" HIDE="false" GAP="false" />
        <F I="86" S="3089" STDDEV="0.000" HIGHLIGHT="false" HIDE="false" GAP="false" />
        <F I="87" S="3966" STDDEV="0.000" HIGHLIGHT="false" HIDE="false" GAP="false" />
        <F I="88" S="4138" STDDEV="0.000" HIGHLIGHT="false" HIDE="false" GAP="false" />
        <F I="89" S="10309" STDDEV="0.000" HIGHLIGHT="false" HIDE="false" GAP="false" />
        <F I="90" S="2887" STDDEV="0.000" HIGHLIGHT="false" HIDE="false" GAP="false" />
        <F I="91" S="3772" STDDEV="0.000" HIGHLIGHT="false" HIDE="false" GAP="false" />
        <F I="92" S="8315" STDDEV="0.000" HIGHLIGHT="false" HIDE="false" GAP="false" />
        <F I="93" S="11875" STDDEV="0.000" HIGHLIGHT="false" HIDE="false" GAP="false" />
      </FRAGMENTS>

      <MAP_METRICS STRETCH="0" RECT_AVE="0.00" RECT_ALL="0.00" MID_STDDEV="0.00" R="0.00" WIGGLE="0.00" GAP_STDDEV="0.00" GAP_MAX="0" />
      <FEATURES>

      </FEATURES>

  </RESTRICTION_MAP>
  <RESTRICTION_MAP ID="Vibrio cholerae, 109-68 (O21), Chromosome 2" ENZYME="NheI" INSILICO="false">
    <MAP_DISPLAY DBID="2924458" EDITABLE="false" STICK="false" X="10000" Y="100" TRANS="255" ORDER="10" ORIENTATION="1" CIRCULAR="true" GROUPID="-1" />
      <FRAGMENTS SHIFT="0" OFFSET="1">
        <F I="0" S="3309" STDDEV="0.000" HIGHLIGHT="false" HIDE="false" GAP="false" />
        <F I="1" S="16409" STDDEV="0.000" HIGHLIGHT="false" HIDE="false" GAP="false" />
        <F I="2" S="4442" STDDEV="0.000" HIGHLIGHT="false" HIDE="false" GAP="false" />
        <F I="3" S="4962" STDDEV="0.000" HIGHLIGHT="false" HIDE="false" GAP="false" />
        <F I="4" S="5701" STDDEV="0.000" HIGHLIGHT="false" HIDE="false" GAP="false" />
        <F I="5" S="2182" STDDEV="0.000" HIGHLIGHT="false" HIDE="false" GAP="false" />
        <F I="6" S="28608" STDDEV="0.000" HIGHLIGHT="false" HIDE="false" GAP="false" />
        <F I="7" S="28000" STDDEV="0.000" HIGHLIGHT="false" HIDE="false" GAP="false" />
        <F I="8" S="9748" STDDEV="0.000" HIGHLIGHT="false" HIDE="false" GAP="false" />
        <F I="9" S="2059" STDDEV="0.000" HIGHLIGHT="false" HIDE="false" GAP="false" />
        <F I="10" S="43035" STDDEV="0.000" HIGHLIGHT="false" HIDE="false" GAP="false" />
        <F I="11" S="1877" STDDEV="0.000" HIGHLIGHT="false" HIDE="false" GAP="false" />
        <F I="12" S="5571" STDDEV="0.000" HIGHLIGHT="false" HIDE="false" GAP="false" />
        <F I="13" S="5353" STDDEV="0.000" HIGHLIGHT="false" HIDE="false" GAP="false" />
        <F I="14" S="44573" STDDEV="0.000" HIGHLIGHT="false" HIDE="false" GAP="false" />
        <F I="15" S="10976" STDDEV="0.000" HIGHLIGHT="false" HIDE="false" GAP="false" />
        <F I="16" S="4608" STDDEV="0.000" HIGHLIGHT="false" HIDE="false" GAP="false" />
        <F I="17" S="8560" STDDEV="0.000" HIGHLIGHT="false" HIDE="false" GAP="false" />
        <F I="18" S="5808" STDDEV="0.000" HIGHLIGHT="false" HIDE="false" GAP="false" />
        <F I="19" S="6595" STDDEV="0.000" HIGHLIGHT="false" HIDE="false" GAP="false" />
        <F I="20" S="11240" STDDEV="0.000" HIGHLIGHT="false" HIDE="false" GAP="false" />
        <F I="21" S="2990" STDDEV="0.000" HIGHLIGHT="false" HIDE="false" GAP="false" />
        <F I="22" S="7066" STDDEV="0.000" HIGHLIGHT="false" HIDE="false" GAP="false" />
        <F I="23" S="12977" STDDEV="0.000" HIGHLIGHT="false" HIDE="false" GAP="false" />
        <F I="24" S="4741" STDDEV="0.000" HIGHLIGHT="false" HIDE="false" GAP="false" />
        <F I="25" S="14892" STDDEV="0.000" HIGHLIGHT="false" HIDE="false" GAP="false" />
        <F I="26" S="11665" STDDEV="0.000" HIGHLIGHT="false" HIDE="false" GAP="false" />
        <F I="27" S="7390" STDDEV="0.000" HIGHLIGHT="false" HIDE="false" GAP="false" />
        <F I="28" S="2210" STDDEV="0.000" HIGHLIGHT="false" HIDE="false" GAP="false" />
        <F I="29" S="4480" STDDEV="0.000" HIGHLIGHT="false" HIDE="false" GAP="false" />
        <F I="30" S="2451" STDDEV="0.000" HIGHLIGHT="false" HIDE="false" GAP="false" />
        <F I="31" S="10914" STDDEV="0.000" HIGHLIGHT="false" HIDE="false" GAP="false" />
        <F I="32" S="4027" STDDEV="0.000" HIGHLIGHT="false" HIDE="false" GAP="false" />
        <F I="33" S="2478" STDDEV="0.000" HIGHLIGHT="false" HIDE="false" GAP="false" />
        <F I="34" S="4681" STDDEV="0.000" HIGHLIGHT="false" HIDE="false" GAP="false" />
        <F I="35" S="4037" STDDEV="0.000" HIGHLIGHT="false" HIDE="false" GAP="false" />
        <F I="36" S="15659" STDDEV="0.000" HIGHLIGHT="false" HIDE="false" GAP="false" />
        <F I="37" S="1863" STDDEV="0.000" HIGHLIGHT="false" HIDE="false" GAP="false" />
        <F I="38" S="26442" STDDEV="0.000" HIGHLIGHT="false" HIDE="false" GAP="false" />
        <F I="39" S="1883" STDDEV="0.000" HIGHLIGHT="false" HIDE="false" GAP="false" />
        <F I="40" S="3244" STDDEV="0.000" HIGHLIGHT="false" HIDE="false" GAP="false" />
        <F I="41" S="33116" STDDEV="0.000" HIGHLIGHT="false" HIDE="false" GAP="false" />
        <F I="42" S="14857" STDDEV="0.000" HIGHLIGHT="false" HIDE="false" GAP="false" />
        <F I="43" S="4696" STDDEV="0.000" HIGHLIGHT="false" HIDE="false" GAP="false" />
        <F I="44" S="11916" STDDEV="0.000" HIGHLIGHT="false" HIDE="false" GAP="false" />
        <F I="45" S="23269" STDDEV="0.000" HIGHLIGHT="false" HIDE="false" GAP="false" />
        <F I="46" S="2135" STDDEV="0.000" HIGHLIGHT="false" HIDE="false" GAP="false" />
        <F I="47" S="16100" STDDEV="0.000" HIGHLIGHT="false" HIDE="false" GAP="false" />
        <F I="48" S="12824" STDDEV="0.000" HIGHLIGHT="false" HIDE="false" GAP="false" />
        <F I="49" S="6988" STDDEV="0.000" HIGHLIGHT="false" HIDE="false" GAP="false" />
        <F I="50" S="2471" STDDEV="0.000" HIGHLIGHT="false" HIDE="false" GAP="false" />
        <F I="51" S="4039" STDDEV="0.000" HIGHLIGHT="false" HIDE="false" GAP="false" />
        <F I="52" S="4162" STDDEV="0.000" HIGHLIGHT="false" HIDE="false" GAP="false" />
        <F I="53" S="9639" STDDEV="0.000" HIGHLIGHT="false" HIDE="false" GAP="false" />
        <F I="54" S="13477" STDDEV="0.000" HIGHLIGHT="false" HIDE="false" GAP="false" />
        <F I="55" S="23556" STDDEV="0.000" HIGHLIGHT="false" HIDE="false" GAP="false" />
        <F I="56" S="22406" STDDEV="0.000" HIGHLIGHT="false" HIDE="false" GAP="false" />
        <F I="57" S="5151" STDDEV="0.000" HIGHLIGHT="false" HIDE="false" GAP="false" />
        <F I="58" S="3406" STDDEV="0.000" HIGHLIGHT="false" HIDE="false" GAP="false" />
        <F I="59" S="7911" STDDEV="0.000" HIGHLIGHT="false" HIDE="false" GAP="false" />
        <F I="60" S="2791" STDDEV="0.000" HIGHLIGHT="false" HIDE="false" GAP="false" />
        <F I="61" S="15515" STDDEV="0.000" HIGHLIGHT="false" HIDE="false" GAP="false" />
        <F I="62" S="52748" STDDEV="0.000" HIGHLIGHT="false" HIDE="false" GAP="false" />
        <F I="63" S="24103" STDDEV="0.000" HIGHLIGHT="false" HIDE="false" GAP="false" />
        <F I="64" S="11195" STDDEV="0.000" HIGHLIGHT="false" HIDE="false" GAP="false" />
        <F I="65" S="9964" STDDEV="0.000" HIGHLIGHT="false" HIDE="false" GAP="false" />
        <F I="66" S="10428" STDDEV="0.000" HIGHLIGHT="false" HIDE="false" GAP="false" />
        <F I="67" S="10469" STDDEV="0.000" HIGHLIGHT="false" HIDE="false" GAP="false" />
        <F I="68" S="3937" STDDEV="0.000" HIGHLIGHT="false" HIDE="false" GAP="false" />
        <F I="69" S="9284" STDDEV="0.000" HIGHLIGHT="false" HIDE="false" GAP="false" />
        <F I="70" S="33336" STDDEV="0.000" HIGHLIGHT="false" HIDE="false" GAP="false" />
        <F I="71" S="7413" STDDEV="0.000" HIGHLIGHT="false" HIDE="false" GAP="false" />
        <F I="72" S="8795" STDDEV="0.000" HIGHLIGHT="false" HIDE="false" GAP="false" />
        <F I="73" S="17826" STDDEV="0.000" HIGHLIGHT="false" HIDE="false" GAP="false" />
        <F I="74" S="6454" STDDEV="0.000" HIGHLIGHT="false" HIDE="false" GAP="false" />
        <F I="75" S="14066" STDDEV="0.000" HIGHLIGHT="false" HIDE="false" GAP="false" />
        <F I="76" S="3690" STDDEV="0.000" HIGHLIGHT="false" HIDE="false" GAP="false" />
        <F I="77" S="2421" STDDEV="0.000" HIGHLIGHT="false" HIDE="false" GAP="false" />
        <F I="78" S="6569" STDDEV="0.000" HIGHLIGHT="false" HIDE="false" GAP="false" />
        <F I="79" S="14185" STDDEV="0.000" HIGHLIGHT="false" HIDE="false" GAP="false" />
        <F I="80" S="26514" STDDEV="0.000" HIGHLIGHT="false" HIDE="false" GAP="false" />
        <F I="81" S="3734" STDDEV="0.000" HIGHLIGHT="false" HIDE="false" GAP="false" />
        <F I="82" S="11752" STDDEV="0.000" HIGHLIGHT="false" HIDE="false" GAP="false" />
        <F I="83" S="14636" STDDEV="0.000" HIGHLIGHT="false" HIDE="false" GAP="false" />
        <F I="84" S="2164" STDDEV="0.000" HIGHLIGHT="false" HIDE="false" GAP="false" />
        <F I="85" S="6212" STDDEV="0.000" HIGHLIGHT="false" HIDE="false" GAP="false" />
        <F I="86" S="2410" STDDEV="0.000" HIGHLIGHT="false" HIDE="false" GAP="false" />
        <F I="87" S="9160" STDDEV="0.000" HIGHLIGHT="false" HIDE="false" GAP="false" />
        <F I="88" S="8261" STDDEV="0.000" HIGHLIGHT="false" HIDE="false" GAP="false" />
        <F I="89" S="6112" STDDEV="0.000" HIGHLIGHT="false" HIDE="false" GAP="false" />
        <F I="90" S="18361" STDDEV="0.000" HIGHLIGHT="false" HIDE="false" GAP="false" />
        <F I="91" S="3245" STDDEV="0.000" HIGHLIGHT="false" HIDE="false" GAP="false" />
        <F I="92" S="4307" STDDEV="0.000" HIGHLIGHT="false" HIDE="false" GAP="false" />
        <F I="93" S="4891" STDDEV="0.000" HIGHLIGHT="false" HIDE="false" GAP="false" />
        <F I="94" S="6664" STDDEV="0.000" HIGHLIGHT="false" HIDE="false" GAP="false" />
        <F I="95" S="22081" STDDEV="0.000" HIGHLIGHT="false" HIDE="false" GAP="false" />
        <F I="96" S="11854" STDDEV="0.000" HIGHLIGHT="false" HIDE="false" GAP="false" />
        <F I="97" S="2017" STDDEV="0.000" HIGHLIGHT="false" HIDE="false" GAP="false" />
        <F I="98" S="3505" STDDEV="0.000" HIGHLIGHT="false" HIDE="false" GAP="false" />
        <F I="99" S="22790" STDDEV="0.000" HIGHLIGHT="false" HIDE="false" GAP="false" />
        <F I="100" S="29062" STDDEV="0.000" HIGHLIGHT="false" HIDE="false" GAP="false" />
        <F I="101" S="38945" STDDEV="0.000" HIGHLIGHT="false" HIDE="false" GAP="false" />
        <F I="102" S="9835" STDDEV="0.000" HIGHLIGHT="false" HIDE="false" GAP="false" />
        <F I="103" S="9034" STDDEV="0.000" HIGHLIGHT="false" HIDE="false" GAP="false" />
        <F I="104" S="10405" STDDEV="0.000" HIGHLIGHT="false" HIDE="false" GAP="false" />
      </FRAGMENTS>

      <MAP_METRICS STRETCH="0" RECT_AVE="0.00" RECT_ALL="0.00" MID_STDDEV="0.00" R="0.00" WIGGLE="0.00" GAP_STDDEV="0.00" GAP_MAX="0" />
      <FEATURES>

      </FEATURES>

  </RESTRICTION_MAP>
  <RESTRICTION_MAP ID="Vibrio cholerae, 110-68 (017), Chromosome 2" ENZYME="NheI" INSILICO="false">
    <MAP_DISPLAY DBID="2172268" EDITABLE="false" STICK="false" X="10000" Y="100" TRANS="255" ORDER="10" ORIENTATION="1" CIRCULAR="true" GROUPID="-1" />
      <FRAGMENTS SHIFT="0" OFFSET="1">
        <F I="0" S="32623" STDDEV="0.000" HIGHLIGHT="false" HIDE="false" GAP="false" />
        <F I="1" S="9141" STDDEV="0.000" HIGHLIGHT="false" HIDE="false" GAP="false" />
        <F I="2" S="15450" STDDEV="0.000" HIGHLIGHT="false" HIDE="false" GAP="false" />
        <F I="3" S="6693" STDDEV="0.000" HIGHLIGHT="false" HIDE="false" GAP="false" />
        <F I="4" S="5575" STDDEV="0.000" HIGHLIGHT="false" HIDE="false" GAP="false" />
        <F I="5" S="7848" STDDEV="0.000" HIGHLIGHT="false" HIDE="false" GAP="false" />
        <F I="6" S="5786" STDDEV="0.000" HIGHLIGHT="false" HIDE="false" GAP="false" />
        <F I="7" S="9393" STDDEV="0.000" HIGHLIGHT="false" HIDE="false" GAP="false" />
        <F I="8" S="7602" STDDEV="0.000" HIGHLIGHT="false" HIDE="false" GAP="false" />
        <F I="9" S="13701" STDDEV="0.000" HIGHLIGHT="false" HIDE="false" GAP="false" />
        <F I="10" S="12797" STDDEV="0.000" HIGHLIGHT="false" HIDE="false" GAP="false" />
        <F I="11" S="10949" STDDEV="0.000" HIGHLIGHT="false" HIDE="false" GAP="false" />
        <F I="12" S="8111" STDDEV="0.000" HIGHLIGHT="false" HIDE="false" GAP="false" />
        <F I="13" S="1843" STDDEV="0.000" HIGHLIGHT="false" HIDE="false" GAP="false" />
        <F I="14" S="41398" STDDEV="0.000" HIGHLIGHT="false" HIDE="false" GAP="false" />
        <F I="15" S="8878" STDDEV="0.000" HIGHLIGHT="false" HIDE="false" GAP="false" />
        <F I="16" S="13478" STDDEV="0.000" HIGHLIGHT="false" HIDE="false" GAP="false" />
        <F I="17" S="16257" STDDEV="0.000" HIGHLIGHT="false" HIDE="false" GAP="false" />
        <F I="18" S="31144" STDDEV="0.000" HIGHLIGHT="false" HIDE="false" GAP="false" />
        <F I="19" S="5297" STDDEV="0.000" HIGHLIGHT="false" HIDE="false" GAP="false" />
        <F I="20" S="4919" STDDEV="0.000" HIGHLIGHT="false" HIDE="false" GAP="false" />
        <F I="21" S="21274" STDDEV="0.000" HIGHLIGHT="false" HIDE="false" GAP="false" />
        <F I="22" S="4364" STDDEV="0.000" HIGHLIGHT="false" HIDE="false" GAP="false" />
        <F I="23" S="17463" STDDEV="0.000" HIGHLIGHT="false" HIDE="false" GAP="false" />
        <F I="24" S="20405" STDDEV="0.000" HIGHLIGHT="false" HIDE="false" GAP="false" />
        <F I="25" S="40591" STDDEV="0.000" HIGHLIGHT="false" HIDE="false" GAP="false" />
        <F I="26" S="3046" STDDEV="0.000" HIGHLIGHT="false" HIDE="false" GAP="false" />
        <F I="27" S="4347" STDDEV="0.000" HIGHLIGHT="false" HIDE="false" GAP="false" />
        <F I="28" S="7788" STDDEV="0.000" HIGHLIGHT="false" HIDE="false" GAP="false" />
        <F I="29" S="2362" STDDEV="0.000" HIGHLIGHT="false" HIDE="false" GAP="false" />
        <F I="30" S="3143" STDDEV="0.000" HIGHLIGHT="false" HIDE="false" GAP="false" />
        <F I="31" S="17406" STDDEV="0.000" HIGHLIGHT="false" HIDE="false" GAP="false" />
        <F I="32" S="5948" STDDEV="0.000" HIGHLIGHT="false" HIDE="false" GAP="false" />
        <F I="33" S="8223" STDDEV="0.000" HIGHLIGHT="false" HIDE="false" GAP="false" />
        <F I="34" S="9375" STDDEV="0.000" HIGHLIGHT="false" HIDE="false" GAP="false" />
        <F I="35" S="2325" STDDEV="0.000" HIGHLIGHT="false" HIDE="false" GAP="false" />
        <F I="36" S="6253" STDDEV="0.000" HIGHLIGHT="false" HIDE="false" GAP="false" />
        <F I="37" S="2075" STDDEV="0.000" HIGHLIGHT="false" HIDE="false" GAP="false" />
        <F I="38" S="11208" STDDEV="0.000" HIGHLIGHT="false" HIDE="false" GAP="false" />
        <F I="39" S="3369" STDDEV="0.000" HIGHLIGHT="false" HIDE="false" GAP="false" />
        <F I="40" S="11425" STDDEV="0.000" HIGHLIGHT="false" HIDE="false" GAP="false" />
        <F I="41" S="3696" STDDEV="0.000" HIGHLIGHT="false" HIDE="false" GAP="false" />
        <F I="42" S="19475" STDDEV="0.000" HIGHLIGHT="false" HIDE="false" GAP="false" />
        <F I="43" S="28303" STDDEV="0.000" HIGHLIGHT="false" HIDE="false" GAP="false" />
        <F I="44" S="2950" STDDEV="0.000" HIGHLIGHT="false" HIDE="false" GAP="false" />
        <F I="45" S="14221" STDDEV="0.000" HIGHLIGHT="false" HIDE="false" GAP="false" />
        <F I="46" S="5204" STDDEV="0.000" HIGHLIGHT="false" HIDE="false" GAP="false" />
        <F I="47" S="3788" STDDEV="0.000" HIGHLIGHT="false" HIDE="false" GAP="false" />
        <F I="48" S="5973" STDDEV="0.000" HIGHLIGHT="false" HIDE="false" GAP="false" />
        <F I="49" S="15448" STDDEV="0.000" HIGHLIGHT="false" HIDE="false" GAP="false" />
        <F I="50" S="8820" STDDEV="0.000" HIGHLIGHT="false" HIDE="false" GAP="false" />
        <F I="51" S="6806" STDDEV="0.000" HIGHLIGHT="false" HIDE="false" GAP="false" />
        <F I="52" S="11161" STDDEV="0.000" HIGHLIGHT="false" HIDE="false" GAP="false" />
        <F I="53" S="21867" STDDEV="0.000" HIGHLIGHT="false" HIDE="false" GAP="false" />
        <F I="54" S="10654" STDDEV="0.000" HIGHLIGHT="false" HIDE="false" GAP="false" />
        <F I="55" S="2165" STDDEV="0.000" HIGHLIGHT="false" HIDE="false" GAP="false" />
        <F I="56" S="10204" STDDEV="0.000" HIGHLIGHT="false" HIDE="false" GAP="false" />
        <F I="57" S="9877" STDDEV="0.000" HIGHLIGHT="false" HIDE="false" GAP="false" />
        <F I="58" S="9699" STDDEV="0.000" HIGHLIGHT="false" HIDE="false" GAP="false" />
        <F I="59" S="10940" STDDEV="0.000" HIGHLIGHT="false" HIDE="false" GAP="false" />
        <F I="60" S="22912" STDDEV="0.000" HIGHLIGHT="false" HIDE="false" GAP="false" />
        <F I="61" S="19167" STDDEV="0.000" HIGHLIGHT="false" HIDE="false" GAP="false" />
        <F I="62" S="9485" STDDEV="0.000" HIGHLIGHT="false" HIDE="false" GAP="false" />
        <F I="63" S="9787" STDDEV="0.000" HIGHLIGHT="false" HIDE="false" GAP="false" />
        <F I="64" S="2923" STDDEV="0.000" HIGHLIGHT="false" HIDE="false" GAP="false" />
        <F I="65" S="9164" STDDEV="0.000" HIGHLIGHT="false" HIDE="false" GAP="false" />
        <F I="66" S="6921" STDDEV="0.000" HIGHLIGHT="false" HIDE="false" GAP="false" />
        <F I="67" S="15617" STDDEV="0.000" HIGHLIGHT="false" HIDE="false" GAP="false" />
        <F I="68" S="8379" STDDEV="0.000" HIGHLIGHT="false" HIDE="false" GAP="false" />
        <F I="69" S="14673" STDDEV="0.000" HIGHLIGHT="false" HIDE="false" GAP="false" />
        <F I="70" S="4403" STDDEV="0.000" HIGHLIGHT="false" HIDE="false" GAP="false" />
        <F I="71" S="2378" STDDEV="0.000" HIGHLIGHT="false" HIDE="false" GAP="false" />
        <F I="72" S="16396" STDDEV="0.000" HIGHLIGHT="false" HIDE="false" GAP="false" />
        <F I="73" S="8114" STDDEV="0.000" HIGHLIGHT="false" HIDE="false" GAP="false" />
        <F I="74" S="4265" STDDEV="0.000" HIGHLIGHT="false" HIDE="false" GAP="false" />
        <F I="75" S="3739" STDDEV="0.000" HIGHLIGHT="false" HIDE="false" GAP="false" />
        <F I="76" S="8965" STDDEV="0.000" HIGHLIGHT="false" HIDE="false" GAP="false" />
        <F I="77" S="12598" STDDEV="0.000" HIGHLIGHT="false" HIDE="false" GAP="false" />
        <F I="78" S="2722" STDDEV="0.000" HIGHLIGHT="false" HIDE="false" GAP="false" />
        <F I="79" S="12121" STDDEV="0.000" HIGHLIGHT="false" HIDE="false" GAP="false" />
        <F I="80" S="2112" STDDEV="0.000" HIGHLIGHT="false" HIDE="false" GAP="false" />
        <F I="81" S="23615" STDDEV="0.000" HIGHLIGHT="false" HIDE="false" GAP="false" />
        <F I="82" S="11183" STDDEV="0.000" HIGHLIGHT="false" HIDE="false" GAP="false" />
        <F I="83" S="4556" STDDEV="0.000" HIGHLIGHT="false" HIDE="false" GAP="false" />
        <F I="84" S="8943" STDDEV="0.000" HIGHLIGHT="false" HIDE="false" GAP="false" />
        <F I="85" S="4472" STDDEV="0.000" HIGHLIGHT="false" HIDE="false" GAP="false" />
        <F I="86" S="9314" STDDEV="0.000" HIGHLIGHT="false" HIDE="false" GAP="false" />
        <F I="87" S="40919" STDDEV="0.000" HIGHLIGHT="false" HIDE="false" GAP="false" />
        <F I="88" S="2063" STDDEV="0.000" HIGHLIGHT="false" HIDE="false" GAP="false" />
        <F I="89" S="5633" STDDEV="0.000" HIGHLIGHT="false" HIDE="false" GAP="false" />
        <F I="90" S="30493" STDDEV="0.000" HIGHLIGHT="false" HIDE="false" GAP="false" />
        <F I="91" S="7669" STDDEV="0.000" HIGHLIGHT="false" HIDE="false" GAP="false" />
        <F I="92" S="4324" STDDEV="0.000" HIGHLIGHT="false" HIDE="false" GAP="false" />
        <F I="93" S="4529" STDDEV="0.000" HIGHLIGHT="false" HIDE="false" GAP="false" />
        <F I="94" S="2717" STDDEV="0.000" HIGHLIGHT="false" HIDE="false" GAP="false" />
        <F I="95" S="4183" STDDEV="0.000" HIGHLIGHT="false" HIDE="false" GAP="false" />
        <F I="96" S="11755" STDDEV="0.000" HIGHLIGHT="false" HIDE="false" GAP="false" />
        <F I="97" S="3029" STDDEV="0.000" HIGHLIGHT="false" HIDE="false" GAP="false" />
        <F I="98" S="3294" STDDEV="0.000" HIGHLIGHT="false" HIDE="false" GAP="false" />
        <F I="99" S="8309" STDDEV="0.000" HIGHLIGHT="false" HIDE="false" GAP="false" />
        <F I="100" S="11567" STDDEV="0.000" HIGHLIGHT="false" HIDE="false" GAP="false" />
      </FRAGMENTS>

      <MAP_METRICS STRETCH="0" RECT_AVE="0.00" RECT_ALL="0.00" MID_STDDEV="0.00" R="0.00" WIGGLE="0.00" GAP_STDDEV="0.00" GAP_MAX="0" />
      <FEATURES>

      </FEATURES>

  </RESTRICTION_MAP>
  <RESTRICTION_MAP ID="Vibrio cholerae, 112-68 (09), Chromosome 2" ENZYME="NheI" INSILICO="false">
    <MAP_DISPLAY DBID="2178170" EDITABLE="false" STICK="false" X="10000" Y="100" TRANS="255" ORDER="10" ORIENTATION="1" CIRCULAR="true" GROUPID="-1" />
      <FRAGMENTS SHIFT="0" OFFSET="1">
        <F I="0" S="3956" STDDEV="0.000" HIGHLIGHT="false" HIDE="false" GAP="false" />
        <F I="1" S="6525" STDDEV="0.000" HIGHLIGHT="false" HIDE="false" GAP="false" />
        <F I="2" S="11716" STDDEV="0.000" HIGHLIGHT="false" HIDE="false" GAP="false" />
        <F I="3" S="6533" STDDEV="0.000" HIGHLIGHT="false" HIDE="false" GAP="false" />
        <F I="4" S="1828" STDDEV="0.000" HIGHLIGHT="false" HIDE="false" GAP="false" />
        <F I="5" S="7900" STDDEV="0.000" HIGHLIGHT="false" HIDE="false" GAP="false" />
        <F I="6" S="14370" STDDEV="0.000" HIGHLIGHT="false" HIDE="false" GAP="false" />
        <F I="7" S="8373" STDDEV="0.000" HIGHLIGHT="false" HIDE="false" GAP="false" />
        <F I="8" S="7312" STDDEV="0.000" HIGHLIGHT="false" HIDE="false" GAP="false" />
        <F I="9" S="17071" STDDEV="0.000" HIGHLIGHT="false" HIDE="false" GAP="false" />
        <F I="10" S="8152" STDDEV="0.000" HIGHLIGHT="false" HIDE="false" GAP="false" />
        <F I="11" S="11751" STDDEV="0.000" HIGHLIGHT="false" HIDE="false" GAP="false" />
        <F I="12" S="3272" STDDEV="0.000" HIGHLIGHT="false" HIDE="false" GAP="false" />
        <F I="13" S="2198" STDDEV="0.000" HIGHLIGHT="false" HIDE="false" GAP="false" />
        <F I="14" S="5724" STDDEV="0.000" HIGHLIGHT="false" HIDE="false" GAP="false" />
        <F I="15" S="31121" STDDEV="0.000" HIGHLIGHT="false" HIDE="false" GAP="false" />
        <F I="16" S="16663" STDDEV="0.000" HIGHLIGHT="false" HIDE="false" GAP="false" />
        <F I="17" S="11373" STDDEV="0.000" HIGHLIGHT="false" HIDE="false" GAP="false" />
        <F I="18" S="9156" STDDEV="0.000" HIGHLIGHT="false" HIDE="false" GAP="false" />
        <F I="19" S="44679" STDDEV="0.000" HIGHLIGHT="false" HIDE="false" GAP="false" />
        <F I="20" S="8191" STDDEV="0.000" HIGHLIGHT="false" HIDE="false" GAP="false" />
        <F I="21" S="3239" STDDEV="0.000" HIGHLIGHT="false" HIDE="false" GAP="false" />
        <F I="22" S="4962" STDDEV="0.000" HIGHLIGHT="false" HIDE="false" GAP="false" />
        <F I="23" S="18281" STDDEV="0.000" HIGHLIGHT="false" HIDE="false" GAP="false" />
        <F I="24" S="31327" STDDEV="0.000" HIGHLIGHT="false" HIDE="false" GAP="false" />
        <F I="25" S="6095" STDDEV="0.000" HIGHLIGHT="false" HIDE="false" GAP="false" />
        <F I="26" S="6618" STDDEV="0.000" HIGHLIGHT="false" HIDE="false" GAP="false" />
        <F I="27" S="5762" STDDEV="0.000" HIGHLIGHT="false" HIDE="false" GAP="false" />
        <F I="28" S="6870" STDDEV="0.000" HIGHLIGHT="false" HIDE="false" GAP="false" />
        <F I="29" S="12863" STDDEV="0.000" HIGHLIGHT="false" HIDE="false" GAP="false" />
        <F I="30" S="2814" STDDEV="0.000" HIGHLIGHT="false" HIDE="false" GAP="false" />
        <F I="31" S="7506" STDDEV="0.000" HIGHLIGHT="false" HIDE="false" GAP="false" />
        <F I="32" S="16937" STDDEV="0.000" HIGHLIGHT="false" HIDE="false" GAP="false" />
        <F I="33" S="11272" STDDEV="0.000" HIGHLIGHT="false" HIDE="false" GAP="false" />
        <F I="34" S="4079" STDDEV="0.000" HIGHLIGHT="false" HIDE="false" GAP="false" />
        <F I="35" S="12010" STDDEV="0.000" HIGHLIGHT="false" HIDE="false" GAP="false" />
        <F I="36" S="8254" STDDEV="0.000" HIGHLIGHT="false" HIDE="false" GAP="false" />
        <F I="37" S="4028" STDDEV="0.000" HIGHLIGHT="false" HIDE="false" GAP="false" />
        <F I="38" S="2615" STDDEV="0.000" HIGHLIGHT="false" HIDE="false" GAP="false" />
        <F I="39" S="11048" STDDEV="0.000" HIGHLIGHT="false" HIDE="false" GAP="false" />
        <F I="40" S="3442" STDDEV="0.000" HIGHLIGHT="false" HIDE="false" GAP="false" />
        <F I="41" S="6633" STDDEV="0.000" HIGHLIGHT="false" HIDE="false" GAP="false" />
        <F I="42" S="2814" STDDEV="0.000" HIGHLIGHT="false" HIDE="false" GAP="false" />
        <F I="43" S="2377" STDDEV="0.000" HIGHLIGHT="false" HIDE="false" GAP="false" />
        <F I="44" S="1981" STDDEV="0.000" HIGHLIGHT="false" HIDE="false" GAP="false" />
        <F I="45" S="6315" STDDEV="0.000" HIGHLIGHT="false" HIDE="false" GAP="false" />
        <F I="46" S="10819" STDDEV="0.000" HIGHLIGHT="false" HIDE="false" GAP="false" />
        <F I="47" S="1974" STDDEV="0.000" HIGHLIGHT="false" HIDE="false" GAP="false" />
        <F I="48" S="20300" STDDEV="0.000" HIGHLIGHT="false" HIDE="false" GAP="false" />
        <F I="49" S="5954" STDDEV="0.000" HIGHLIGHT="false" HIDE="false" GAP="false" />
        <F I="50" S="2101" STDDEV="0.000" HIGHLIGHT="false" HIDE="false" GAP="false" />
        <F I="51" S="35905" STDDEV="0.000" HIGHLIGHT="false" HIDE="false" GAP="false" />
        <F I="52" S="1996" STDDEV="0.000" HIGHLIGHT="false" HIDE="false" GAP="false" />
        <F I="53" S="9866" STDDEV="0.000" HIGHLIGHT="false" HIDE="false" GAP="false" />
        <F I="54" S="4779" STDDEV="0.000" HIGHLIGHT="false" HIDE="false" GAP="false" />
        <F I="55" S="11777" STDDEV="0.000" HIGHLIGHT="false" HIDE="false" GAP="false" />
        <F I="56" S="23346" STDDEV="0.000" HIGHLIGHT="false" HIDE="false" GAP="false" />
        <F I="57" S="15994" STDDEV="0.000" HIGHLIGHT="false" HIDE="false" GAP="false" />
        <F I="58" S="13577" STDDEV="0.000" HIGHLIGHT="false" HIDE="false" GAP="false" />
        <F I="59" S="11995" STDDEV="0.000" HIGHLIGHT="false" HIDE="false" GAP="false" />
        <F I="60" S="3785" STDDEV="0.000" HIGHLIGHT="false" HIDE="false" GAP="false" />
        <F I="61" S="4369" STDDEV="0.000" HIGHLIGHT="false" HIDE="false" GAP="false" />
        <F I="62" S="10878" STDDEV="0.000" HIGHLIGHT="false" HIDE="false" GAP="false" />
        <F I="63" S="8379" STDDEV="0.000" HIGHLIGHT="false" HIDE="false" GAP="false" />
        <F I="64" S="7869" STDDEV="0.000" HIGHLIGHT="false" HIDE="false" GAP="false" />
        <F I="65" S="2638" STDDEV="0.000" HIGHLIGHT="false" HIDE="false" GAP="false" />
        <F I="66" S="7628" STDDEV="0.000" HIGHLIGHT="false" HIDE="false" GAP="false" />
        <F I="67" S="31958" STDDEV="0.000" HIGHLIGHT="false" HIDE="false" GAP="false" />
        <F I="68" S="24142" STDDEV="0.000" HIGHLIGHT="false" HIDE="false" GAP="false" />
        <F I="69" S="11393" STDDEV="0.000" HIGHLIGHT="false" HIDE="false" GAP="false" />
        <F I="70" S="10021" STDDEV="0.000" HIGHLIGHT="false" HIDE="false" GAP="false" />
        <F I="71" S="10272" STDDEV="0.000" HIGHLIGHT="false" HIDE="false" GAP="false" />
        <F I="72" S="10546" STDDEV="0.000" HIGHLIGHT="false" HIDE="false" GAP="false" />
        <F I="73" S="2064" STDDEV="0.000" HIGHLIGHT="false" HIDE="false" GAP="false" />
        <F I="74" S="3968" STDDEV="0.000" HIGHLIGHT="false" HIDE="false" GAP="false" />
        <F I="75" S="9401" STDDEV="0.000" HIGHLIGHT="false" HIDE="false" GAP="false" />
        <F I="76" S="34532" STDDEV="0.000" HIGHLIGHT="false" HIDE="false" GAP="false" />
        <F I="77" S="7018" STDDEV="0.000" HIGHLIGHT="false" HIDE="false" GAP="false" />
        <F I="78" S="8880" STDDEV="0.000" HIGHLIGHT="false" HIDE="false" GAP="false" />
        <F I="79" S="16128" STDDEV="0.000" HIGHLIGHT="false" HIDE="false" GAP="false" />
        <F I="80" S="6247" STDDEV="0.000" HIGHLIGHT="false" HIDE="false" GAP="false" />
        <F I="81" S="3753" STDDEV="0.000" HIGHLIGHT="false" HIDE="false" GAP="false" />
        <F I="82" S="4971" STDDEV="0.000" HIGHLIGHT="false" HIDE="false" GAP="false" />
        <F I="83" S="14217" STDDEV="0.000" HIGHLIGHT="false" HIDE="false" GAP="false" />
        <F I="84" S="2552" STDDEV="0.000" HIGHLIGHT="false" HIDE="false" GAP="false" />
        <F I="85" S="16092" STDDEV="0.000" HIGHLIGHT="false" HIDE="false" GAP="false" />
        <F I="86" S="33465" STDDEV="0.000" HIGHLIGHT="false" HIDE="false" GAP="false" />
        <F I="87" S="14710" STDDEV="0.000" HIGHLIGHT="false" HIDE="false" GAP="false" />
        <F I="88" S="2126" STDDEV="0.000" HIGHLIGHT="false" HIDE="false" GAP="false" />
        <F I="89" S="6514" STDDEV="0.000" HIGHLIGHT="false" HIDE="false" GAP="false" />
        <F I="90" S="8311" STDDEV="0.000" HIGHLIGHT="false" HIDE="false" GAP="false" />
        <F I="91" S="8210" STDDEV="0.000" HIGHLIGHT="false" HIDE="false" GAP="false" />
        <F I="92" S="5977" STDDEV="0.000" HIGHLIGHT="false" HIDE="false" GAP="false" />
        <F I="93" S="17531" STDDEV="0.000" HIGHLIGHT="false" HIDE="false" GAP="false" />
        <F I="94" S="2329" STDDEV="0.000" HIGHLIGHT="false" HIDE="false" GAP="false" />
        <F I="95" S="2228" STDDEV="0.000" HIGHLIGHT="false" HIDE="false" GAP="false" />
        <F I="96" S="8420" STDDEV="0.000" HIGHLIGHT="false" HIDE="false" GAP="false" />
        <F I="97" S="4338" STDDEV="0.000" HIGHLIGHT="false" HIDE="false" GAP="false" />
        <F I="98" S="2819" STDDEV="0.000" HIGHLIGHT="false" HIDE="false" GAP="false" />
        <F I="99" S="43872" STDDEV="0.000" HIGHLIGHT="false" HIDE="false" GAP="false" />
      </FRAGMENTS>

      <MAP_METRICS STRETCH="0" RECT_AVE="0.00" RECT_ALL="0.00" MID_STDDEV="0.00" R="0.00" WIGGLE="0.00" GAP_STDDEV="0.00" GAP_MAX="0" />
      <FEATURES>

      </FEATURES>

  </RESTRICTION_MAP>
  <RESTRICTION_MAP ID="Vibrio cholerae, 112-73 (044), Chromosome 2" ENZYME="NheI" INSILICO="false">
    <MAP_DISPLAY DBID="2172293" EDITABLE="false" STICK="false" X="10000" Y="100" TRANS="255" ORDER="10" ORIENTATION="1" CIRCULAR="true" GROUPID="-1" />
      <FRAGMENTS SHIFT="0" OFFSET="1">
        <F I="0" S="2148" STDDEV="0.000" HIGHLIGHT="false" HIDE="false" GAP="false" />
        <F I="1" S="3140" STDDEV="0.000" HIGHLIGHT="false" HIDE="false" GAP="false" />
        <F I="2" S="3458" STDDEV="0.000" HIGHLIGHT="false" HIDE="false" GAP="false" />
        <F I="3" S="3941" STDDEV="0.000" HIGHLIGHT="false" HIDE="false" GAP="false" />
        <F I="4" S="11756" STDDEV="0.000" HIGHLIGHT="false" HIDE="false" GAP="false" />
        <F I="5" S="4964" STDDEV="0.000" HIGHLIGHT="false" HIDE="false" GAP="false" />
        <F I="6" S="8493" STDDEV="0.000" HIGHLIGHT="false" HIDE="false" GAP="false" />
        <F I="7" S="11527" STDDEV="0.000" HIGHLIGHT="false" HIDE="false" GAP="false" />
        <F I="8" S="15096" STDDEV="0.000" HIGHLIGHT="false" HIDE="false" GAP="false" />
        <F I="9" S="16808" STDDEV="0.000" HIGHLIGHT="false" HIDE="false" GAP="false" />
        <F I="10" S="9587" STDDEV="0.000" HIGHLIGHT="false" HIDE="false" GAP="false" />
        <F I="11" S="2964" STDDEV="0.000" HIGHLIGHT="false" HIDE="false" GAP="false" />
        <F I="12" S="12511" STDDEV="0.000" HIGHLIGHT="false" HIDE="false" GAP="false" />
        <F I="13" S="7036" STDDEV="0.000" HIGHLIGHT="false" HIDE="false" GAP="false" />
        <F I="14" S="5675" STDDEV="0.000" HIGHLIGHT="false" HIDE="false" GAP="false" />
        <F I="15" S="8154" STDDEV="0.000" HIGHLIGHT="false" HIDE="false" GAP="false" />
        <F I="16" S="5921" STDDEV="0.000" HIGHLIGHT="false" HIDE="false" GAP="false" />
        <F I="17" S="32290" STDDEV="0.000" HIGHLIGHT="false" HIDE="false" GAP="false" />
        <F I="18" S="21738" STDDEV="0.000" HIGHLIGHT="false" HIDE="false" GAP="false" />
        <F I="19" S="3074" STDDEV="0.000" HIGHLIGHT="false" HIDE="false" GAP="false" />
        <F I="20" S="1868" STDDEV="0.000" HIGHLIGHT="false" HIDE="false" GAP="false" />
        <F I="21" S="5708" STDDEV="0.000" HIGHLIGHT="false" HIDE="false" GAP="false" />
        <F I="22" S="2049" STDDEV="0.000" HIGHLIGHT="false" HIDE="false" GAP="false" />
        <F I="23" S="41286" STDDEV="0.000" HIGHLIGHT="false" HIDE="false" GAP="false" />
        <F I="24" S="9242" STDDEV="0.000" HIGHLIGHT="false" HIDE="false" GAP="false" />
        <F I="25" S="12878" STDDEV="0.000" HIGHLIGHT="false" HIDE="false" GAP="false" />
        <F I="26" S="17234" STDDEV="0.000" HIGHLIGHT="false" HIDE="false" GAP="false" />
        <F I="27" S="6097" STDDEV="0.000" HIGHLIGHT="false" HIDE="false" GAP="false" />
        <F I="28" S="22048" STDDEV="0.000" HIGHLIGHT="false" HIDE="false" GAP="false" />
        <F I="29" S="15015" STDDEV="0.000" HIGHLIGHT="false" HIDE="false" GAP="false" />
        <F I="30" S="7403" STDDEV="0.000" HIGHLIGHT="false" HIDE="false" GAP="false" />
        <F I="31" S="5050" STDDEV="0.000" HIGHLIGHT="false" HIDE="false" GAP="false" />
        <F I="32" S="3382" STDDEV="0.000" HIGHLIGHT="false" HIDE="false" GAP="false" />
        <F I="33" S="4217" STDDEV="0.000" HIGHLIGHT="false" HIDE="false" GAP="false" />
        <F I="34" S="27471" STDDEV="0.000" HIGHLIGHT="false" HIDE="false" GAP="false" />
        <F I="35" S="5522" STDDEV="0.000" HIGHLIGHT="false" HIDE="false" GAP="false" />
        <F I="36" S="14131" STDDEV="0.000" HIGHLIGHT="false" HIDE="false" GAP="false" />
        <F I="37" S="5001" STDDEV="0.000" HIGHLIGHT="false" HIDE="false" GAP="false" />
        <F I="38" S="20726" STDDEV="0.000" HIGHLIGHT="false" HIDE="false" GAP="false" />
        <F I="39" S="39388" STDDEV="0.000" HIGHLIGHT="false" HIDE="false" GAP="false" />
        <F I="40" S="59215" STDDEV="0.000" HIGHLIGHT="false" HIDE="false" GAP="false" />
        <F I="41" S="6259" STDDEV="0.000" HIGHLIGHT="false" HIDE="false" GAP="false" />
        <F I="42" S="7498" STDDEV="0.000" HIGHLIGHT="false" HIDE="false" GAP="false" />
        <F I="43" S="2662" STDDEV="0.000" HIGHLIGHT="false" HIDE="false" GAP="false" />
        <F I="44" S="3069" STDDEV="0.000" HIGHLIGHT="false" HIDE="false" GAP="false" />
        <F I="45" S="16895" STDDEV="0.000" HIGHLIGHT="false" HIDE="false" GAP="false" />
        <F I="46" S="6238" STDDEV="0.000" HIGHLIGHT="false" HIDE="false" GAP="false" />
        <F I="47" S="7830" STDDEV="0.000" HIGHLIGHT="false" HIDE="false" GAP="false" />
        <F I="48" S="6429" STDDEV="0.000" HIGHLIGHT="false" HIDE="false" GAP="false" />
        <F I="49" S="2156" STDDEV="0.000" HIGHLIGHT="false" HIDE="false" GAP="false" />
        <F I="50" S="6170" STDDEV="0.000" HIGHLIGHT="false" HIDE="false" GAP="false" />
        <F I="51" S="2141" STDDEV="0.000" HIGHLIGHT="false" HIDE="false" GAP="false" />
        <F I="52" S="13965" STDDEV="0.000" HIGHLIGHT="false" HIDE="false" GAP="false" />
        <F I="53" S="46792" STDDEV="0.000" HIGHLIGHT="false" HIDE="false" GAP="false" />
        <F I="54" S="14490" STDDEV="0.000" HIGHLIGHT="false" HIDE="false" GAP="false" />
        <F I="55" S="4463" STDDEV="0.000" HIGHLIGHT="false" HIDE="false" GAP="false" />
        <F I="56" S="3652" STDDEV="0.000" HIGHLIGHT="false" HIDE="false" GAP="false" />
        <F I="57" S="6053" STDDEV="0.000" HIGHLIGHT="false" HIDE="false" GAP="false" />
        <F I="58" S="11612" STDDEV="0.000" HIGHLIGHT="false" HIDE="false" GAP="false" />
        <F I="59" S="3840" STDDEV="0.000" HIGHLIGHT="false" HIDE="false" GAP="false" />
        <F I="60" S="8293" STDDEV="0.000" HIGHLIGHT="false" HIDE="false" GAP="false" />
        <F I="61" S="6776" STDDEV="0.000" HIGHLIGHT="false" HIDE="false" GAP="false" />
        <F I="62" S="10692" STDDEV="0.000" HIGHLIGHT="false" HIDE="false" GAP="false" />
        <F I="63" S="3838" STDDEV="0.000" HIGHLIGHT="false" HIDE="false" GAP="false" />
        <F I="64" S="7442" STDDEV="0.000" HIGHLIGHT="false" HIDE="false" GAP="false" />
        <F I="65" S="10566" STDDEV="0.000" HIGHLIGHT="false" HIDE="false" GAP="false" />
        <F I="66" S="12366" STDDEV="0.000" HIGHLIGHT="false" HIDE="false" GAP="false" />
        <F I="67" S="9895" STDDEV="0.000" HIGHLIGHT="false" HIDE="false" GAP="false" />
        <F I="68" S="9876" STDDEV="0.000" HIGHLIGHT="false" HIDE="false" GAP="false" />
        <F I="69" S="9470" STDDEV="0.000" HIGHLIGHT="false" HIDE="false" GAP="false" />
        <F I="70" S="11127" STDDEV="0.000" HIGHLIGHT="false" HIDE="false" GAP="false" />
        <F I="71" S="1365" STDDEV="0.000" HIGHLIGHT="false" HIDE="false" GAP="false" />
        <F I="72" S="59550" STDDEV="0.000" HIGHLIGHT="false" HIDE="false" GAP="false" />
        <F I="73" S="2953" STDDEV="0.000" HIGHLIGHT="false" HIDE="false" GAP="false" />
        <F I="74" S="7874" STDDEV="0.000" HIGHLIGHT="false" HIDE="false" GAP="false" />
        <F I="75" S="8506" STDDEV="0.000" HIGHLIGHT="false" HIDE="false" GAP="false" />
        <F I="76" S="11629" STDDEV="0.000" HIGHLIGHT="false" HIDE="false" GAP="false" />
        <F I="77" S="4828" STDDEV="0.000" HIGHLIGHT="false" HIDE="false" GAP="false" />
        <F I="78" S="8699" STDDEV="0.000" HIGHLIGHT="false" HIDE="false" GAP="false" />
        <F I="79" S="17646" STDDEV="0.000" HIGHLIGHT="false" HIDE="false" GAP="false" />
        <F I="80" S="2241" STDDEV="0.000" HIGHLIGHT="false" HIDE="false" GAP="false" />
        <F I="81" S="26677" STDDEV="0.000" HIGHLIGHT="false" HIDE="false" GAP="false" />
        <F I="82" S="4717" STDDEV="0.000" HIGHLIGHT="false" HIDE="false" GAP="false" />
        <F I="83" S="3399" STDDEV="0.000" HIGHLIGHT="false" HIDE="false" GAP="false" />
        <F I="84" S="11553" STDDEV="0.000" HIGHLIGHT="false" HIDE="false" GAP="false" />
        <F I="85" S="12841" STDDEV="0.000" HIGHLIGHT="false" HIDE="false" GAP="false" />
        <F I="86" S="13614" STDDEV="0.000" HIGHLIGHT="false" HIDE="false" GAP="false" />
        <F I="87" S="23318" STDDEV="0.000" HIGHLIGHT="false" HIDE="false" GAP="false" />
        <F I="88" S="11824" STDDEV="0.000" HIGHLIGHT="false" HIDE="false" GAP="false" />
        <F I="89" S="14499" STDDEV="0.000" HIGHLIGHT="false" HIDE="false" GAP="false" />
        <F I="90" S="6611" STDDEV="0.000" HIGHLIGHT="false" HIDE="false" GAP="false" />
        <F I="91" S="27393" STDDEV="0.000" HIGHLIGHT="false" HIDE="false" GAP="false" />
        <F I="92" S="3866" STDDEV="0.000" HIGHLIGHT="false" HIDE="false" GAP="false" />
        <F I="93" S="1929" STDDEV="0.000" HIGHLIGHT="false" HIDE="false" GAP="false" />
        <F I="94" S="24478" STDDEV="0.000" HIGHLIGHT="false" HIDE="false" GAP="false" />
        <F I="95" S="8817" STDDEV="0.000" HIGHLIGHT="false" HIDE="false" GAP="false" />
        <F I="96" S="2307" STDDEV="0.000" HIGHLIGHT="false" HIDE="false" GAP="false" />
        <F I="97" S="6641" STDDEV="0.000" HIGHLIGHT="false" HIDE="false" GAP="false" />
        <F I="98" S="2661" STDDEV="0.000" HIGHLIGHT="false" HIDE="false" GAP="false" />
      </FRAGMENTS>

      <MAP_METRICS STRETCH="0" RECT_AVE="0.00" RECT_ALL="0.00" MID_STDDEV="0.00" R="0.00" WIGGLE="0.00" GAP_STDDEV="0.00" GAP_MAX="0" />
      <FEATURES>

      </FEATURES>

  </RESTRICTION_MAP>
  <RESTRICTION_MAP ID="Vibrio cholerae, 113-79 (O73), Chromosome 2" ENZYME="NheI" INSILICO="false">
    <MAP_DISPLAY DBID="3314303" EDITABLE="false" STICK="false" X="10000" Y="100" TRANS="255" ORDER="10" ORIENTATION="1" CIRCULAR="true" GROUPID="-1" />
      <FRAGMENTS SHIFT="0" OFFSET="1">
        <F I="0" S="7402" STDDEV="0.000" HIGHLIGHT="false" HIDE="false" GAP="false" />
        <F I="1" S="32792" STDDEV="0.000" HIGHLIGHT="false" HIDE="false" GAP="false" />
        <F I="2" S="11771" STDDEV="0.000" HIGHLIGHT="false" HIDE="false" GAP="false" />
        <F I="3" S="6933" STDDEV="0.000" HIGHLIGHT="false" HIDE="false" GAP="false" />
        <F I="4" S="2087" STDDEV="0.000" HIGHLIGHT="false" HIDE="false" GAP="false" />
        <F I="5" S="2246" STDDEV="0.000" HIGHLIGHT="false" HIDE="false" GAP="false" />
        <F I="6" S="3511" STDDEV="0.000" HIGHLIGHT="false" HIDE="false" GAP="false" />
        <F I="7" S="10693" STDDEV="0.000" HIGHLIGHT="false" HIDE="false" GAP="false" />
        <F I="8" S="3435" STDDEV="0.000" HIGHLIGHT="false" HIDE="false" GAP="false" />
        <F I="9" S="2422" STDDEV="0.000" HIGHLIGHT="false" HIDE="false" GAP="false" />
        <F I="10" S="4148" STDDEV="0.000" HIGHLIGHT="false" HIDE="false" GAP="false" />
        <F I="11" S="2700" STDDEV="0.000" HIGHLIGHT="false" HIDE="false" GAP="false" />
        <F I="12" S="2120" STDDEV="0.000" HIGHLIGHT="false" HIDE="false" GAP="false" />
        <F I="13" S="2018" STDDEV="0.000" HIGHLIGHT="false" HIDE="false" GAP="false" />
        <F I="14" S="16197" STDDEV="0.000" HIGHLIGHT="false" HIDE="false" GAP="false" />
        <F I="15" S="16880" STDDEV="0.000" HIGHLIGHT="false" HIDE="false" GAP="false" />
        <F I="16" S="5409" STDDEV="0.000" HIGHLIGHT="false" HIDE="false" GAP="false" />
        <F I="17" S="1812" STDDEV="0.000" HIGHLIGHT="false" HIDE="false" GAP="false" />
        <F I="18" S="3066" STDDEV="0.000" HIGHLIGHT="false" HIDE="false" GAP="false" />
        <F I="19" S="40864" STDDEV="0.000" HIGHLIGHT="false" HIDE="false" GAP="false" />
        <F I="20" S="4240" STDDEV="0.000" HIGHLIGHT="false" HIDE="false" GAP="false" />
        <F I="21" S="11732" STDDEV="0.000" HIGHLIGHT="false" HIDE="false" GAP="false" />
        <F I="22" S="22861" STDDEV="0.000" HIGHLIGHT="false" HIDE="false" GAP="false" />
        <F I="23" S="15534" STDDEV="0.000" HIGHLIGHT="false" HIDE="false" GAP="false" />
        <F I="24" S="12372" STDDEV="0.000" HIGHLIGHT="false" HIDE="false" GAP="false" />
        <F I="25" S="5590" STDDEV="0.000" HIGHLIGHT="false" HIDE="false" GAP="false" />
        <F I="26" S="1812" STDDEV="0.000" HIGHLIGHT="false" HIDE="false" GAP="false" />
        <F I="27" S="2737" STDDEV="0.000" HIGHLIGHT="false" HIDE="false" GAP="false" />
        <F I="28" S="3457" STDDEV="0.000" HIGHLIGHT="false" HIDE="false" GAP="false" />
        <F I="29" S="4184" STDDEV="0.000" HIGHLIGHT="false" HIDE="false" GAP="false" />
        <F I="30" S="8424" STDDEV="0.000" HIGHLIGHT="false" HIDE="false" GAP="false" />
        <F I="31" S="2056" STDDEV="0.000" HIGHLIGHT="false" HIDE="false" GAP="false" />
        <F I="32" S="22969" STDDEV="0.000" HIGHLIGHT="false" HIDE="false" GAP="false" />
        <F I="33" S="20074" STDDEV="0.000" HIGHLIGHT="false" HIDE="false" GAP="false" />
        <F I="34" S="19117" STDDEV="0.000" HIGHLIGHT="false" HIDE="false" GAP="false" />
        <F I="35" S="4480" STDDEV="0.000" HIGHLIGHT="false" HIDE="false" GAP="false" />
        <F I="36" S="5251" STDDEV="0.000" HIGHLIGHT="false" HIDE="false" GAP="false" />
        <F I="37" S="9773" STDDEV="0.000" HIGHLIGHT="false" HIDE="false" GAP="false" />
        <F I="38" S="3042" STDDEV="0.000" HIGHLIGHT="false" HIDE="false" GAP="false" />
        <F I="39" S="64398" STDDEV="0.000" HIGHLIGHT="false" HIDE="false" GAP="false" />
        <F I="40" S="11027" STDDEV="0.000" HIGHLIGHT="false" HIDE="false" GAP="false" />
        <F I="41" S="9683" STDDEV="0.000" HIGHLIGHT="false" HIDE="false" GAP="false" />
        <F I="42" S="9897" STDDEV="0.000" HIGHLIGHT="false" HIDE="false" GAP="false" />
        <F I="43" S="9927" STDDEV="0.000" HIGHLIGHT="false" HIDE="false" GAP="false" />
        <F I="44" S="2631" STDDEV="0.000" HIGHLIGHT="false" HIDE="false" GAP="false" />
        <F I="45" S="11641" STDDEV="0.000" HIGHLIGHT="false" HIDE="false" GAP="false" />
        <F I="46" S="19729" STDDEV="0.000" HIGHLIGHT="false" HIDE="false" GAP="false" />
        <F I="47" S="4011" STDDEV="0.000" HIGHLIGHT="false" HIDE="false" GAP="false" />
        <F I="48" S="10793" STDDEV="0.000" HIGHLIGHT="false" HIDE="false" GAP="false" />
        <F I="49" S="2847" STDDEV="0.000" HIGHLIGHT="false" HIDE="false" GAP="false" />
        <F I="50" S="4080" STDDEV="0.000" HIGHLIGHT="false" HIDE="false" GAP="false" />
        <F I="51" S="8179" STDDEV="0.000" HIGHLIGHT="false" HIDE="false" GAP="false" />
        <F I="52" S="15760" STDDEV="0.000" HIGHLIGHT="false" HIDE="false" GAP="false" />
        <F I="53" S="6094" STDDEV="0.000" HIGHLIGHT="false" HIDE="false" GAP="false" />
        <F I="54" S="3596" STDDEV="0.000" HIGHLIGHT="false" HIDE="false" GAP="false" />
        <F I="55" S="4810" STDDEV="0.000" HIGHLIGHT="false" HIDE="false" GAP="false" />
        <F I="56" S="14183" STDDEV="0.000" HIGHLIGHT="false" HIDE="false" GAP="false" />
        <F I="57" S="2426" STDDEV="0.000" HIGHLIGHT="false" HIDE="false" GAP="false" />
        <F I="58" S="23914" STDDEV="0.000" HIGHLIGHT="false" HIDE="false" GAP="false" />
        <F I="59" S="25269" STDDEV="0.000" HIGHLIGHT="false" HIDE="false" GAP="false" />
        <F I="60" S="3104" STDDEV="0.000" HIGHLIGHT="false" HIDE="false" GAP="false" />
        <F I="61" S="11484" STDDEV="0.000" HIGHLIGHT="false" HIDE="false" GAP="false" />
        <F I="62" S="7286" STDDEV="0.000" HIGHLIGHT="false" HIDE="false" GAP="false" />
        <F I="63" S="2223" STDDEV="0.000" HIGHLIGHT="false" HIDE="false" GAP="false" />
        <F I="64" S="13131" STDDEV="0.000" HIGHLIGHT="false" HIDE="false" GAP="false" />
        <F I="65" S="2143" STDDEV="0.000" HIGHLIGHT="false" HIDE="false" GAP="false" />
        <F I="66" S="6604" STDDEV="0.000" HIGHLIGHT="false" HIDE="false" GAP="false" />
        <F I="67" S="5627" STDDEV="0.000" HIGHLIGHT="false" HIDE="false" GAP="false" />
        <F I="68" S="7997" STDDEV="0.000" HIGHLIGHT="false" HIDE="false" GAP="false" />
        <F I="69" S="6046" STDDEV="0.000" HIGHLIGHT="false" HIDE="false" GAP="false" />
        <F I="70" S="20260" STDDEV="0.000" HIGHLIGHT="false" HIDE="false" GAP="false" />
        <F I="71" S="2538" STDDEV="0.000" HIGHLIGHT="false" HIDE="false" GAP="false" />
        <F I="72" S="2321" STDDEV="0.000" HIGHLIGHT="false" HIDE="false" GAP="false" />
        <F I="73" S="11583" STDDEV="0.000" HIGHLIGHT="false" HIDE="false" GAP="false" />
        <F I="74" S="2869" STDDEV="0.000" HIGHLIGHT="false" HIDE="false" GAP="false" />
        <F I="75" S="49784" STDDEV="0.000" HIGHLIGHT="false" HIDE="false" GAP="false" />
        <F I="76" S="14336" STDDEV="0.000" HIGHLIGHT="false" HIDE="false" GAP="false" />
        <F I="77" S="15745" STDDEV="0.000" HIGHLIGHT="false" HIDE="false" GAP="false" />
        <F I="78" S="22067" STDDEV="0.000" HIGHLIGHT="false" HIDE="false" GAP="false" />
        <F I="79" S="2187" STDDEV="0.000" HIGHLIGHT="false" HIDE="false" GAP="false" />
        <F I="80" S="10357" STDDEV="0.000" HIGHLIGHT="false" HIDE="false" GAP="false" />
        <F I="81" S="21092" STDDEV="0.000" HIGHLIGHT="false" HIDE="false" GAP="false" />
        <F I="82" S="4502" STDDEV="0.000" HIGHLIGHT="false" HIDE="false" GAP="false" />
        <F I="83" S="3281" STDDEV="0.000" HIGHLIGHT="false" HIDE="false" GAP="false" />
        <F I="84" S="3355" STDDEV="0.000" HIGHLIGHT="false" HIDE="false" GAP="false" />
        <F I="85" S="1456" STDDEV="0.000" HIGHLIGHT="false" HIDE="false" GAP="false" />
        <F I="86" S="5234" STDDEV="0.000" HIGHLIGHT="false" HIDE="false" GAP="false" />
        <F I="87" S="7839" STDDEV="0.000" HIGHLIGHT="false" HIDE="false" GAP="false" />
        <F I="88" S="8720" STDDEV="0.000" HIGHLIGHT="false" HIDE="false" GAP="false" />
        <F I="89" S="5590" STDDEV="0.000" HIGHLIGHT="false" HIDE="false" GAP="false" />
        <F I="90" S="16730" STDDEV="0.000" HIGHLIGHT="false" HIDE="false" GAP="false" />
        <F I="91" S="9644" STDDEV="0.000" HIGHLIGHT="false" HIDE="false" GAP="false" />
        <F I="92" S="42082" STDDEV="0.000" HIGHLIGHT="false" HIDE="false" GAP="false" />
        <F I="93" S="8868" STDDEV="0.000" HIGHLIGHT="false" HIDE="false" GAP="false" />
        <F I="94" S="2852" STDDEV="0.000" HIGHLIGHT="false" HIDE="false" GAP="false" />
        <F I="95" S="3841" STDDEV="0.000" HIGHLIGHT="false" HIDE="false" GAP="false" />
        <F I="96" S="2664" STDDEV="0.000" HIGHLIGHT="false" HIDE="false" GAP="false" />
        <F I="97" S="51852" STDDEV="0.000" HIGHLIGHT="false" HIDE="false" GAP="false" />
        <F I="98" S="5740" STDDEV="0.000" HIGHLIGHT="false" HIDE="false" GAP="false" />
        <F I="99" S="7981" STDDEV="0.000" HIGHLIGHT="false" HIDE="false" GAP="false" />
        <F I="100" S="5704" STDDEV="0.000" HIGHLIGHT="false" HIDE="false" GAP="false" />
        <F I="101" S="6571" STDDEV="0.000" HIGHLIGHT="false" HIDE="false" GAP="false" />
        <F I="102" S="10511" STDDEV="0.000" HIGHLIGHT="false" HIDE="false" GAP="false" />
        <F I="103" S="2744" STDDEV="0.000" HIGHLIGHT="false" HIDE="false" GAP="false" />
      </FRAGMENTS>

      <MAP_METRICS STRETCH="0" RECT_AVE="0.00" RECT_ALL="0.00" MID_STDDEV="0.00" R="0.00" WIGGLE="0.00" GAP_STDDEV="0.00" GAP_MAX="0" />
      <FEATURES>

      </FEATURES>

  </RESTRICTION_MAP>
  <RESTRICTION_MAP ID="Vibrio cholerae, 11416-62 (013), Chromosome 2" ENZYME="NheI" INSILICO="false">
    <MAP_DISPLAY DBID="2168005" EDITABLE="false" STICK="false" X="10000" Y="100" TRANS="255" ORDER="10" ORIENTATION="1" CIRCULAR="true" GROUPID="-1" />
      <FRAGMENTS SHIFT="0" OFFSET="1">
        <F I="0" S="4443" STDDEV="0.000" HIGHLIGHT="false" HIDE="false" GAP="false" />
        <F I="1" S="3140" STDDEV="0.000" HIGHLIGHT="false" HIDE="false" GAP="false" />
        <F I="2" S="5283" STDDEV="0.000" HIGHLIGHT="false" HIDE="false" GAP="false" />
        <F I="3" S="31793" STDDEV="0.000" HIGHLIGHT="false" HIDE="false" GAP="false" />
        <F I="4" S="16401" STDDEV="0.000" HIGHLIGHT="false" HIDE="false" GAP="false" />
        <F I="5" S="3303" STDDEV="0.000" HIGHLIGHT="false" HIDE="false" GAP="false" />
        <F I="6" S="7890" STDDEV="0.000" HIGHLIGHT="false" HIDE="false" GAP="false" />
        <F I="7" S="9710" STDDEV="0.000" HIGHLIGHT="false" HIDE="false" GAP="false" />
        <F I="8" S="1690" STDDEV="0.000" HIGHLIGHT="false" HIDE="false" GAP="false" />
        <F I="9" S="43709" STDDEV="0.000" HIGHLIGHT="false" HIDE="false" GAP="false" />
        <F I="10" S="1696" STDDEV="0.000" HIGHLIGHT="false" HIDE="false" GAP="false" />
        <F I="11" S="8825" STDDEV="0.000" HIGHLIGHT="false" HIDE="false" GAP="false" />
        <F I="12" S="2335" STDDEV="0.000" HIGHLIGHT="false" HIDE="false" GAP="false" />
        <F I="13" S="5410" STDDEV="0.000" HIGHLIGHT="false" HIDE="false" GAP="false" />
        <F I="14" S="18502" STDDEV="0.000" HIGHLIGHT="false" HIDE="false" GAP="false" />
        <F I="15" S="31835" STDDEV="0.000" HIGHLIGHT="false" HIDE="false" GAP="false" />
        <F I="16" S="6127" STDDEV="0.000" HIGHLIGHT="false" HIDE="false" GAP="false" />
        <F I="17" S="8678" STDDEV="0.000" HIGHLIGHT="false" HIDE="false" GAP="false" />
        <F I="18" S="5650" STDDEV="0.000" HIGHLIGHT="false" HIDE="false" GAP="false" />
        <F I="19" S="7026" STDDEV="0.000" HIGHLIGHT="false" HIDE="false" GAP="false" />
        <F I="20" S="12916" STDDEV="0.000" HIGHLIGHT="false" HIDE="false" GAP="false" />
        <F I="21" S="2989" STDDEV="0.000" HIGHLIGHT="false" HIDE="false" GAP="false" />
        <F I="22" S="9444" STDDEV="0.000" HIGHLIGHT="false" HIDE="false" GAP="false" />
        <F I="23" S="33174" STDDEV="0.000" HIGHLIGHT="false" HIDE="false" GAP="false" />
        <F I="24" S="12188" STDDEV="0.000" HIGHLIGHT="false" HIDE="false" GAP="false" />
        <F I="25" S="9460" STDDEV="0.000" HIGHLIGHT="false" HIDE="false" GAP="false" />
        <F I="26" S="3422" STDDEV="0.000" HIGHLIGHT="false" HIDE="false" GAP="false" />
        <F I="27" S="8912" STDDEV="0.000" HIGHLIGHT="false" HIDE="false" GAP="false" />
        <F I="28" S="4766" STDDEV="0.000" HIGHLIGHT="false" HIDE="false" GAP="false" />
        <F I="29" S="4756" STDDEV="0.000" HIGHLIGHT="false" HIDE="false" GAP="false" />
        <F I="30" S="6782" STDDEV="0.000" HIGHLIGHT="false" HIDE="false" GAP="false" />
        <F I="31" S="4319" STDDEV="0.000" HIGHLIGHT="false" HIDE="false" GAP="false" />
        <F I="32" S="8140" STDDEV="0.000" HIGHLIGHT="false" HIDE="false" GAP="false" />
        <F I="33" S="10282" STDDEV="0.000" HIGHLIGHT="false" HIDE="false" GAP="false" />
        <F I="34" S="17873" STDDEV="0.000" HIGHLIGHT="false" HIDE="false" GAP="false" />
        <F I="35" S="3624" STDDEV="0.000" HIGHLIGHT="false" HIDE="false" GAP="false" />
        <F I="36" S="5836" STDDEV="0.000" HIGHLIGHT="false" HIDE="false" GAP="false" />
        <F I="37" S="1943" STDDEV="0.000" HIGHLIGHT="false" HIDE="false" GAP="false" />
        <F I="38" S="15281" STDDEV="0.000" HIGHLIGHT="false" HIDE="false" GAP="false" />
        <F I="39" S="31093" STDDEV="0.000" HIGHLIGHT="false" HIDE="false" GAP="false" />
        <F I="40" S="4765" STDDEV="0.000" HIGHLIGHT="false" HIDE="false" GAP="false" />
        <F I="41" S="12421" STDDEV="0.000" HIGHLIGHT="false" HIDE="false" GAP="false" />
        <F I="42" S="24072" STDDEV="0.000" HIGHLIGHT="false" HIDE="false" GAP="false" />
        <F I="43" S="13157" STDDEV="0.000" HIGHLIGHT="false" HIDE="false" GAP="false" />
        <F I="44" S="3436" STDDEV="0.000" HIGHLIGHT="false" HIDE="false" GAP="false" />
        <F I="45" S="13676" STDDEV="0.000" HIGHLIGHT="false" HIDE="false" GAP="false" />
        <F I="46" S="9787" STDDEV="0.000" HIGHLIGHT="false" HIDE="false" GAP="false" />
        <F I="47" S="2722" STDDEV="0.000" HIGHLIGHT="false" HIDE="false" GAP="false" />
        <F I="48" S="3889" STDDEV="0.000" HIGHLIGHT="false" HIDE="false" GAP="false" />
        <F I="49" S="4570" STDDEV="0.000" HIGHLIGHT="false" HIDE="false" GAP="false" />
        <F I="50" S="10188" STDDEV="0.000" HIGHLIGHT="false" HIDE="false" GAP="false" />
        <F I="51" S="4330" STDDEV="0.000" HIGHLIGHT="false" HIDE="false" GAP="false" />
        <F I="52" S="8424" STDDEV="0.000" HIGHLIGHT="false" HIDE="false" GAP="false" />
        <F I="53" S="7872" STDDEV="0.000" HIGHLIGHT="false" HIDE="false" GAP="false" />
        <F I="54" S="2909" STDDEV="0.000" HIGHLIGHT="false" HIDE="false" GAP="false" />
        <F I="55" S="7842" STDDEV="0.000" HIGHLIGHT="false" HIDE="false" GAP="false" />
        <F I="56" S="59827" STDDEV="0.000" HIGHLIGHT="false" HIDE="false" GAP="false" />
        <F I="57" S="11628" STDDEV="0.000" HIGHLIGHT="false" HIDE="false" GAP="false" />
        <F I="58" S="9886" STDDEV="0.000" HIGHLIGHT="false" HIDE="false" GAP="false" />
        <F I="59" S="10374" STDDEV="0.000" HIGHLIGHT="false" HIDE="false" GAP="false" />
        <F I="60" S="10405" STDDEV="0.000" HIGHLIGHT="false" HIDE="false" GAP="false" />
        <F I="61" S="14845" STDDEV="0.000" HIGHLIGHT="false" HIDE="false" GAP="false" />
        <F I="62" S="11391" STDDEV="0.000" HIGHLIGHT="false" HIDE="false" GAP="false" />
        <F I="63" S="8839" STDDEV="0.000" HIGHLIGHT="false" HIDE="false" GAP="false" />
        <F I="64" S="15180" STDDEV="0.000" HIGHLIGHT="false" HIDE="false" GAP="false" />
        <F I="65" S="7124" STDDEV="0.000" HIGHLIGHT="false" HIDE="false" GAP="false" />
        <F I="66" S="9193" STDDEV="0.000" HIGHLIGHT="false" HIDE="false" GAP="false" />
        <F I="67" S="16366" STDDEV="0.000" HIGHLIGHT="false" HIDE="false" GAP="false" />
        <F I="68" S="6513" STDDEV="0.000" HIGHLIGHT="false" HIDE="false" GAP="false" />
        <F I="69" S="3754" STDDEV="0.000" HIGHLIGHT="false" HIDE="false" GAP="false" />
        <F I="70" S="4875" STDDEV="0.000" HIGHLIGHT="false" HIDE="false" GAP="false" />
        <F I="71" S="11184" STDDEV="0.000" HIGHLIGHT="false" HIDE="false" GAP="false" />
        <F I="72" S="3897" STDDEV="0.000" HIGHLIGHT="false" HIDE="false" GAP="false" />
        <F I="73" S="2338" STDDEV="0.000" HIGHLIGHT="false" HIDE="false" GAP="false" />
        <F I="74" S="21768" STDDEV="0.000" HIGHLIGHT="false" HIDE="false" GAP="false" />
        <F I="75" S="32329" STDDEV="0.000" HIGHLIGHT="false" HIDE="false" GAP="false" />
        <F I="76" S="15064" STDDEV="0.000" HIGHLIGHT="false" HIDE="false" GAP="false" />
        <F I="77" S="7886" STDDEV="0.000" HIGHLIGHT="false" HIDE="false" GAP="false" />
        <F I="78" S="8349" STDDEV="0.000" HIGHLIGHT="false" HIDE="false" GAP="false" />
        <F I="79" S="8304" STDDEV="0.000" HIGHLIGHT="false" HIDE="false" GAP="false" />
        <F I="80" S="6201" STDDEV="0.000" HIGHLIGHT="false" HIDE="false" GAP="false" />
        <F I="81" S="20002" STDDEV="0.000" HIGHLIGHT="false" HIDE="false" GAP="false" />
        <F I="82" S="2247" STDDEV="0.000" HIGHLIGHT="false" HIDE="false" GAP="false" />
        <F I="83" S="7487" STDDEV="0.000" HIGHLIGHT="false" HIDE="false" GAP="false" />
        <F I="84" S="6443" STDDEV="0.000" HIGHLIGHT="false" HIDE="false" GAP="false" />
        <F I="85" S="23377" STDDEV="0.000" HIGHLIGHT="false" HIDE="false" GAP="false" />
        <F I="86" S="6404" STDDEV="0.000" HIGHLIGHT="false" HIDE="false" GAP="false" />
        <F I="87" S="3106" STDDEV="0.000" HIGHLIGHT="false" HIDE="false" GAP="false" />
        <F I="88" S="12648" STDDEV="0.000" HIGHLIGHT="false" HIDE="false" GAP="false" />
        <F I="89" S="4178" STDDEV="0.000" HIGHLIGHT="false" HIDE="false" GAP="false" />
        <F I="90" S="1595" STDDEV="0.000" HIGHLIGHT="false" HIDE="false" GAP="false" />
        <F I="91" S="5070" STDDEV="0.000" HIGHLIGHT="false" HIDE="false" GAP="false" />
        <F I="92" S="42208" STDDEV="0.000" HIGHLIGHT="false" HIDE="false" GAP="false" />
        <F I="93" S="24816" STDDEV="0.000" HIGHLIGHT="false" HIDE="false" GAP="false" />
        <F I="94" S="3976" STDDEV="0.000" HIGHLIGHT="false" HIDE="false" GAP="false" />
        <F I="95" S="6733" STDDEV="0.000" HIGHLIGHT="false" HIDE="false" GAP="false" />
        <F I="96" S="3960" STDDEV="0.000" HIGHLIGHT="false" HIDE="false" GAP="false" />
        <F I="97" S="2725" STDDEV="0.000" HIGHLIGHT="false" HIDE="false" GAP="false" />
        <F I="98" S="4158" STDDEV="0.000" HIGHLIGHT="false" HIDE="false" GAP="false" />
        <F I="99" S="10037" STDDEV="0.000" HIGHLIGHT="false" HIDE="false" GAP="false" />
        <F I="100" S="6188" STDDEV="0.000" HIGHLIGHT="false" HIDE="false" GAP="false" />
        <F I="101" S="28684" STDDEV="0.000" HIGHLIGHT="false" HIDE="false" GAP="false" />
      </FRAGMENTS>

      <MAP_METRICS STRETCH="0" RECT_AVE="0.00" RECT_ALL="0.00" MID_STDDEV="0.00" R="0.00" WIGGLE="0.00" GAP_STDDEV="0.00" GAP_MAX="0" />
      <FEATURES>

      </FEATURES>

  </RESTRICTION_MAP>
  <RESTRICTION_MAP ID="Vibrio cholerae, 1157-74 (053), Chromosome 2" ENZYME="NheI" INSILICO="false">
    <MAP_DISPLAY DBID="2188489" EDITABLE="false" STICK="false" X="10000" Y="100" TRANS="255" ORDER="10" ORIENTATION="1" CIRCULAR="true" GROUPID="-1" />
      <FRAGMENTS SHIFT="0" OFFSET="1">
        <F I="0" S="17920" STDDEV="0.000" HIGHLIGHT="false" HIDE="false" GAP="false" />
        <F I="1" S="4900" STDDEV="0.000" HIGHLIGHT="false" HIDE="false" GAP="false" />
        <F I="2" S="4244" STDDEV="0.000" HIGHLIGHT="false" HIDE="false" GAP="false" />
        <F I="3" S="7450" STDDEV="0.000" HIGHLIGHT="false" HIDE="false" GAP="false" />
        <F I="4" S="21961" STDDEV="0.000" HIGHLIGHT="false" HIDE="false" GAP="false" />
        <F I="5" S="7524" STDDEV="0.000" HIGHLIGHT="false" HIDE="false" GAP="false" />
        <F I="6" S="42909" STDDEV="0.000" HIGHLIGHT="false" HIDE="false" GAP="false" />
        <F I="7" S="3339" STDDEV="0.000" HIGHLIGHT="false" HIDE="false" GAP="false" />
        <F I="8" S="25178" STDDEV="0.000" HIGHLIGHT="false" HIDE="false" GAP="false" />
        <F I="9" S="2829" STDDEV="0.000" HIGHLIGHT="false" HIDE="false" GAP="false" />
        <F I="10" S="3791" STDDEV="0.000" HIGHLIGHT="false" HIDE="false" GAP="false" />
        <F I="11" S="3323" STDDEV="0.000" HIGHLIGHT="false" HIDE="false" GAP="false" />
        <F I="12" S="17178" STDDEV="0.000" HIGHLIGHT="false" HIDE="false" GAP="false" />
        <F I="13" S="5678" STDDEV="0.000" HIGHLIGHT="false" HIDE="false" GAP="false" />
        <F I="14" S="8000" STDDEV="0.000" HIGHLIGHT="false" HIDE="false" GAP="false" />
        <F I="15" S="10195" STDDEV="0.000" HIGHLIGHT="false" HIDE="false" GAP="false" />
        <F I="16" S="6091" STDDEV="0.000" HIGHLIGHT="false" HIDE="false" GAP="false" />
        <F I="17" S="2295" STDDEV="0.000" HIGHLIGHT="false" HIDE="false" GAP="false" />
        <F I="18" S="15315" STDDEV="0.000" HIGHLIGHT="false" HIDE="false" GAP="false" />
        <F I="19" S="2979" STDDEV="0.000" HIGHLIGHT="false" HIDE="false" GAP="false" />
        <F I="20" S="24833" STDDEV="0.000" HIGHLIGHT="false" HIDE="false" GAP="false" />
        <F I="21" S="6428" STDDEV="0.000" HIGHLIGHT="false" HIDE="false" GAP="false" />
        <F I="22" S="16812" STDDEV="0.000" HIGHLIGHT="false" HIDE="false" GAP="false" />
        <F I="23" S="4442" STDDEV="0.000" HIGHLIGHT="false" HIDE="false" GAP="false" />
        <F I="24" S="2598" STDDEV="0.000" HIGHLIGHT="false" HIDE="false" GAP="false" />
        <F I="25" S="3584" STDDEV="0.000" HIGHLIGHT="false" HIDE="false" GAP="false" />
        <F I="26" S="13178" STDDEV="0.000" HIGHLIGHT="false" HIDE="false" GAP="false" />
        <F I="27" S="7114" STDDEV="0.000" HIGHLIGHT="false" HIDE="false" GAP="false" />
        <F I="28" S="15487" STDDEV="0.000" HIGHLIGHT="false" HIDE="false" GAP="false" />
        <F I="29" S="8114" STDDEV="0.000" HIGHLIGHT="false" HIDE="false" GAP="false" />
        <F I="30" S="6719" STDDEV="0.000" HIGHLIGHT="false" HIDE="false" GAP="false" />
        <F I="31" S="3307" STDDEV="0.000" HIGHLIGHT="false" HIDE="false" GAP="false" />
        <F I="32" S="22275" STDDEV="0.000" HIGHLIGHT="false" HIDE="false" GAP="false" />
        <F I="33" S="7087" STDDEV="0.000" HIGHLIGHT="false" HIDE="false" GAP="false" />
        <F I="34" S="9837" STDDEV="0.000" HIGHLIGHT="false" HIDE="false" GAP="false" />
        <F I="35" S="2630" STDDEV="0.000" HIGHLIGHT="false" HIDE="false" GAP="false" />
        <F I="36" S="2541" STDDEV="0.000" HIGHLIGHT="false" HIDE="false" GAP="false" />
        <F I="37" S="9840" STDDEV="0.000" HIGHLIGHT="false" HIDE="false" GAP="false" />
        <F I="38" S="19323" STDDEV="0.000" HIGHLIGHT="false" HIDE="false" GAP="false" />
        <F I="39" S="8968" STDDEV="0.000" HIGHLIGHT="false" HIDE="false" GAP="false" />
        <F I="40" S="46392" STDDEV="0.000" HIGHLIGHT="false" HIDE="false" GAP="false" />
        <F I="41" S="8712" STDDEV="0.000" HIGHLIGHT="false" HIDE="false" GAP="false" />
        <F I="42" S="2934" STDDEV="0.000" HIGHLIGHT="false" HIDE="false" GAP="false" />
        <F I="43" S="2595" STDDEV="0.000" HIGHLIGHT="false" HIDE="false" GAP="false" />
        <F I="44" S="4059" STDDEV="0.000" HIGHLIGHT="false" HIDE="false" GAP="false" />
        <F I="45" S="7953" STDDEV="0.000" HIGHLIGHT="false" HIDE="false" GAP="false" />
        <F I="46" S="4253" STDDEV="0.000" HIGHLIGHT="false" HIDE="false" GAP="false" />
        <F I="47" S="9620" STDDEV="0.000" HIGHLIGHT="false" HIDE="false" GAP="false" />
        <F I="48" S="4050" STDDEV="0.000" HIGHLIGHT="false" HIDE="false" GAP="false" />
        <F I="49" S="3700" STDDEV="0.000" HIGHLIGHT="false" HIDE="false" GAP="false" />
        <F I="50" S="2579" STDDEV="0.000" HIGHLIGHT="false" HIDE="false" GAP="false" />
        <F I="51" S="6879" STDDEV="0.000" HIGHLIGHT="false" HIDE="false" GAP="false" />
        <F I="52" S="12618" STDDEV="0.000" HIGHLIGHT="false" HIDE="false" GAP="false" />
        <F I="53" S="2813" STDDEV="0.000" HIGHLIGHT="false" HIDE="false" GAP="false" />
        <F I="54" S="11520" STDDEV="0.000" HIGHLIGHT="false" HIDE="false" GAP="false" />
        <F I="55" S="2160" STDDEV="0.000" HIGHLIGHT="false" HIDE="false" GAP="false" />
        <F I="56" S="31390" STDDEV="0.000" HIGHLIGHT="false" HIDE="false" GAP="false" />
        <F I="57" S="4497" STDDEV="0.000" HIGHLIGHT="false" HIDE="false" GAP="false" />
        <F I="58" S="9871" STDDEV="0.000" HIGHLIGHT="false" HIDE="false" GAP="false" />
        <F I="59" S="6300" STDDEV="0.000" HIGHLIGHT="false" HIDE="false" GAP="false" />
        <F I="60" S="5665" STDDEV="0.000" HIGHLIGHT="false" HIDE="false" GAP="false" />
        <F I="61" S="24398" STDDEV="0.000" HIGHLIGHT="false" HIDE="false" GAP="false" />
        <F I="62" S="3479" STDDEV="0.000" HIGHLIGHT="false" HIDE="false" GAP="false" />
        <F I="63" S="1613" STDDEV="0.000" HIGHLIGHT="false" HIDE="false" GAP="false" />
        <F I="64" S="8695" STDDEV="0.000" HIGHLIGHT="false" HIDE="false" GAP="false" />
        <F I="65" S="33118" STDDEV="0.000" HIGHLIGHT="false" HIDE="false" GAP="false" />
        <F I="66" S="4959" STDDEV="0.000" HIGHLIGHT="false" HIDE="false" GAP="false" />
        <F I="67" S="2312" STDDEV="0.000" HIGHLIGHT="false" HIDE="false" GAP="false" />
        <F I="68" S="4177" STDDEV="0.000" HIGHLIGHT="false" HIDE="false" GAP="false" />
        <F I="69" S="10056" STDDEV="0.000" HIGHLIGHT="false" HIDE="false" GAP="false" />
        <F I="70" S="2678" STDDEV="0.000" HIGHLIGHT="false" HIDE="false" GAP="false" />
        <F I="71" S="2089" STDDEV="0.000" HIGHLIGHT="false" HIDE="false" GAP="false" />
        <F I="72" S="3072" STDDEV="0.000" HIGHLIGHT="false" HIDE="false" GAP="false" />
        <F I="73" S="7901" STDDEV="0.000" HIGHLIGHT="false" HIDE="false" GAP="false" />
        <F I="74" S="11450" STDDEV="0.000" HIGHLIGHT="false" HIDE="false" GAP="false" />
        <F I="75" S="16040" STDDEV="0.000" HIGHLIGHT="false" HIDE="false" GAP="false" />
        <F I="76" S="1883" STDDEV="0.000" HIGHLIGHT="false" HIDE="false" GAP="false" />
        <F I="77" S="2464" STDDEV="0.000" HIGHLIGHT="false" HIDE="false" GAP="false" />
        <F I="78" S="12231" STDDEV="0.000" HIGHLIGHT="false" HIDE="false" GAP="false" />
        <F I="79" S="6943" STDDEV="0.000" HIGHLIGHT="false" HIDE="false" GAP="false" />
        <F I="80" S="13307" STDDEV="0.000" HIGHLIGHT="false" HIDE="false" GAP="false" />
        <F I="81" S="6611" STDDEV="0.000" HIGHLIGHT="false" HIDE="false" GAP="false" />
        <F I="82" S="5423" STDDEV="0.000" HIGHLIGHT="false" HIDE="false" GAP="false" />
        <F I="83" S="6434" STDDEV="0.000" HIGHLIGHT="false" HIDE="false" GAP="false" />
        <F I="84" S="5332" STDDEV="0.000" HIGHLIGHT="false" HIDE="false" GAP="false" />
        <F I="85" S="4042" STDDEV="0.000" HIGHLIGHT="false" HIDE="false" GAP="false" />
        <F I="86" S="13121" STDDEV="0.000" HIGHLIGHT="false" HIDE="false" GAP="false" />
        <F I="87" S="35311" STDDEV="0.000" HIGHLIGHT="false" HIDE="false" GAP="false" />
        <F I="88" S="3057" STDDEV="0.000" HIGHLIGHT="false" HIDE="false" GAP="false" />
        <F I="89" S="6765" STDDEV="0.000" HIGHLIGHT="false" HIDE="false" GAP="false" />
        <F I="90" S="1978" STDDEV="0.000" HIGHLIGHT="false" HIDE="false" GAP="false" />
        <F I="91" S="42603" STDDEV="0.000" HIGHLIGHT="false" HIDE="false" GAP="false" />
        <F I="92" S="2200" STDDEV="0.000" HIGHLIGHT="false" HIDE="false" GAP="false" />
        <F I="93" S="8569" STDDEV="0.000" HIGHLIGHT="false" HIDE="false" GAP="false" />
        <F I="94" S="11850" STDDEV="0.000" HIGHLIGHT="false" HIDE="false" GAP="false" />
        <F I="95" S="10484" STDDEV="0.000" HIGHLIGHT="false" HIDE="false" GAP="false" />
        <F I="96" S="6287" STDDEV="0.000" HIGHLIGHT="false" HIDE="false" GAP="false" />
        <F I="97" S="25383" STDDEV="0.000" HIGHLIGHT="false" HIDE="false" GAP="false" />
        <F I="98" S="14763" STDDEV="0.000" HIGHLIGHT="false" HIDE="false" GAP="false" />
      </FRAGMENTS>

      <MAP_METRICS STRETCH="0" RECT_AVE="0.00" RECT_ALL="0.00" MID_STDDEV="0.00" R="0.00" WIGGLE="0.00" GAP_STDDEV="0.00" GAP_MAX="0" />
      <FEATURES>

      </FEATURES>

  </RESTRICTION_MAP>
  <RESTRICTION_MAP ID="Vibrio cholerae, 1158-76 (O76), Chromosome 2" ENZYME="NheI" INSILICO="false">
    <MAP_DISPLAY DBID="3314378" EDITABLE="false" STICK="false" X="10000" Y="100" TRANS="255" ORDER="10" ORIENTATION="1" CIRCULAR="true" GROUPID="-1" />
      <FRAGMENTS SHIFT="0" OFFSET="1">
        <F I="0" S="4891" STDDEV="0.000" HIGHLIGHT="false" HIDE="false" GAP="false" />
        <F I="1" S="5638" STDDEV="0.000" HIGHLIGHT="false" HIDE="false" GAP="false" />
        <F I="2" S="7859" STDDEV="0.000" HIGHLIGHT="false" HIDE="false" GAP="false" />
        <F I="3" S="28709" STDDEV="0.000" HIGHLIGHT="false" HIDE="false" GAP="false" />
        <F I="4" S="17940" STDDEV="0.000" HIGHLIGHT="false" HIDE="false" GAP="false" />
        <F I="5" S="11009" STDDEV="0.000" HIGHLIGHT="false" HIDE="false" GAP="false" />
        <F I="6" S="9527" STDDEV="0.000" HIGHLIGHT="false" HIDE="false" GAP="false" />
        <F I="7" S="45455" STDDEV="0.000" HIGHLIGHT="false" HIDE="false" GAP="false" />
        <F I="8" S="6718" STDDEV="0.000" HIGHLIGHT="false" HIDE="false" GAP="false" />
        <F I="9" S="2712" STDDEV="0.000" HIGHLIGHT="false" HIDE="false" GAP="false" />
        <F I="10" S="5533" STDDEV="0.000" HIGHLIGHT="false" HIDE="false" GAP="false" />
        <F I="11" S="19258" STDDEV="0.000" HIGHLIGHT="false" HIDE="false" GAP="false" />
        <F I="12" S="34448" STDDEV="0.000" HIGHLIGHT="false" HIDE="false" GAP="false" />
        <F I="13" S="6361" STDDEV="0.000" HIGHLIGHT="false" HIDE="false" GAP="false" />
        <F I="14" S="15103" STDDEV="0.000" HIGHLIGHT="false" HIDE="false" GAP="false" />
        <F I="15" S="7434" STDDEV="0.000" HIGHLIGHT="false" HIDE="false" GAP="false" />
        <F I="16" S="12055" STDDEV="0.000" HIGHLIGHT="false" HIDE="false" GAP="false" />
        <F I="17" S="2913" STDDEV="0.000" HIGHLIGHT="false" HIDE="false" GAP="false" />
        <F I="18" S="7662" STDDEV="0.000" HIGHLIGHT="false" HIDE="false" GAP="false" />
        <F I="19" S="13236" STDDEV="0.000" HIGHLIGHT="false" HIDE="false" GAP="false" />
        <F I="20" S="5073" STDDEV="0.000" HIGHLIGHT="false" HIDE="false" GAP="false" />
        <F I="21" S="12590" STDDEV="0.000" HIGHLIGHT="false" HIDE="false" GAP="false" />
        <F I="22" S="3734" STDDEV="0.000" HIGHLIGHT="false" HIDE="false" GAP="false" />
        <F I="23" S="21158" STDDEV="0.000" HIGHLIGHT="false" HIDE="false" GAP="false" />
        <F I="24" S="1780" STDDEV="0.000" HIGHLIGHT="false" HIDE="false" GAP="false" />
        <F I="25" S="3348" STDDEV="0.000" HIGHLIGHT="false" HIDE="false" GAP="false" />
        <F I="26" S="2500" STDDEV="0.000" HIGHLIGHT="false" HIDE="false" GAP="false" />
        <F I="27" S="12125" STDDEV="0.000" HIGHLIGHT="false" HIDE="false" GAP="false" />
        <F I="28" S="4327" STDDEV="0.000" HIGHLIGHT="false" HIDE="false" GAP="false" />
        <F I="29" S="4202" STDDEV="0.000" HIGHLIGHT="false" HIDE="false" GAP="false" />
        <F I="30" S="3213" STDDEV="0.000" HIGHLIGHT="false" HIDE="false" GAP="false" />
        <F I="31" S="4605" STDDEV="0.000" HIGHLIGHT="false" HIDE="false" GAP="false" />
        <F I="32" S="4027" STDDEV="0.000" HIGHLIGHT="false" HIDE="false" GAP="false" />
        <F I="33" S="2761" STDDEV="0.000" HIGHLIGHT="false" HIDE="false" GAP="false" />
        <F I="34" S="13070" STDDEV="0.000" HIGHLIGHT="false" HIDE="false" GAP="false" />
        <F I="35" S="14593" STDDEV="0.000" HIGHLIGHT="false" HIDE="false" GAP="false" />
        <F I="36" S="3716" STDDEV="0.000" HIGHLIGHT="false" HIDE="false" GAP="false" />
        <F I="37" S="4811" STDDEV="0.000" HIGHLIGHT="false" HIDE="false" GAP="false" />
        <F I="38" S="2614" STDDEV="0.000" HIGHLIGHT="false" HIDE="false" GAP="false" />
        <F I="39" S="3793" STDDEV="0.000" HIGHLIGHT="false" HIDE="false" GAP="false" />
        <F I="40" S="32018" STDDEV="0.000" HIGHLIGHT="false" HIDE="false" GAP="false" />
        <F I="41" S="24107" STDDEV="0.000" HIGHLIGHT="false" HIDE="false" GAP="false" />
        <F I="42" S="12470" STDDEV="0.000" HIGHLIGHT="false" HIDE="false" GAP="false" />
        <F I="43" S="24902" STDDEV="0.000" HIGHLIGHT="false" HIDE="false" GAP="false" />
        <F I="44" S="1976" STDDEV="0.000" HIGHLIGHT="false" HIDE="false" GAP="false" />
        <F I="45" S="13298" STDDEV="0.000" HIGHLIGHT="false" HIDE="false" GAP="false" />
        <F I="46" S="2704" STDDEV="0.000" HIGHLIGHT="false" HIDE="false" GAP="false" />
        <F I="47" S="13609" STDDEV="0.000" HIGHLIGHT="false" HIDE="false" GAP="false" />
        <F I="48" S="12663" STDDEV="0.000" HIGHLIGHT="false" HIDE="false" GAP="false" />
        <F I="49" S="3798" STDDEV="0.000" HIGHLIGHT="false" HIDE="false" GAP="false" />
        <F I="50" S="4527" STDDEV="0.000" HIGHLIGHT="false" HIDE="false" GAP="false" />
        <F I="51" S="11579" STDDEV="0.000" HIGHLIGHT="false" HIDE="false" GAP="false" />
        <F I="52" S="5554" STDDEV="0.000" HIGHLIGHT="false" HIDE="false" GAP="false" />
        <F I="53" S="3480" STDDEV="0.000" HIGHLIGHT="false" HIDE="false" GAP="false" />
        <F I="54" S="7788" STDDEV="0.000" HIGHLIGHT="false" HIDE="false" GAP="false" />
        <F I="55" S="2907" STDDEV="0.000" HIGHLIGHT="false" HIDE="false" GAP="false" />
        <F I="56" S="8209" STDDEV="0.000" HIGHLIGHT="false" HIDE="false" GAP="false" />
        <F I="57" S="2995" STDDEV="0.000" HIGHLIGHT="false" HIDE="false" GAP="false" />
        <F I="58" S="58545" STDDEV="0.000" HIGHLIGHT="false" HIDE="false" GAP="false" />
        <F I="59" S="11960" STDDEV="0.000" HIGHLIGHT="false" HIDE="false" GAP="false" />
        <F I="60" S="10409" STDDEV="0.000" HIGHLIGHT="false" HIDE="false" GAP="false" />
        <F I="61" S="10873" STDDEV="0.000" HIGHLIGHT="false" HIDE="false" GAP="false" />
        <F I="62" S="10782" STDDEV="0.000" HIGHLIGHT="false" HIDE="false" GAP="false" />
        <F I="63" S="5787" STDDEV="0.000" HIGHLIGHT="false" HIDE="false" GAP="false" />
        <F I="64" S="9486" STDDEV="0.000" HIGHLIGHT="false" HIDE="false" GAP="false" />
        <F I="65" S="11503" STDDEV="0.000" HIGHLIGHT="false" HIDE="false" GAP="false" />
        <F I="66" S="12012" STDDEV="0.000" HIGHLIGHT="false" HIDE="false" GAP="false" />
        <F I="67" S="11741" STDDEV="0.000" HIGHLIGHT="false" HIDE="false" GAP="false" />
        <F I="68" S="7230" STDDEV="0.000" HIGHLIGHT="false" HIDE="false" GAP="false" />
        <F I="69" S="9150" STDDEV="0.000" HIGHLIGHT="false" HIDE="false" GAP="false" />
        <F I="70" S="16985" STDDEV="0.000" HIGHLIGHT="false" HIDE="false" GAP="false" />
        <F I="71" S="6584" STDDEV="0.000" HIGHLIGHT="false" HIDE="false" GAP="false" />
        <F I="72" S="3778" STDDEV="0.000" HIGHLIGHT="false" HIDE="false" GAP="false" />
        <F I="73" S="5270" STDDEV="0.000" HIGHLIGHT="false" HIDE="false" GAP="false" />
        <F I="74" S="15413" STDDEV="0.000" HIGHLIGHT="false" HIDE="false" GAP="false" />
        <F I="75" S="2714" STDDEV="0.000" HIGHLIGHT="false" HIDE="false" GAP="false" />
        <F I="76" S="48961" STDDEV="0.000" HIGHLIGHT="false" HIDE="false" GAP="false" />
        <F I="77" S="3802" STDDEV="0.000" HIGHLIGHT="false" HIDE="false" GAP="false" />
        <F I="78" S="12478" STDDEV="0.000" HIGHLIGHT="false" HIDE="false" GAP="false" />
        <F I="79" S="15377" STDDEV="0.000" HIGHLIGHT="false" HIDE="false" GAP="false" />
        <F I="80" S="7916" STDDEV="0.000" HIGHLIGHT="false" HIDE="false" GAP="false" />
        <F I="81" S="2169" STDDEV="0.000" HIGHLIGHT="false" HIDE="false" GAP="false" />
        <F I="82" S="7630" STDDEV="0.000" HIGHLIGHT="false" HIDE="false" GAP="false" />
        <F I="83" S="8783" STDDEV="0.000" HIGHLIGHT="false" HIDE="false" GAP="false" />
        <F I="84" S="6322" STDDEV="0.000" HIGHLIGHT="false" HIDE="false" GAP="false" />
        <F I="85" S="18365" STDDEV="0.000" HIGHLIGHT="false" HIDE="false" GAP="false" />
        <F I="86" S="2757" STDDEV="0.000" HIGHLIGHT="false" HIDE="false" GAP="false" />
        <F I="87" S="2195" STDDEV="0.000" HIGHLIGHT="false" HIDE="false" GAP="false" />
        <F I="88" S="8349" STDDEV="0.000" HIGHLIGHT="false" HIDE="false" GAP="false" />
        <F I="89" S="6706" STDDEV="0.000" HIGHLIGHT="false" HIDE="false" GAP="false" />
        <F I="90" S="26238" STDDEV="0.000" HIGHLIGHT="false" HIDE="false" GAP="false" />
        <F I="91" S="4041" STDDEV="0.000" HIGHLIGHT="false" HIDE="false" GAP="false" />
        <F I="92" S="10414" STDDEV="0.000" HIGHLIGHT="false" HIDE="false" GAP="false" />
        <F I="93" S="9850" STDDEV="0.000" HIGHLIGHT="false" HIDE="false" GAP="false" />
        <F I="94" S="21456" STDDEV="0.000" HIGHLIGHT="false" HIDE="false" GAP="false" />
        <F I="95" S="35118" STDDEV="0.000" HIGHLIGHT="false" HIDE="false" GAP="false" />
        <F I="96" S="17028" STDDEV="0.000" HIGHLIGHT="false" HIDE="false" GAP="false" />
        <F I="97" S="12612" STDDEV="0.000" HIGHLIGHT="false" HIDE="false" GAP="false" />
        <F I="98" S="24774" STDDEV="0.000" HIGHLIGHT="false" HIDE="false" GAP="false" />
      </FRAGMENTS>

      <MAP_METRICS STRETCH="0" RECT_AVE="0.00" RECT_ALL="0.00" MID_STDDEV="0.00" R="0.00" WIGGLE="0.00" GAP_STDDEV="0.00" GAP_MAX="0" />
      <FEATURES>

      </FEATURES>

  </RESTRICTION_MAP>
  <RESTRICTION_MAP ID="Vibrio cholerae, 1162-74 (O58), Chromosome 2" ENZYME="NheI" INSILICO="false">
    <MAP_DISPLAY DBID="2188542" EDITABLE="false" STICK="false" X="10000" Y="100" TRANS="255" ORDER="10" ORIENTATION="1" CIRCULAR="true" GROUPID="-1" />
      <FRAGMENTS SHIFT="0" OFFSET="1">
        <F I="0" S="19808" STDDEV="0.000" HIGHLIGHT="false" HIDE="false" GAP="false" />
        <F I="1" S="2975" STDDEV="0.000" HIGHLIGHT="false" HIDE="false" GAP="false" />
        <F I="2" S="5680" STDDEV="0.000" HIGHLIGHT="false" HIDE="false" GAP="false" />
        <F I="3" S="3183" STDDEV="0.000" HIGHLIGHT="false" HIDE="false" GAP="false" />
        <F I="4" S="9455" STDDEV="0.000" HIGHLIGHT="false" HIDE="false" GAP="false" />
        <F I="5" S="27873" STDDEV="0.000" HIGHLIGHT="false" HIDE="false" GAP="false" />
        <F I="6" S="16947" STDDEV="0.000" HIGHLIGHT="false" HIDE="false" GAP="false" />
        <F I="7" S="5883" STDDEV="0.000" HIGHLIGHT="false" HIDE="false" GAP="false" />
        <F I="8" S="8038" STDDEV="0.000" HIGHLIGHT="false" HIDE="false" GAP="false" />
        <F I="9" S="5691" STDDEV="0.000" HIGHLIGHT="false" HIDE="false" GAP="false" />
        <F I="10" S="6819" STDDEV="0.000" HIGHLIGHT="false" HIDE="false" GAP="false" />
        <F I="11" S="10726" STDDEV="0.000" HIGHLIGHT="false" HIDE="false" GAP="false" />
        <F I="12" S="3244" STDDEV="0.000" HIGHLIGHT="false" HIDE="false" GAP="false" />
        <F I="13" S="8918" STDDEV="0.000" HIGHLIGHT="false" HIDE="false" GAP="false" />
        <F I="14" S="17046" STDDEV="0.000" HIGHLIGHT="false" HIDE="false" GAP="false" />
        <F I="15" S="14858" STDDEV="0.000" HIGHLIGHT="false" HIDE="false" GAP="false" />
        <F I="16" S="11755" STDDEV="0.000" HIGHLIGHT="false" HIDE="false" GAP="false" />
        <F I="17" S="7439" STDDEV="0.000" HIGHLIGHT="false" HIDE="false" GAP="false" />
        <F I="18" S="2124" STDDEV="0.000" HIGHLIGHT="false" HIDE="false" GAP="false" />
        <F I="19" S="3447" STDDEV="0.000" HIGHLIGHT="false" HIDE="false" GAP="false" />
        <F I="20" S="2913" STDDEV="0.000" HIGHLIGHT="false" HIDE="false" GAP="false" />
        <F I="21" S="10021" STDDEV="0.000" HIGHLIGHT="false" HIDE="false" GAP="false" />
        <F I="22" S="4492" STDDEV="0.000" HIGHLIGHT="false" HIDE="false" GAP="false" />
        <F I="23" S="3266" STDDEV="0.000" HIGHLIGHT="false" HIDE="false" GAP="false" />
        <F I="24" S="4026" STDDEV="0.000" HIGHLIGHT="false" HIDE="false" GAP="false" />
        <F I="25" S="4519" STDDEV="0.000" HIGHLIGHT="false" HIDE="false" GAP="false" />
        <F I="26" S="7768" STDDEV="0.000" HIGHLIGHT="false" HIDE="false" GAP="false" />
        <F I="27" S="29104" STDDEV="0.000" HIGHLIGHT="false" HIDE="false" GAP="false" />
        <F I="28" S="5566" STDDEV="0.000" HIGHLIGHT="false" HIDE="false" GAP="false" />
        <F I="29" S="2304" STDDEV="0.000" HIGHLIGHT="false" HIDE="false" GAP="false" />
        <F I="30" S="25138" STDDEV="0.000" HIGHLIGHT="false" HIDE="false" GAP="false" />
        <F I="31" S="1976" STDDEV="0.000" HIGHLIGHT="false" HIDE="false" GAP="false" />
        <F I="32" S="18716" STDDEV="0.000" HIGHLIGHT="false" HIDE="false" GAP="false" />
        <F I="33" S="9705" STDDEV="0.000" HIGHLIGHT="false" HIDE="false" GAP="false" />
        <F I="34" S="14458" STDDEV="0.000" HIGHLIGHT="false" HIDE="false" GAP="false" />
        <F I="35" S="4634" STDDEV="0.000" HIGHLIGHT="false" HIDE="false" GAP="false" />
        <F I="36" S="11394" STDDEV="0.000" HIGHLIGHT="false" HIDE="false" GAP="false" />
        <F I="37" S="19606" STDDEV="0.000" HIGHLIGHT="false" HIDE="false" GAP="false" />
        <F I="38" S="13347" STDDEV="0.000" HIGHLIGHT="false" HIDE="false" GAP="false" />
        <F I="39" S="2320" STDDEV="0.000" HIGHLIGHT="false" HIDE="false" GAP="false" />
        <F I="40" S="6384" STDDEV="0.000" HIGHLIGHT="false" HIDE="false" GAP="false" />
        <F I="41" S="6722" STDDEV="0.000" HIGHLIGHT="false" HIDE="false" GAP="false" />
        <F I="42" S="1656" STDDEV="0.000" HIGHLIGHT="false" HIDE="false" GAP="false" />
        <F I="43" S="28347" STDDEV="0.000" HIGHLIGHT="false" HIDE="false" GAP="false" />
        <F I="44" S="15678" STDDEV="0.000" HIGHLIGHT="false" HIDE="false" GAP="false" />
        <F I="45" S="12941" STDDEV="0.000" HIGHLIGHT="false" HIDE="false" GAP="false" />
        <F I="46" S="11722" STDDEV="0.000" HIGHLIGHT="false" HIDE="false" GAP="false" />
        <F I="47" S="3768" STDDEV="0.000" HIGHLIGHT="false" HIDE="false" GAP="false" />
        <F I="48" S="4127" STDDEV="0.000" HIGHLIGHT="false" HIDE="false" GAP="false" />
        <F I="49" S="10997" STDDEV="0.000" HIGHLIGHT="false" HIDE="false" GAP="false" />
        <F I="50" S="8338" STDDEV="0.000" HIGHLIGHT="false" HIDE="false" GAP="false" />
        <F I="51" S="7280" STDDEV="0.000" HIGHLIGHT="false" HIDE="false" GAP="false" />
        <F I="52" S="2955" STDDEV="0.000" HIGHLIGHT="false" HIDE="false" GAP="false" />
        <F I="53" S="7167" STDDEV="0.000" HIGHLIGHT="false" HIDE="false" GAP="false" />
        <F I="54" S="29671" STDDEV="0.000" HIGHLIGHT="false" HIDE="false" GAP="false" />
        <F I="55" S="23702" STDDEV="0.000" HIGHLIGHT="false" HIDE="false" GAP="false" />
        <F I="56" S="11208" STDDEV="0.000" HIGHLIGHT="false" HIDE="false" GAP="false" />
        <F I="57" S="8811" STDDEV="0.000" HIGHLIGHT="false" HIDE="false" GAP="false" />
        <F I="58" S="11095" STDDEV="0.000" HIGHLIGHT="false" HIDE="false" GAP="false" />
        <F I="59" S="9771" STDDEV="0.000" HIGHLIGHT="false" HIDE="false" GAP="false" />
        <F I="60" S="2550" STDDEV="0.000" HIGHLIGHT="false" HIDE="false" GAP="false" />
        <F I="61" S="12298" STDDEV="0.000" HIGHLIGHT="false" HIDE="false" GAP="false" />
        <F I="62" S="19000" STDDEV="0.000" HIGHLIGHT="false" HIDE="false" GAP="false" />
        <F I="63" S="4162" STDDEV="0.000" HIGHLIGHT="false" HIDE="false" GAP="false" />
        <F I="64" S="11076" STDDEV="0.000" HIGHLIGHT="false" HIDE="false" GAP="false" />
        <F I="65" S="6806" STDDEV="0.000" HIGHLIGHT="false" HIDE="false" GAP="false" />
        <F I="66" S="8492" STDDEV="0.000" HIGHLIGHT="false" HIDE="false" GAP="false" />
        <F I="67" S="16183" STDDEV="0.000" HIGHLIGHT="false" HIDE="false" GAP="false" />
        <F I="68" S="2760" STDDEV="0.000" HIGHLIGHT="false" HIDE="false" GAP="false" />
        <F I="69" S="4792" STDDEV="0.000" HIGHLIGHT="false" HIDE="false" GAP="false" />
        <F I="70" S="3832" STDDEV="0.000" HIGHLIGHT="false" HIDE="false" GAP="false" />
        <F I="71" S="42829" STDDEV="0.000" HIGHLIGHT="false" HIDE="false" GAP="false" />
        <F I="72" S="3418" STDDEV="0.000" HIGHLIGHT="false" HIDE="false" GAP="false" />
        <F I="73" S="11234" STDDEV="0.000" HIGHLIGHT="false" HIDE="false" GAP="false" />
        <F I="74" S="2357" STDDEV="0.000" HIGHLIGHT="false" HIDE="false" GAP="false" />
        <F I="75" S="6126" STDDEV="0.000" HIGHLIGHT="false" HIDE="false" GAP="false" />
        <F I="76" S="2637" STDDEV="0.000" HIGHLIGHT="false" HIDE="false" GAP="false" />
        <F I="77" S="6996" STDDEV="0.000" HIGHLIGHT="false" HIDE="false" GAP="false" />
        <F I="78" S="8118" STDDEV="0.000" HIGHLIGHT="false" HIDE="false" GAP="false" />
        <F I="79" S="6040" STDDEV="0.000" HIGHLIGHT="false" HIDE="false" GAP="false" />
        <F I="80" S="19840" STDDEV="0.000" HIGHLIGHT="false" HIDE="false" GAP="false" />
        <F I="81" S="2777" STDDEV="0.000" HIGHLIGHT="false" HIDE="false" GAP="false" />
        <F I="82" S="7220" STDDEV="0.000" HIGHLIGHT="false" HIDE="false" GAP="false" />
        <F I="83" S="4304" STDDEV="0.000" HIGHLIGHT="false" HIDE="false" GAP="false" />
        <F I="84" S="3123" STDDEV="0.000" HIGHLIGHT="false" HIDE="false" GAP="false" />
        <F I="85" S="40451" STDDEV="0.000" HIGHLIGHT="false" HIDE="false" GAP="false" />
        <F I="86" S="5312" STDDEV="0.000" HIGHLIGHT="false" HIDE="false" GAP="false" />
        <F I="87" S="10609" STDDEV="0.000" HIGHLIGHT="false" HIDE="false" GAP="false" />
        <F I="88" S="6519" STDDEV="0.000" HIGHLIGHT="false" HIDE="false" GAP="false" />
        <F I="89" S="48236" STDDEV="0.000" HIGHLIGHT="false" HIDE="false" GAP="false" />
        <F I="90" S="11950" STDDEV="0.000" HIGHLIGHT="false" HIDE="false" GAP="false" />
        <F I="91" S="3517" STDDEV="0.000" HIGHLIGHT="false" HIDE="false" GAP="false" />
        <F I="92" S="4730" STDDEV="0.000" HIGHLIGHT="false" HIDE="false" GAP="false" />
        <F I="93" S="3468" STDDEV="0.000" HIGHLIGHT="false" HIDE="false" GAP="false" />
        <F I="94" S="22896" STDDEV="0.000" HIGHLIGHT="false" HIDE="false" GAP="false" />
        <F I="95" S="3652" STDDEV="0.000" HIGHLIGHT="false" HIDE="false" GAP="false" />
        <F I="96" S="2230" STDDEV="0.000" HIGHLIGHT="false" HIDE="false" GAP="false" />
        <F I="97" S="7132" STDDEV="0.000" HIGHLIGHT="false" HIDE="false" GAP="false" />
        <F I="98" S="7150" STDDEV="0.000" HIGHLIGHT="false" HIDE="false" GAP="false" />
        <F I="99" S="27112" STDDEV="0.000" HIGHLIGHT="false" HIDE="false" GAP="false" />
        <F I="100" S="18432" STDDEV="0.000" HIGHLIGHT="false" HIDE="false" GAP="false" />
        <F I="101" S="8762" STDDEV="0.000" HIGHLIGHT="false" HIDE="false" GAP="false" />
        <F I="102" S="8847" STDDEV="0.000" HIGHLIGHT="false" HIDE="false" GAP="false" />
        <F I="103" S="22947" STDDEV="0.000" HIGHLIGHT="false" HIDE="false" GAP="false" />
      </FRAGMENTS>

      <MAP_METRICS STRETCH="0" RECT_AVE="0.00" RECT_ALL="0.00" MID_STDDEV="0.00" R="0.00" WIGGLE="0.00" GAP_STDDEV="0.00" GAP_MAX="0" />
      <FEATURES>

      </FEATURES>

  </RESTRICTION_MAP>
  <RESTRICTION_MAP ID="Vibrio cholerae, 1175-74 (O54), Chromosome 2" ENZYME="NheI" INSILICO="false">
    <MAP_DISPLAY DBID="2188543" EDITABLE="false" STICK="false" X="10000" Y="100" TRANS="255" ORDER="10" ORIENTATION="1" CIRCULAR="true" GROUPID="-1" />
      <FRAGMENTS SHIFT="0" OFFSET="1">
        <F I="0" S="11118" STDDEV="0.000" HIGHLIGHT="false" HIDE="false" GAP="false" />
        <F I="1" S="8753" STDDEV="0.000" HIGHLIGHT="false" HIDE="false" GAP="false" />
        <F I="2" S="44004" STDDEV="0.000" HIGHLIGHT="false" HIDE="false" GAP="false" />
        <F I="3" S="5158" STDDEV="0.000" HIGHLIGHT="false" HIDE="false" GAP="false" />
        <F I="4" S="2119" STDDEV="0.000" HIGHLIGHT="false" HIDE="false" GAP="false" />
        <F I="5" S="3216" STDDEV="0.000" HIGHLIGHT="false" HIDE="false" GAP="false" />
        <F I="6" S="37324" STDDEV="0.000" HIGHLIGHT="false" HIDE="false" GAP="false" />
        <F I="7" S="17024" STDDEV="0.000" HIGHLIGHT="false" HIDE="false" GAP="false" />
        <F I="8" S="2232" STDDEV="0.000" HIGHLIGHT="false" HIDE="false" GAP="false" />
        <F I="9" S="4681" STDDEV="0.000" HIGHLIGHT="false" HIDE="false" GAP="false" />
        <F I="10" S="8272" STDDEV="0.000" HIGHLIGHT="false" HIDE="false" GAP="false" />
        <F I="11" S="5633" STDDEV="0.000" HIGHLIGHT="false" HIDE="false" GAP="false" />
        <F I="12" S="6826" STDDEV="0.000" HIGHLIGHT="false" HIDE="false" GAP="false" />
        <F I="13" S="7690" STDDEV="0.000" HIGHLIGHT="false" HIDE="false" GAP="false" />
        <F I="14" S="3356" STDDEV="0.000" HIGHLIGHT="false" HIDE="false" GAP="false" />
        <F I="15" S="3125" STDDEV="0.000" HIGHLIGHT="false" HIDE="false" GAP="false" />
        <F I="16" S="8683" STDDEV="0.000" HIGHLIGHT="false" HIDE="false" GAP="false" />
        <F I="17" S="33900" STDDEV="0.000" HIGHLIGHT="false" HIDE="false" GAP="false" />
        <F I="18" S="11890" STDDEV="0.000" HIGHLIGHT="false" HIDE="false" GAP="false" />
        <F I="19" S="8164" STDDEV="0.000" HIGHLIGHT="false" HIDE="false" GAP="false" />
        <F I="20" S="2284" STDDEV="0.000" HIGHLIGHT="false" HIDE="false" GAP="false" />
        <F I="21" S="2825" STDDEV="0.000" HIGHLIGHT="false" HIDE="false" GAP="false" />
        <F I="22" S="3138" STDDEV="0.000" HIGHLIGHT="false" HIDE="false" GAP="false" />
        <F I="23" S="10000" STDDEV="0.000" HIGHLIGHT="false" HIDE="false" GAP="false" />
        <F I="24" S="2083" STDDEV="0.000" HIGHLIGHT="false" HIDE="false" GAP="false" />
        <F I="25" S="3767" STDDEV="0.000" HIGHLIGHT="false" HIDE="false" GAP="false" />
        <F I="26" S="3068" STDDEV="0.000" HIGHLIGHT="false" HIDE="false" GAP="false" />
        <F I="27" S="3840" STDDEV="0.000" HIGHLIGHT="false" HIDE="false" GAP="false" />
        <F I="28" S="4437" STDDEV="0.000" HIGHLIGHT="false" HIDE="false" GAP="false" />
        <F I="29" S="3992" STDDEV="0.000" HIGHLIGHT="false" HIDE="false" GAP="false" />
        <F I="30" S="30697" STDDEV="0.000" HIGHLIGHT="false" HIDE="false" GAP="false" />
        <F I="31" S="6149" STDDEV="0.000" HIGHLIGHT="false" HIDE="false" GAP="false" />
        <F I="32" S="3833" STDDEV="0.000" HIGHLIGHT="false" HIDE="false" GAP="false" />
        <F I="33" S="34489" STDDEV="0.000" HIGHLIGHT="false" HIDE="false" GAP="false" />
        <F I="34" S="10141" STDDEV="0.000" HIGHLIGHT="false" HIDE="false" GAP="false" />
        <F I="35" S="4522" STDDEV="0.000" HIGHLIGHT="false" HIDE="false" GAP="false" />
        <F I="36" S="11983" STDDEV="0.000" HIGHLIGHT="false" HIDE="false" GAP="false" />
        <F I="37" S="23440" STDDEV="0.000" HIGHLIGHT="false" HIDE="false" GAP="false" />
        <F I="38" S="13933" STDDEV="0.000" HIGHLIGHT="false" HIDE="false" GAP="false" />
        <F I="39" S="13396" STDDEV="0.000" HIGHLIGHT="false" HIDE="false" GAP="false" />
        <F I="40" S="11734" STDDEV="0.000" HIGHLIGHT="false" HIDE="false" GAP="false" />
        <F I="41" S="3798" STDDEV="0.000" HIGHLIGHT="false" HIDE="false" GAP="false" />
        <F I="42" S="3827" STDDEV="0.000" HIGHLIGHT="false" HIDE="false" GAP="false" />
        <F I="43" S="2612" STDDEV="0.000" HIGHLIGHT="false" HIDE="false" GAP="false" />
        <F I="44" S="4588" STDDEV="0.000" HIGHLIGHT="false" HIDE="false" GAP="false" />
        <F I="45" S="3867" STDDEV="0.000" HIGHLIGHT="false" HIDE="false" GAP="false" />
        <F I="46" S="21156" STDDEV="0.000" HIGHLIGHT="false" HIDE="false" GAP="false" />
        <F I="47" S="20433" STDDEV="0.000" HIGHLIGHT="false" HIDE="false" GAP="false" />
        <F I="48" S="19577" STDDEV="0.000" HIGHLIGHT="false" HIDE="false" GAP="false" />
        <F I="49" S="4342" STDDEV="0.000" HIGHLIGHT="false" HIDE="false" GAP="false" />
        <F I="50" S="7074" STDDEV="0.000" HIGHLIGHT="false" HIDE="false" GAP="false" />
        <F I="51" S="9993" STDDEV="0.000" HIGHLIGHT="false" HIDE="false" GAP="false" />
        <F I="52" S="3359" STDDEV="0.000" HIGHLIGHT="false" HIDE="false" GAP="false" />
        <F I="53" S="7450" STDDEV="0.000" HIGHLIGHT="false" HIDE="false" GAP="false" />
        <F I="54" S="29662" STDDEV="0.000" HIGHLIGHT="false" HIDE="false" GAP="false" />
        <F I="55" S="24366" STDDEV="0.000" HIGHLIGHT="false" HIDE="false" GAP="false" />
        <F I="56" S="4720" STDDEV="0.000" HIGHLIGHT="false" HIDE="false" GAP="false" />
        <F I="57" S="10976" STDDEV="0.000" HIGHLIGHT="false" HIDE="false" GAP="false" />
        <F I="58" S="9498" STDDEV="0.000" HIGHLIGHT="false" HIDE="false" GAP="false" />
        <F I="59" S="7263" STDDEV="0.000" HIGHLIGHT="false" HIDE="false" GAP="false" />
        <F I="60" S="2178" STDDEV="0.000" HIGHLIGHT="false" HIDE="false" GAP="false" />
        <F I="61" S="3891" STDDEV="0.000" HIGHLIGHT="false" HIDE="false" GAP="false" />
        <F I="62" S="10678" STDDEV="0.000" HIGHLIGHT="false" HIDE="false" GAP="false" />
        <F I="63" S="3220" STDDEV="0.000" HIGHLIGHT="false" HIDE="false" GAP="false" />
        <F I="64" S="3071" STDDEV="0.000" HIGHLIGHT="false" HIDE="false" GAP="false" />
        <F I="65" S="2346" STDDEV="0.000" HIGHLIGHT="false" HIDE="false" GAP="false" />
        <F I="66" S="3562" STDDEV="0.000" HIGHLIGHT="false" HIDE="false" GAP="false" />
        <F I="67" S="10909" STDDEV="0.000" HIGHLIGHT="false" HIDE="false" GAP="false" />
        <F I="68" S="10025" STDDEV="0.000" HIGHLIGHT="false" HIDE="false" GAP="false" />
        <F I="69" S="11283" STDDEV="0.000" HIGHLIGHT="false" HIDE="false" GAP="false" />
        <F I="70" S="3688" STDDEV="0.000" HIGHLIGHT="false" HIDE="false" GAP="false" />
        <F I="71" S="18907" STDDEV="0.000" HIGHLIGHT="false" HIDE="false" GAP="false" />
        <F I="72" S="3869" STDDEV="0.000" HIGHLIGHT="false" HIDE="false" GAP="false" />
        <F I="73" S="3901" STDDEV="0.000" HIGHLIGHT="false" HIDE="false" GAP="false" />
        <F I="74" S="6929" STDDEV="0.000" HIGHLIGHT="false" HIDE="false" GAP="false" />
        <F I="75" S="6407" STDDEV="0.000" HIGHLIGHT="false" HIDE="false" GAP="false" />
        <F I="76" S="1806" STDDEV="0.000" HIGHLIGHT="false" HIDE="false" GAP="false" />
        <F I="77" S="7688" STDDEV="0.000" HIGHLIGHT="false" HIDE="false" GAP="false" />
        <F I="78" S="4169" STDDEV="0.000" HIGHLIGHT="false" HIDE="false" GAP="false" />
        <F I="79" S="9941" STDDEV="0.000" HIGHLIGHT="false" HIDE="false" GAP="false" />
        <F I="80" S="3795" STDDEV="0.000" HIGHLIGHT="false" HIDE="false" GAP="false" />
        <F I="81" S="4866" STDDEV="0.000" HIGHLIGHT="false" HIDE="false" GAP="false" />
        <F I="82" S="10614" STDDEV="0.000" HIGHLIGHT="false" HIDE="false" GAP="false" />
        <F I="83" S="3627" STDDEV="0.000" HIGHLIGHT="false" HIDE="false" GAP="false" />
        <F I="84" S="22848" STDDEV="0.000" HIGHLIGHT="false" HIDE="false" GAP="false" />
        <F I="85" S="27634" STDDEV="0.000" HIGHLIGHT="false" HIDE="false" GAP="false" />
        <F I="86" S="14672" STDDEV="0.000" HIGHLIGHT="false" HIDE="false" GAP="false" />
        <F I="87" S="6975" STDDEV="0.000" HIGHLIGHT="false" HIDE="false" GAP="false" />
        <F I="88" S="2443" STDDEV="0.000" HIGHLIGHT="false" HIDE="false" GAP="false" />
        <F I="89" S="8329" STDDEV="0.000" HIGHLIGHT="false" HIDE="false" GAP="false" />
        <F I="90" S="5960" STDDEV="0.000" HIGHLIGHT="false" HIDE="false" GAP="false" />
        <F I="91" S="2818" STDDEV="0.000" HIGHLIGHT="false" HIDE="false" GAP="false" />
        <F I="92" S="3067" STDDEV="0.000" HIGHLIGHT="false" HIDE="false" GAP="false" />
        <F I="93" S="14525" STDDEV="0.000" HIGHLIGHT="false" HIDE="false" GAP="false" />
        <F I="94" S="17578" STDDEV="0.000" HIGHLIGHT="false" HIDE="false" GAP="false" />
        <F I="95" S="3153" STDDEV="0.000" HIGHLIGHT="false" HIDE="false" GAP="false" />
        <F I="96" S="3045" STDDEV="0.000" HIGHLIGHT="false" HIDE="false" GAP="false" />
        <F I="97" S="11052" STDDEV="0.000" HIGHLIGHT="false" HIDE="false" GAP="false" />
        <F I="98" S="2934" STDDEV="0.000" HIGHLIGHT="false" HIDE="false" GAP="false" />
        <F I="99" S="10119" STDDEV="0.000" HIGHLIGHT="false" HIDE="false" GAP="false" />
        <F I="100" S="76298" STDDEV="0.000" HIGHLIGHT="false" HIDE="false" GAP="false" />
        <F I="101" S="19844" STDDEV="0.000" HIGHLIGHT="false" HIDE="false" GAP="false" />
        <F I="102" S="6683" STDDEV="0.000" HIGHLIGHT="false" HIDE="false" GAP="false" />
        <F I="103" S="3196" STDDEV="0.000" HIGHLIGHT="false" HIDE="false" GAP="false" />
        <F I="104" S="2450" STDDEV="0.000" HIGHLIGHT="false" HIDE="false" GAP="false" />
        <F I="105" S="3095" STDDEV="0.000" HIGHLIGHT="false" HIDE="false" GAP="false" />
        <F I="106" S="4760" STDDEV="0.000" HIGHLIGHT="false" HIDE="false" GAP="false" />
        <F I="107" S="28366" STDDEV="0.000" HIGHLIGHT="false" HIDE="false" GAP="false" />
        <F I="108" S="14865" STDDEV="0.000" HIGHLIGHT="false" HIDE="false" GAP="false" />
      </FRAGMENTS>

      <MAP_METRICS STRETCH="0" RECT_AVE="0.00" RECT_ALL="0.00" MID_STDDEV="0.00" R="0.00" WIGGLE="0.00" GAP_STDDEV="0.00" GAP_MAX="0" />
      <FEATURES>

      </FEATURES>

  </RESTRICTION_MAP>
  <RESTRICTION_MAP ID="Vibrio cholerae, 122-73 (O45), Chromosome 2" ENZYME="NheI" INSILICO="false">
    <MAP_DISPLAY DBID="2739715" EDITABLE="false" STICK="false" X="10000" Y="100" TRANS="255" ORDER="10" ORIENTATION="1" CIRCULAR="true" GROUPID="-1" />
      <FRAGMENTS SHIFT="0" OFFSET="1">
        <F I="0" S="2937" STDDEV="0.000" HIGHLIGHT="false" HIDE="false" GAP="false" />
        <F I="1" S="2652" STDDEV="0.000" HIGHLIGHT="false" HIDE="false" GAP="false" />
        <F I="2" S="7428" STDDEV="0.000" HIGHLIGHT="false" HIDE="false" GAP="false" />
        <F I="3" S="11920" STDDEV="0.000" HIGHLIGHT="false" HIDE="false" GAP="false" />
        <F I="4" S="32619" STDDEV="0.000" HIGHLIGHT="false" HIDE="false" GAP="false" />
        <F I="5" S="4708" STDDEV="0.000" HIGHLIGHT="false" HIDE="false" GAP="false" />
        <F I="6" S="2888" STDDEV="0.000" HIGHLIGHT="false" HIDE="false" GAP="false" />
        <F I="7" S="3064" STDDEV="0.000" HIGHLIGHT="false" HIDE="false" GAP="false" />
        <F I="8" S="11918" STDDEV="0.000" HIGHLIGHT="false" HIDE="false" GAP="false" />
        <F I="9" S="5599" STDDEV="0.000" HIGHLIGHT="false" HIDE="false" GAP="false" />
        <F I="10" S="5677" STDDEV="0.000" HIGHLIGHT="false" HIDE="false" GAP="false" />
        <F I="11" S="6630" STDDEV="0.000" HIGHLIGHT="false" HIDE="false" GAP="false" />
        <F I="12" S="5965" STDDEV="0.000" HIGHLIGHT="false" HIDE="false" GAP="false" />
        <F I="13" S="31182" STDDEV="0.000" HIGHLIGHT="false" HIDE="false" GAP="false" />
        <F I="14" S="22348" STDDEV="0.000" HIGHLIGHT="false" HIDE="false" GAP="false" />
        <F I="15" S="2876" STDDEV="0.000" HIGHLIGHT="false" HIDE="false" GAP="false" />
        <F I="16" S="6702" STDDEV="0.000" HIGHLIGHT="false" HIDE="false" GAP="false" />
        <F I="17" S="2199" STDDEV="0.000" HIGHLIGHT="false" HIDE="false" GAP="false" />
        <F I="18" S="42691" STDDEV="0.000" HIGHLIGHT="false" HIDE="false" GAP="false" />
        <F I="19" S="2037" STDDEV="0.000" HIGHLIGHT="false" HIDE="false" GAP="false" />
        <F I="20" S="9260" STDDEV="0.000" HIGHLIGHT="false" HIDE="false" GAP="false" />
        <F I="21" S="13733" STDDEV="0.000" HIGHLIGHT="false" HIDE="false" GAP="false" />
        <F I="22" S="11878" STDDEV="0.000" HIGHLIGHT="false" HIDE="false" GAP="false" />
        <F I="23" S="6565" STDDEV="0.000" HIGHLIGHT="false" HIDE="false" GAP="false" />
        <F I="24" S="23738" STDDEV="0.000" HIGHLIGHT="false" HIDE="false" GAP="false" />
        <F I="25" S="15033" STDDEV="0.000" HIGHLIGHT="false" HIDE="false" GAP="false" />
        <F I="26" S="9117" STDDEV="0.000" HIGHLIGHT="false" HIDE="false" GAP="false" />
        <F I="27" S="2769" STDDEV="0.000" HIGHLIGHT="false" HIDE="false" GAP="false" />
        <F I="28" S="18433" STDDEV="0.000" HIGHLIGHT="false" HIDE="false" GAP="false" />
        <F I="29" S="1877" STDDEV="0.000" HIGHLIGHT="false" HIDE="false" GAP="false" />
        <F I="30" S="6850" STDDEV="0.000" HIGHLIGHT="false" HIDE="false" GAP="false" />
        <F I="31" S="14359" STDDEV="0.000" HIGHLIGHT="false" HIDE="false" GAP="false" />
        <F I="32" S="11489" STDDEV="0.000" HIGHLIGHT="false" HIDE="false" GAP="false" />
        <F I="33" S="4806" STDDEV="0.000" HIGHLIGHT="false" HIDE="false" GAP="false" />
        <F I="34" S="4463" STDDEV="0.000" HIGHLIGHT="false" HIDE="false" GAP="false" />
        <F I="35" S="6699" STDDEV="0.000" HIGHLIGHT="false" HIDE="false" GAP="false" />
        <F I="36" S="20863" STDDEV="0.000" HIGHLIGHT="false" HIDE="false" GAP="false" />
        <F I="37" S="19829" STDDEV="0.000" HIGHLIGHT="false" HIDE="false" GAP="false" />
        <F I="38" S="19124" STDDEV="0.000" HIGHLIGHT="false" HIDE="false" GAP="false" />
        <F I="39" S="12751" STDDEV="0.000" HIGHLIGHT="false" HIDE="false" GAP="false" />
        <F I="40" S="16903" STDDEV="0.000" HIGHLIGHT="false" HIDE="false" GAP="false" />
        <F I="41" S="9981" STDDEV="0.000" HIGHLIGHT="false" HIDE="false" GAP="false" />
        <F I="42" S="2631" STDDEV="0.000" HIGHLIGHT="false" HIDE="false" GAP="false" />
        <F I="43" S="4123" STDDEV="0.000" HIGHLIGHT="false" HIDE="false" GAP="false" />
        <F I="44" S="23688" STDDEV="0.000" HIGHLIGHT="false" HIDE="false" GAP="false" />
        <F I="45" S="3916" STDDEV="0.000" HIGHLIGHT="false" HIDE="false" GAP="false" />
        <F I="46" S="1600" STDDEV="0.000" HIGHLIGHT="false" HIDE="false" GAP="false" />
        <F I="47" S="3290" STDDEV="0.000" HIGHLIGHT="false" HIDE="false" GAP="false" />
        <F I="48" S="11128" STDDEV="0.000" HIGHLIGHT="false" HIDE="false" GAP="false" />
        <F I="49" S="14211" STDDEV="0.000" HIGHLIGHT="false" HIDE="false" GAP="false" />
        <F I="50" S="1911" STDDEV="0.000" HIGHLIGHT="false" HIDE="false" GAP="false" />
[truncated: 11,058,751 more chars]
